# Supplementary material for: Towards High-throughput Immunomics for Infectious Diseases: Use of Next-generation Peptide Microarrays for Rapid Discovery and Mapping of Antigenic Determinants
Source: Mol Cell Proteomics. 2015 Jul;14(7):1871–84. doi: 10.1074/mcp.M114.045906 (PMC4587317; doi:10.1074/mcp.M114.045906)
Supplement: Supplemental Data [file supp_M114.045906_mcp.M114.045906-1.zip]

Archive with 7 entries (6 files):
- Supplementary Figure 1- Epitope mapping performance/EpitopePerformance.averageAllChips.pdf
- Supplementary Figure 1- Epitope mapping performance/EpitopePerformance.SampleB.pdf
- Supplementary Figure 1- Epitope mapping performance/EpitopePerformance.SampleC.pdf
- Supplementary Figure 1- Epitope mapping performance/EpitopePerformance.SampleA.pdf
- Supplementary Figure 1- Epitope mapping performance/EpitopePerformance.SampleD.pdf
- Supplementary Figure 1- Epitope mapping performance/
- Supplementary Figure 1- Epitope mapping performance/Legend for Supplementary Figure 1.docx
