# Supplementary material for: Towards High-throughput Immunomics for Infectious Diseases: Use of Next-generation Peptide Microarrays for Rapid Discovery and Mapping of Antigenic Determinants
Source: Mol Cell Proteomics. 2015 Jul;14(7):1871–84. doi: 10.1074/mcp.M114.045906 (PMC4587317; doi:10.1074/mcp.M114.045906)
Supplement: Supplemental Data [file supp_M114.045906_mcp.M114.045906-2.zip]

Archive with 4 entries (3 files):
- Supplementary Figure 2 - Antigenicity Profiles of Positive Proteins/proteinProfilesPositiveProteins.IndividualSamples.pdf
- Supplementary Figure 2 - Antigenicity Profiles of Positive Proteins/proteinProfilesPositiveProteins.Average.pdf
- Supplementary Figure 2 - Antigenicity Profiles of Positive Proteins/
- Supplementary Figure 2 - Antigenicity Profiles of Positive Proteins/Legend for Supplementary Figure 2.docx
