# Supplementary material for: Towards High-throughput Immunomics for Infectious Diseases: Use of Next-generation Peptide Microarrays for Rapid Discovery and Mapping of Antigenic Determinants
Source: Mol Cell Proteomics. 2015 Jul;14(7):1871–84. doi: 10.1074/mcp.M114.045906 (PMC4587317; doi:10.1074/mcp.M114.045906)
Supplement: Supplemental Data [file supp_M114.045906_mcp.M114.045906-4.xls]

## Sheet: Sheet1-ELISA
Supplementary Table 1 - Carmona et al (2015)
Supplementary Table 1. ELISA validation of the antibody-binding profile of the TSSA antigen. Sheet 1 shows the complete results from the ELISA assays performed on different GST-fusions containing TSSA-derived peptides (shown in Supplementary Table 5). Sheet 2 shows normalized intensity values of TSSA (locus tag Tc00.1047053507511.81) from peptide microarrays of: 1) negative sample, 2) cumulated n…
Sera Sample	Replicate	GST	GST-peptide24-38	GST-peptide30-44	GST-peptide36-50	GST-peptide42-56	GST-peptide48-62
positive 1	1	0.0968	0.1242	1.5502	0.4468	0.26	0.0948
	2	0.0937	0.1128	1.6078	0.5188	0.2403	0.0974
	3	0.0933	0.1097	1.583	0.3954	0.2432	0.0818
	average	0.0946	0.115567	1.58033	0.453667	0.247833	0.0913333
positive 2	1	0.0879	0.1038	0.3167	0.4046	0.3377	0.1532
	2	0.0708	0.0938	0.3031	0.4192	0.3818	0.1533
	3	0.0853	0.0935	0.3322	0.4474	0.3817	0.163
	average	0.0813333	0.0970333	0.317333	0.423733	0.367067	0.1565
positive 3	1	0.1027	0.1168	0.9002	0.1149	0.1148	0.1178
	2	0.1232	0.1118	0.8933	0.1223	0.1304	0.1295
	3	0.1213	0.1097	0.931	0.1426	0.1145	0.1091
	average	0.115733	0.112767	0.908167	0.1266	0.1199	0.1188
positive 4	1	0.1152	0.1161	0.6053	0.1189	0.113	0.121
	2	0.1162	0.11	0.5199	0.1197	0.1139	0.1146
	3	0.1159	0.1086	0.498	0.1251	0.1212	0.1113
	average	0.115767	0.111567	0.541067	0.121233	0.116033	0.115633
positive 5	1	0.1274	0.1311	0.1407	0.1208	0.1227	0.119
	2	0.1329	0.1198	0.1344	0.1195	0.1253	0.108
	3	0.1252	0.1127	0.1403	0.1216	0.1279	0.1116
	average	0.1285	0.1212	0.138467	0.120633	0.1253	0.112867
positive 6	1	0.1034	0.1009	0.4667	1.2477	1.2784	0.117
	2	0.1055	0.1056	0.4528	1.263	1.1916	0.1021
	3	0.766	0.1063	0.4449	1.2767	1.2365	0.0978
	average	0.324967	0.104267	0.4548	1.26247	1.2355	0.105633
positive 7	1	0.0934	0.089	1.1645	0.6337	0.3351	0.0876
	2	0.1037	0.0829	1.1443	0.6355	0.2661	0.0959
	3	0.0796	0.0724	1.1908	0.6981	0.2848	0.1304
	average	0.0922333	0.0814333	1.16653	0.655767	0.295333	0.104633
positive 8	1	0.1385	0.1304	0.3163	0.1605	0.2037	0.1301
	2	0.1287	0.1058	0.3031	0.1408	0.1823	0.1276
	3	0.1156	0.1091	0.296	0.1578	0.2175	0.1265
	average	0.1276	0.1151	0.305133	0.153033	0.201167	0.128067
positive 9	1	0.1238	0.1448	1.9188	0.589	0.1363	0.0866
	2	0.121	0.1609	1.9941	0.6866	0.1184	0.0998
	3	0.1299	0.1118	2.0565	0.6676	0.1153	0.1044
	average	0.1249	0.139167	1.9898	0.647733	0.123333	0.0969333
negative 1		0.1208	0.1169	0.1094	0.1207	0.144	0.1222
negative 2		0.1159	0.1187	0.1347	0.1122	0.1254	0.1186
negative 3		0.1163	0.1214	0.1132	0.1152	0.1318	0.1092
	average	0.117667	0.119	0.1191	0.116033	0.133733	0.116667

## Sheet: Sheet2-Microarray
Supplementary Table 1 - Carmona et al (2014)
Supplementary Table 1. ELISA validation of the antibody-binding profile of the TSSA antigen. Sheet 1 shows the complete results from the ELISA assays performed on different GST-fusions containing TSSA-derived peptides (shown in Supplementary Table 5). Sheet 2 shows normalized intensity values of TSSA (locus tag Tc00.1047053507511.81) from peptide microarrays of: 1) negative sample, 2) cumulated n…
start AA position	sequence	A1	A2	A3	A.avg	B1	B2	B.avg	C1	C2	C.avg	D	A1.neg	A2.neg	A3.neg	B1.neg	B2.neg	C1.neg	C2.neg	D.neg	ABCD.avg	Prev
1	MTTCRLLCALLALAL	0.15	-0.13	-0.14	-0.04	-0.05	-0.05	-0.05	-0.08	-0.04	-0.06	-0.05	-0.01	0.03	0	-0.01	-0.02	-0.01	-0.01	-0.02	-0.05	0
2	TTCRLLCALLALALC	0.15	-0.15	-0.14	-0.04	-0.08	-0.07	-0.07	-0.08	-0.05	-0.07	-0.08	-0.01	0.04	0	-0.01	-0.02	-0.01	-0.01	-0.02	-0.06	0
3	TCRLLCALLALALCC	0.16	-0.17	-0.14	-0.05	-0.11	-0.08	-0.1	-0.08	-0.07	-0.08	-0.08	-0.01	0.05	0	-0.01	-0.02	-0.01	-0.01	-0.02	-0.07	0
4	CRLLCALLALALCCC	0.13	-0.18	-0.14	-0.06	-0.14	-0.1	-0.12	-0.08	-0.07	-0.08	-0.08	0.02	0.05	0	-0.01	-0.02	-0.01	-0.01	-0.03	-0.08	0
5	RLLCALLALALCCCL	0.12	-0.19	-0.13	-0.07	-0.17	-0.13	-0.15	-0.08	-0.07	-0.08	-0.08	0.02	0.05	0	-0.01	-0.02	-0.01	-0.01	-0.03	-0.09	0
6	LLCALLALALCCCLT	0.11	-0.21	-0.12	-0.07	-0.17	-0.13	-0.15	-0.08	-0.05	-0.07	-0.07	0.02	0.05	-0.01	-0.01	-0.02	-0.01	-0.01	-0.03	-0.09	0
7	LCALLALALCCCLTA	0.1	-0.24	-0.11	-0.08	-0.17	-0.13	-0.15	-0.08	-0.04	-0.06	-0.05	0.02	0.05	-0.01	-0.01	-0.02	-0.01	-0.01	-0.03	-0.09	0
8	CALLALALCCCLTAC	0.08	-0.24	-0.03	-0.06	-0.19	-0.13	-0.16	-0.08	-0.03	-0.05	-0.04	0.02	0.05	-0.02	-0.01	-0.02	-0.01	-0.01	-0.02	-0.08	0
9	ALLALALCCCLTACT	0.11	-0.2	-0.03	-0.04	-0.19	-0.13	-0.16	-0.08	-0.03	-0.05	0	0.02	0.05	-0.02	-0.01	-0.02	-0.01	-0.01	-0.03	-0.07	0
10	LLALALCCCLTACTT	0.13	-0.17	-0.03	-0.02	-0.19	-0.13	-0.16	-0.08	-0.01	-0.05	0.02	-0.04	0.04	-0.02	-0.01	-0.02	-0.01	-0.01	-0.03	-0.06	0
11	LALALCCCLTACTTA	0.19	-0.14	-0.03	0.01	-0.2	-0.13	-0.16	-0.08	0.04	-0.02	0.01	-0.05	0.03	-0.02	-0.01	-0.02	-0.01	-0.01	-0.02	-0.04	0
12	ALALCCCLTACTTAN	0.21	-0.1	-0.03	0.02	-0.22	-0.13	-0.17	-0.08	-0.01	-0.05	0.01	-0.05	0.02	-0.02	-0.01	-0.02	-0.01	-0.01	-0.02	-0.04	0
13	LALCCCLTACTTANG	0.2	-0.03	-0.03	0.05	-0.23	-0.13	-0.18	-0.08	-0.02	-0.05	0	-0.05	0.02	-0.02	-0.01	-0.02	-0.01	-0.01	-0.02	-0.04	0
14	ALCCCLTACTTANGG	0.2	-0.01	-0.03	0.05	-0.23	-0.13	-0.18	-0.08	-0.02	-0.05	0	-0.05	0	-0.02	-0.01	-0.02	-0.01	-0.01	-0.02	-0.04	0
15	LCCCLTACTTANGGS	0.2	0	-0.03	0.05	-0.22	-0.13	-0.17	-0.08	-0.03	-0.06	0.01	-0.05	-0.01	-0.02	-0.01	-0.02	-0.01	-0.01	-0.03	-0.04	0
16	CCCLTACTTANGGST	0.16	-0.01	-0.03	0.04	-0.2	-0.13	-0.16	-0.08	-0.03	-0.06	0.01	-0.05	-0.01	-0.02	-0.01	-0.02	-0.01	-0.01	-0.03	-0.04	0
17	CCLTACTTANGGSTS	0.14	-0.02	-0.03	0.03	-0.19	-0.13	-0.16	-0.08	-0.04	-0.06	0.02	-0.04	-0.01	-0.02	-0.01	-0.02	-0.01	-0.01	-0.03	-0.04	0
18	CLTACTTANGGSTSS	0.11	-0.1	-0.03	-0.01	-0.19	-0.13	-0.16	-0.08	-0.08	-0.08	0.03	-0.04	0	-0.02	-0.01	-0.02	-0.01	-0.01	-0.05	-0.06	0
19	LTACTTANGGSTSST	0.01	-0.14	-0.03	-0.05	-0.19	-0.13	-0.16	-0.08	-0.08	-0.08	0.06	-0.01	0.02	-0.02	-0.01	-0.02	-0.01	-0.01	-0.06	-0.07	0
20	TACTTANGGSTSSTP	0.01	-0.17	-0.03	-0.07	-0.17	-0.13	-0.15	-0.08	-0.08	-0.08	0.07	-0.01	0.02	-0.02	-0.01	-0.02	-0.01	-0.01	-0.07	-0.07	0
21	ACTTANGGSTSSTPP	0.01	-0.2	-0.11	-0.1	-0.17	-0.08	-0.12	-0.08	-0.1	-0.09	0.13	-0.01	0.03	-0.01	-0.01	-0.02	-0.01	-0.01	-0.08	-0.07	0
22	CTTANGGSTSSTPPS	0.01	-0.22	-0.14	-0.12	-0.1	0.07	-0.02	0.06	-0.01	0.03	0.21	-0.01	0.04	0	-0.01	-0.02	-0.01	-0.01	-0.08	-0.02	0
23	TTANGGSTSSTPPSG	0.1	-0.17	0.15	0.03	0.64	0.36	0.5	0.2	0.15	0.17	0.37	0.02	0.05	0.01	-0.01	-0.02	-0.01	-0.01	-0.07	0.23	0
24	TANGGSTSSTPPSGT	23.83	20.77	20.25	21.62	5.64	3.38	4.51	4.47	5.48	4.97	3.1	0.02	0.05	0.02	0.08	-0.02	-0.01	-0.01	-0.06	10.87	0.25
25	ANGGSTSSTPPSGTE	31.98	31.2	25.95	29.71	10.53	10.83	10.68	9.46	14.12	11.79	5.54	0.02	0.05	0.03	0.09	-0.02	-0.01	-0.01	-0.03	17.45	0.75
26	NGGSTSSTPPSGTEN	40.51	36.46	33.89	36.95	15.96	16.84	16.4	17.68	22.43	20.06	8.51	0.02	0.04	0.03	0.16	-0.02	-0.01	-0.01	-0.03	24.04	1
27	GGSTSSTPPSGTENK	46.88	45.59	41.39	44.62	22.05	23.81	22.93	40.14	45.98	43.06	13.95	0.02	0.03	0.03	0.24	-0.02	-0.01	-0.01	-0.03	34.97	1
28	GSTSSTPPSGTENKP	62.82	60.81	47.66	57.09	28.97	28.46	28.72	48.96	56.25	52.61	18.85	0.02	0.02	0.03	0.32	-0.02	-0.01	-0.01	-0.03	44.1	1
29	STSSTPPSGTENKPA	77.19	74.21	83.31	78.24	33.15	34.27	33.71	54.37	63.9	59.14	35.18	0.02	0.02	0.02	0.5	-0.02	-0.01	-0.01	-0.03	56.95	1
30	TSSTPPSGTENKPAT	95.43	98.6	91.03	95.02	36.19	49.45	42.82	61.71	73.74	67.73	49.19	0.02	0	0	0.64	0.03	-0.01	-0.01	-0.05	69.42	1
31	SSTPPSGTENKPATG	98.6	95.44	98.6	97.54	38.98	56.06	47.52	64.86	75.73	70.3	50.06	-0.04	0.02	-0.01	0.8	0.06	-0.01	-0.01	-0.07	72.29	1
32	STPPSGTENKPATGE	91.03	91.04	95.43	92.5	42.68	59.12	50.9	67.59	77.55	72.57	50.49	-0.04	0.02	-0.02	0.98	0.19	-0.01	-0.01	-0.09	71.87	1
33	TPPSGTENKPATGEA	81.39	88.87	88.86	86.37	45.1	61.86	53.48	70.99	78.17	74.58	46.11	-0.05	0.02	-0.02	1.27	0.41	-0.01	-0.01	-0.09	70.17	1
34	PPSGTENKPATGEAP	74.78	75.3	85.76	78.61	49.21	66.58	57.9	73.27	82.25	77.76	41.21	-0.05	0.02	-0.02	1.73	0.86	-0.01	-0.01	-0.1	68.55	1
35	PSGTENKPATGEAPS	68.9	63.67	77.88	70.15	54.89	70.62	62.76	75.3	87.48	81.39	20.69	-0.06	0.02	-0.01	2.2	1.24	-0.01	-0.01	-0.09	64.93	1
36	SGTENKPATGEAPSQ	55.44	59.11	51.02	55.19	56.73	77.2	66.97	77.89	91.05	84.47	16.47	-0.06	0.02	-0.01	2.52	1.56	-0.01	-0.01	-0.07	60.61	1
37	GTENKPATGEAPSQP	44.92	46.03	43.41	44.79	55.52	74.23	64.88	81.42	84.64	83.03	13.04	-0.06	0.02	-0.01	2.52	1.69	-0.01	-0.01	-0.05	55.4	1
38	TENKPATGEAPSQPG	39.91	40.06	40.86	40.27	46.05	62.2	54.13	77.2	80.52	78.86	7.65	-0.06	0	-0.01	2.47	1.83	-0.01	-0.01	-0.03	49.31	1
39	ENKPATGEAPSQPGA	32.27	32.35	33.32	32.65	39.84	55.46	47.65	71.94	68.19	70.06	5.03	-0.05	-0.01	-0.01	2.46	1.92	-0.01	-0.01	-0.02	42.3	0.75
40	NKPATGEAPSQPGAS	28.68	26.6	28.2	27.83	36.17	47.03	41.6	66.17	61.38	63.78	3.39	-0.05	-0.01	-0.01	2.2	1.98	-0.01	-0.01	-0.01	37.2	0.75
41	KPATGEAPSQPGASS	25.95	21.74	24.54	24.08	29.1	27.81	28.45	60.87	53.48	57.17	2.33	-0.04	-0.01	-0.01	2.55	1.95	-0.01	-0.01	0	30.73	0.75
42	PATGEAPSQPGASSG	19.76	13.94	21.94	18.55	18.91	18.3	18.6	53.07	26.57	39.82	1.49	-0.04	-0.01	-0.02	2.8	1.92	-0.01	-0.01	-0.01	21.75	0.75
43	ATGEAPSQPGASSGE	9.1	3.7	17.21	10	11.08	10.43	10.75	40.51	19.44	29.98	1.04	-0.04	-0.01	-0.02	3.23	1.98	-0.01	-0.01	-0.01	14.06	0.75
44	TGEAPSQPGASSGEA	0.6	0.4	5.92	2.31	6.85	3.73	5.29	12.84	7.42	10.13	0.59	-0.01	0	-0.02	3.31	2.01	-0.01	-0.01	-0.01	4.8	0.25
45	GEAPSQPGASSGEAE	0.13	-0.11	0.25	0.09	3.46	2.02	2.74	2.12	1.49	1.8	0.32	-0.01	0.02	-0.02	3.4	2.15	-0.01	-0.01	-0.01	1.21	0
46	EAPSQPGASSGEAEA	0.08	-0.17	-0.03	-0.04	2.79	1.47	2.13	1.18	0.9	1.04	0.33	-0.01	0.02	-0.02	3.48	2.33	-0.01	-0.01	-0.01	0.82	0
47	APSQPGASSGEAEAS	0.01	-0.23	-0.03	-0.09	2.11	1.28	1.69	1.04	0.86	0.95	0.33	-0.01	0.03	-0.02	3.48	2.43	-0.01	-0.01	-0.01	0.67	0
48	PSQPGASSGEAEASS	0.01	-0.35	-0.03	-0.13	1.92	1.09	1.51	0.91	0.77	0.84	0.41	-0.01	0.04	-0.02	2.87	2.59	-0.01	-0.01	-0.01	0.59	0
49	SQPGASSGEAEASSN	0.01	-0.44	-0.03	-0.16	1.71	0.83	1.27	0.79	0.69	0.74	0.44	-0.01	0.04	-0.02	2.29	2.61	-0.01	-0.01	-0.01	0.5	0
50	QPGASSGEAEASSNK	0.01	-0.47	-0.03	-0.17	1.35	0.63	0.99	0.6	0.58	0.59	0.45	-0.01	0.05	-0.02	1.45	2.6	-0.01	-0.01	-0.02	0.39	0
51	PGASSGEAEASSNKN	0.01	-0.41	-0.03	-0.15	0.55	0.29	0.42	0.43	0.45	0.44	0.44	-0.01	0.04	-0.02	1.26	2.57	-0.01	-0.01	-0.02	0.21	0
52	GASSGEAEASSNKND	0.01	-0.29	-0.03	-0.11	-0.02	0.17	0.08	0.29	0.28	0.28	0.43	-0.01	0.03	-0.02	1.24	2.42	-0.01	-0.01	-0.02	0.1	0
53	ASSGEAEASSNKNDG	0.01	-0.22	-0.03	-0.08	-0.06	0.12	0.03	0.16	0.13	0.15	0.42	-0.01	0.03	-0.02	1.06	2.07	-0.01	-0.01	-0.03	0.07	0
54	SSGEAEASSNKNDGS	0.01	-0.17	-0.03	-0.07	-0.07	0.05	-0.01	0.06	-0.02	0.02	0.41	-0.01	0.02	-0.02	0.82	1.76	-0.01	-0.01	-0.03	0.03	0
55	SGEAEASSNKNDGSL	0.01	-0.14	-0.03	-0.06	-0.1	-0.03	-0.06	-0.08	-0.05	-0.07	0.34	-0.01	0.01	-0.02	0.63	1.28	-0.01	-0.01	-0.03	-0.01	0
56	GEAEASSNKNDGSLS	0.01	-0.11	-0.03	-0.05	-0.15	-0.08	-0.11	-0.08	-0.1	-0.09	0.27	-0.01	0	-0.02	0.38	0.95	-0.01	-0.01	-0.03	-0.03	0
57	EAEASSNKNDGSLSS	0.01	-0.04	-0.11	-0.05	-0.12	-0.11	-0.11	-0.08	-0.1	-0.09	0.26	-0.01	-0.01	-0.01	0.26	0.47	-0.01	-0.01	-0.05	-0.04	0
58	AEASSNKNDGSLSSS	0.01	-0.04	-0.12	-0.05	-0.1	-0.1	-0.1	-0.08	-0.1	-0.09	0.26	-0.01	-0.01	-0.01	0.16	0.12	-0.01	-0.01	-0.07	-0.03	0
59	EASSNKNDGSLSSSA	0.01	-0.04	-0.14	-0.06	-0.1	-0.1	-0.1	-0.08	-0.1	-0.09	0.25	-0.01	-0.01	0	0.08	-0.02	-0.01	-0.01	-0.08	-0.04	0
60	ASSNKNDGSLSSSAW	0.01	-0.04	-0.15	-0.06	-0.11	-0.1	-0.11	-0.08	-0.1	-0.09	0.23	-0.01	-0.01	0	0.08	-0.02	-0.01	-0.01	-0.08	-0.04	0
61	SSNKNDGSLSSSAWV	-0.05	-0.11	-0.15	-0.1	-0.15	-0.05	-0.1	-0.08	-0.1	-0.09	0.21	0.02	0	0	0.09	-0.02	-0.01	-0.01	-0.08	-0.06	0
62	SNKNDGSLSSSAWVS	-0.06	-0.14	-0.15	-0.11	-0.19	-0.02	-0.1	-0.08	-0.1	-0.09	0.2	0.02	0.02	0	0.1	-0.02	-0.01	-0.01	-0.07	-0.07	0
63	NKNDGSLSSSAWVSA	-0.08	-0.16	-0.15	-0.13	-0.19	0.04	-0.07	-0.08	-0.08	-0.08	0.16	0.03	0.03	0	0.11	-0.02	-0.01	-0.01	-0.05	-0.07	0
64	KNDGSLSSSAWVSAP	-0.08	-0.17	-0.14	-0.13	-0.16	0.08	-0.04	-0.08	-0.08	-0.08	0.15	0.04	0.04	0	0.11	-0.02	-0.01	-0.01	-0.03	-0.06	0
65	NDGSLSSSAWVSAPL	-0.08	-0.18	-0.14	-0.13	-0.12	0.12	0	-0.08	-0.07	-0.08	0.15	0.04	0.06	0	0.11	-0.02	-0.01	-0.01	-0.02	-0.05	0
66	DGSLSSSAWVSAPLA	-0.07	-0.17	-0.13	-0.12	-0.12	0.13	0	-0.08	-0.05	-0.07	0.11	0.04	0.09	0	0.1	-0.02	-0.01	-0.01	-0.01	-0.05	0
67	GSLSSSAWVSAPLAL	-0.06	-0.17	-0.14	-0.12	-0.12	0.12	0	-0.08	-0.03	-0.06	0.1	0.04	0.11	0	0.09	-0.02	-0.01	-0.01	0	-0.05	0
68	SLSSSAWVSAPLALA	-0.05	-0.11	-0.16	-0.11	-0.12	0.08	-0.02	-0.08	-0.01	-0.05	0.1	0.04	0.12	0.01	0.08	-0.02	-0.01	-0.01	-0.01	-0.04	0
69	LSSSAWVSAPLALAA	0.1	0	-0.18	-0.03	-0.12	0.04	-0.04	-0.08	0.05	-0.02	0.09	0.03	0.14	0.02	0.08	-0.02	-0.01	-0.01	-0.01	-0.01	0
70	SSSAWVSAPLALAAS	0.13	0.02	-0.22	-0.02	-0.14	-0.02	-0.08	-0.08	0.03	-0.03	0.09	0.03	0.16	0.03	-0.01	-0.02	-0.01	-0.01	-0.02	-0.02	0
71	SSAWVSAPLALAASA	0.15	0.06	-0.24	-0.01	-0.16	-0.05	-0.11	-0.08	0.05	-0.02	0.09	0.03	0.16	0.04	-0.01	-0.02	-0.01	-0.01	-0.02	-0.02	0
72	SAWVSAPLALAASAL	0.15	0.1	-0.26	0	-0.2	-0.1	-0.15	-0.08	0.05	-0.02	0.07	0.04	0.18	0.05	0.08	-0.02	-0.01	-0.01	-0.03	-0.03	0
73	AWVSAPLALAASALA	0.11	0.11	-0.28	-0.02	-0.23	-0.13	-0.18	-0.08	0.05	-0.02	0.08	0.06	0.19	0.05	0.08	-0.02	-0.01	-0.01	-0.03	-0.05	0
74	WVSAPLALAASALAY	0.1	0.12	-0.28	-0.02	-0.23	-0.1	-0.16	-0.08	0.03	-0.02	0.08	0.06	0.19	0.05	0.08	-0.02	-0.01	-0.01	-0.03	-0.04	0
75	VSAPLALAASALAYT	-0.05	0.11	-0.26	-0.06	-0.17	-0.08	-0.13	-0.08	-0.01	-0.05	0.1	0.07	0.2	0.05	0.08	-0.02	-0.01	-0.01	-0.03	-0.05	0
76	SAPLALAASALAYTA	-0.05	0.09	-0.22	-0.06	-0.14	-0.07	-0.1	-0.08	-0.01	-0.05	0.07	0.07	0.16	0.03	0.08	-0.02	-0.01	-0.01	-0.03	-0.05	0
77	APLALAASALAYTAL	-0.05	0.06	-0.19	-0.06	-0.1	-0.05	-0.07	-0.08	0.01	-0.04	0.06	0.06	0.13	0.03	0.08	-0.02	-0.01	-0.01	-0.03	-0.04	0
78	PLALAASALAYTALG	-0.05	0.02	-0.17	-0.07	-0.06	-0.03	-0.05	-0.08	0.01	-0.04	0.02	0.05	0.09	0.02	0.08	-0.02	-0.01	-0.01	-0.02	-0.04	0
