# Supplementary material for: Towards High-throughput Immunomics for Infectious Diseases: Use of Next-generation Peptide Microarrays for Rapid Discovery and Mapping of Antigenic Determinants
Source: Mol Cell Proteomics. 2015 Jul;14(7):1871–84. doi: 10.1074/mcp.M114.045906 (PMC4587317; doi:10.1074/mcp.M114.045906)
Supplement: Supplemental Data [file supp_M114.045906_mcp.M114.045906-5.xls]

## Sheet: File Summary
Supplementary Table 2 – Antigenic Regions - Carmona SJ et al. (2014)
Table of antigenic regions, their positions in the proteins, intensity values across samples, and other descriptors described in Methods.
This Excel file contains 3 sheets:
AllPositiveProteins listing data for all positive proteins (ie, all proteins having at least one positive peptide)
unique15mers listing data for all positive proteins where their most reactive peptide is different from the other proteins' most reactive peptides (i.e., identical regions located in different proteins are collapsed)
unique7mer listing data for all positive proteins where all 7-mers within their most reactive peptide are different from all 7-mers within the other proteins' most reactive peptides (i.e., antigenic regions share no 7-mers with each other).
See Methods for more details and columns descriptions.
Column References
id	Trypanosoma cruzi CL Brener genome ID
desc	Product Description
group	Group 1	proteins randomly selected from the proteome
	Group 2	proteins prioritized by a multi-feature integrative bioinformatics strategy (Carmona SJ et al. 2012)
	Group 3	proteins of the MASP family (serologically uncharacterized)
	Group 4	proteins with previous evidence of seroreactivity in T. cruzi infected humans (Refs in Supp Table 3)
	Group 4* (only in sheet AllPositiveProteins)	proteins with previous evidence of seroreactivity in T. cruzi infected humans (new antigenic regions)
start	aminoacid position of the N-terminal residue of the antigenic region
end	aminoacid position of the C-terminal residue of the antigenic region
len	length of the antigenic region (number of residues)
maxAllSampleAVG	average reactivity value in Samples A, B, C and D
maxPrevalence	Fraction of positive Samples (above cut-off 7)
maxAVGxPrev	Relevance score (Product of maxAllSampleAVG and maxPrevalence)
Sample A	Maximum peptide reactivity value within antigenic region measured in Sample A
Sample B	Maximum peptide reactivity value within antigenic region measured in Sample B
Sample C	Maximum peptide reactivity value within antigenic region measured in Sample C
Sample D	Maximum peptide reactivity value within antigenic region measured in Sample D
Max pep sequence	Sequence of the peptide with highest average reactivity value in a protein
peak_sequence	Sequence of full antigenic region
Supplementary Table 2. Antigenic Regions. Table listing antigenic regions, their positions in the proteins, and the recorded antibody-binding signal across different biological samples. The spreadsheet file contains 3 sheets: 1) AllPositiveProteins listing data for all positive proteins (ie, all proteins having at least one positive peptide); 2) unique15mers listing data for all positive proteins…

## Sheet: AllPositiveProteins
id	desc	group	start	end	len	maxAllSampleAVG	maxPrevalence	maxAVGxPrev	Sample A	Sample B	Sample C	Sample D	Max pep sequence	peak_sequence
Tc00.1047053507511.81	TSSA	Group 4	24	58	35	72.29	1	72.29	97.54	66.97	84.47	50.49	SSTPPSGTENKPATG	TANGGSTSSTPPSGTENKPATGEAPSQPGASSGEA
Tc00.1047053507511.91	mucin TcMUCIII, putative	Group 4	24	58	35	72.29	1	72.29	97.54	66.97	84.47	50.49	SSTPPSGTENKPATG	TANGGSTSSTPPSGTENKPATGEAPSQPGASSGEA
Tc00.1047053507071.20	Trypanosoma cruzi CL Brener Non-Esmeraldo-like | mucin-associated surface protein (MASP), putative | protein | length=330	Group 3	286	313	28	64.57	1	64.57	15.93	93.2	98.6	91.6	QVAGIKTTTATTGDS	KERTLQVAGIKTTTATTGDSDGVKATSP
Tc00.1047053506877.20	Trypanosoma cruzi strain CL Brener | mucin-associated surface protein (MASP), putative | protein | length=490	Group 3	441	467	27	58.15	1	58.15	15.42	83.54	92.82	66.45	TTTMKNTTATTGDSD	KETPVETTTMKNTTATTGDSDGSTAVS
Tc00.1047053506401.320	60S ribosomal protein L7a, putative, antigenic protein (Carmona SJ et al 2012)	Group 4*	1	72	72	50.61	1	50.61	77.55	26.46	34.16	58.67	AKPAAKPAAKPAAKP	MPGKEVKKAAKPAAKTAAKTAAKPAAKSAAKPAAKPAAKPAAKPAAKPAAKTAAKPAKKPAVKPTVKPAAKA
Tc00.1047053504239.350	Trypanosoma cruzi CL Brener Esmeraldo-like | mucin-associated surface protein (MASP), putative | protein | length=402	Group 3	353	380	28	48.25	1	48.25	15.52	72.18	80.84	34.46	STVIKTTTATTGDSD	KETPAESTVIKTTTATTGDSDGSTAVSH
Tc00.1047053506245.200	Trypanosoma cruzi strain CL Brener | mucin-associated surface protein (MASP), putative | protein | length=493	Group 3	443	470	28	47.22	1	47.22	15.06	82.47	64.25	43.08	GTAMKTTTATTGDSD	KETPVEGTAMKTTTATTGDSDGSTAASH
Tc00.1047053508831.140	B13 / Ag2 / CA-2 / PEP2	Group 4	201	618	418	46.23	1	46.23	61.8	56.36	33.58	11.34	APFGQAAAGDKPSPF	TQTEQKTAPFGQAAAGDKPSPFGQAAAGDKPPPFGQAAAGDKPSPFGQAAAGDKPPPFGQAAAGDKPPPFGQAAAGDKLSLFGQAAAGDKPAPFGQAAAGDKPSPFGQAAAGDKPPPFGQAAAGDKPSPFGQAAAGDKPPPFGQAAAGDKPSPFGQAAAGDKPPPFGQAAAGDKPPPFGQAAAGDKPPPFGQAAAGDKPSLFGQAAAGDKPSPFGQAAAGDKPPPFGQAAEGDKPPPFGQAAAGDKPAPFGQAAAGDKPAPFGQAAAADKPSLFGQAAAGDKPPPFGQAAAGDKPAPFGQAAAGDKLSLFGQAAAGDKPSPFGQAAAGDKPSLFGQAAAGDKPSPFGQAAAGGKPSPFGQAAAGGKPSPFGQAAAGDKPSPFGQAAAGGKPSPFGQAAA…
Tc00.1047053508541.110	Trypanosoma cruzi CL Brener Esmeraldo-like | mucin-associated surface protein (MASP), putative | protein | length=239	Group 3	190	217	28	44.61	1	44.61	14.28	71.66	68.93	34.68	STAMKTTTATTGDSD	KETPVESTAMKTTTATTGDSDGSTAISH
Tc00.1047053508305.50	Trypanosoma cruzi CL Brener Non-Esmeraldo-like | mucin-associated surface protein (MASP), putative | protein | length=242	Group 3	194	221	28	42.6	1	42.6	11.71	69.63	66.83	32.85	AAAMKTTTATTGNSD	KETPVTAAAMKTTTATTGNSDGSTAVSH
Tc00.1047053511089.30	Trypanosoma cruzi strain CL Brener | mucin-associated surface protein (MASP), putative | protein | length=252	Group 3	203	230	28	41.96	1	41.96	15.99	82.5	52.47	18.66	ATATKTTTATTGDSD	KEAPIEATATKTTTATTGDSDGSTAVSH
Tc00.1047053506599.420	Trypanosoma cruzi CL Brener Esmeraldo-like | mucin-associated surface protein (MASP), putative | protein | length=318	Group 3	270	297	28	41.67	1	41.67	10.58	72.24	58.15	42.63	ATATKTTTATTGNSD	KETPVEATATKTTTATTGNSDGGTAVSH
Tc00.1047053511173.100	Trypanosoma cruzi CL Brener Esmeraldo-like | mucin-associated surface protein (MASP), putative | protein | length=414	Group 3	365	392	28	40.85	1	40.85	16.24	81.04	49.83	17.73	ATATKTTTATTGDSD	KETPVEATATKTTTATTGDSDGGTAVSH
Tc00.1047053510371.120	Trypanosoma cruzi CL Brener Esmeraldo-like | mucin-associated surface protein (MASP), putative | protein | length=263	Group 3	216	243	28	40.74	1	40.74	16.3	75.3	53.8	19.18	STVMKTTTATTGDSD	KETPVESTVMKTTTATTGDSDGSTAVSH
Tc00.1047053508221.970	Trypanosoma cruzi CL Brener Non-Esmeraldo-like | mucin-associated surface protein (MASP), putative | protein | length=363	Group 3	315	341	27	38.79	1	38.79	15.58	57.89	64.94	17.92	TAVKATTATTGDSDS	ETPVEATAVKATTATTGDSDSSTAASH
Tc00.1047053503645.40	Trypanosoma cruzi CL Brener Non-Esmeraldo-like | mucin-associated surface protein (MASP), putative | protein | length=268	Group 3	220	247	28	37.48	1	37.48	15.13	53.54	67.05	15.8	TAMKTTTATTGDSDG	KETPVEATAMKTTTATTGDSDGSTAVPH
Tc00.1047053506599.100	Trypanosoma cruzi CL Brener Esmeraldo-like | mucin-associated surface protein (MASP), putative | protein | length=246	Group 3	197	224	28	37.45	1	37.45	13.72	51.16	58.12	42.46	ATVIKTTTAATGDSD	KETPVAATVIKTTTAATGDSDGSTAVPH
Tc00.1047053510643.140	Ribosomal P2	Group 4	86	107	22	37.43	1	37.43	28.42	61.24	37.64	16.42	AAAAEEEEDDDMGFG	AAAPAAAAEEEEDDDMGFGLFD
Tc00.1047053503849.40	Trypanosoma cruzi CL Brener Non-Esmeraldo-like | mucin-associated surface protein (MASP), putative | protein | length=405	Group 3	358	385	28	36.68	1	36.68	15.22	50.83	66.48	13.17	AAMKTTTATTGDSDG	KETPVTAAAMKTTTATTGDSDGSTAVSH
Tc00.1047053509149.40	Ribo L19	Group 4	267	352	86	35.22	0.75	26.415	74.04	1.54	8.3	41.37	AAAPAKAAAAPAKAA	AAPPAKTAAPPAKAAAPPAKAAAPPAKAAAPPAKAAAAPAKAAAAPAKAAAPPAKAAAPPAKAAAPPAKAAAPPAKAAAAPVGKKA
Tc00.1047053503533.40	Trypanosoma cruzi strain CL Brener | mucin-associated surface protein (MASP), putative | protein | length=392	Group 3	342	369	28	35.08	0.75	26.31	14.7	49.63	65.62	6.12	AAAMKTTTATTGDSD	KETPVTAAAMKTTTATTGDSDSSTAVSH
Tc00.1047053508125.140	Trypanosoma cruzi CL Brener Esmeraldo-like | mucin-associated surface protein (MASP), putative | protein | length=388	Group 3	339	366	28	34.34	1	34.34	16.57	45.38	60.75	14.75	ATAMKNTTATTGDSD	KETPVEATAMKNTTATTGDSDSSTAVFH
Tc00.1047053508175.329	Ribosomal L19 / TcE	Group 4	213	354	142	33.01	0.75	24.758	67.61	1.57	9.55	41.63	AAAPAKAAAAPAKAA	GKKSAKAATAPAKAAAAPAKAAAAPAKAAAAPAKAAAAPAKAAAAPAKAATAPAKAAAAPAKAATAPAKAAAAPAKAAAAPAKAATAPAKAAAAPAKAATAPAKAAAAPAKAATAPAKAAAAPAKAAAAPAKAATAPAKAAT
Tc00.1047053509149.40	Ribo L19	Group 4	210	272	63	31.18	0.75	23.385	63.54	1.67	12.92	41.37	APAKAAAAPAKAAAP	APSGKKSAKAAAPAKAAAAPAKAAAPPAKTAAAPAKAAAPAKAAAPPAKAAAPPAKTAAPPAK
Tc00.1047053506973.30	Trypanosoma cruzi CL Brener Esmeraldo-like | mucin-associated surface protein (MASP), putative | protein | length=313	Group 3	228	260	33	31.06	0.75	23.295	16.82	44.44	56.5	11.33	EKQQQSDEAQVQQHQ	QEEEEEEEEDHEKQQQSDEAQVQQHQRHERPAE
Tc00.1047053508389.154	Trypanosoma cruzi CL Brener Esmeraldo-like | mucin-associated surface protein (MASP), putative | protein | length=316	Group 3	233	262	30	31.04	0.75	23.28	16.55	48.95	54.5	8.94	EKQQQSDETQVQQHQ	EEEGEEEDHEKQQQSDETQVQQHQQHEHPA
Tc00.1047053511787.10	Trypanosoma cruzi CL Brener Esmeraldo-like | mucin-associated surface protein (MASP), putative | protein | length=264	Group 3	180	209	30	31.04	0.75	23.28	16.55	48.95	54.5	12.09	EKQQQSDETQVQQHQ	QEEEEEEDHEKQQQSDETQVQQHQQHEHPA
Tc00.1047053511797.167	Trypanosoma cruzi CL Brener Esmeraldo-like | mucin-associated surface protein (MASP), putative | protein | length=336	Group 3	252	282	31	30.66	0.75	22.718	11.52	57.47	54.52	9.03	HEKQQQSDEAQFQQH	EEEEEEEEDHEKQQQSDEAQFQQHQQHEHPA
Tc00.1047053507071.100	Trypanosoma cruzi CL Brener Non-Esmeraldo-like | mucin-associated surface protein (MASP), putative | protein | length=357	Group 3	307	334	28	30.47	1	30.47	17.23	47.86	42.56	13.32	TATKNTTATTGDSDG	KETPLEATATKNTTATTGDSDGSTAVSH
Tc00.1047053508389.130	Trypanosoma cruzi CL Brener Esmeraldo-like | mucin-associated surface protein (MASP), putative | protein | length=395	Group 3	307	338	32	29.62	0.75	22.215	13.05	47.79	53.7	12.72	HEKQQQSDETQVQQH	EEKEEEEEEDHEKQQQSDETQVQQHQRHEHPA
Tc00.1047053508013.110	Trypanosoma cruzi strain CL Brener | mucin-associated surface protein (MASP), putative | protein | length=271	Group 3	225	250	26	29.47	1	29.47	17.47	44.27	40.65	13.93	TATKNTTATTGDSDG	ETPVEATATKNTTATTGDSDGSTAVF
Tc00.1047053511173.64	Trypanosoma cruzi CL Brener Esmeraldo-like | mucin-associated surface protein (MASP), putative | protein | length=271	Group 3	223	248	26	29.47	1	29.47	17.47	44.27	40.65	13.93	TATKNTTATTGDSDG	ETPVEATATKNTTATTGDSDGSTAVS
Tc00.1047053510697.40	Trypanosoma cruzi CL Brener Non-Esmeraldo-like | mucin-associated surface protein (MASP), putative | protein | length=276	Group 3	228	253	26	29.46	1	29.46	17.46	44.24	40.65	13.8	TATKNTTATTGDSDG	ERPVEATATKNTTATTGDSDGSTAVS
Tc00.1047053506303.80	JL8/R27	Group 4	457	481	25	27.52	1	27.52	21.5	15.94	34.07	57.95	EAEKQKAAEATKVAE	ATKVAEAEKQKAAEATKVAEAEKRK
Tc00.1047053506811.160	R27-2 / FRA / JL8	Group 4	880	904	25	27.52	1	27.52	21.5	15.94	34.07	57.95	EAEKQKAAEATKVAE	ATKVAEAEKQKAAEATKVAEAEKRK
Tc00.1047053510205.50	Trypanosoma cruzi CL Brener Esmeraldo-like | mucin-associated surface protein (MASP), putative | protein | length=277	Group 3	228	253	26	26.97	1	26.97	16.84	38.18	38.06	13.97	TATKNTTATTGDSDS	ETPVEATATKNTTATTGDSDSSTAVS
Tc00.1047053511727.290	RNA-binding protein, putative	Group 2	1	30	30	26.52	0.75	19.89	52.51	2.32	14.96	21.03	PASKPAAKPAAKAPA	MPAKSANKPASKPAAKPAAKAPAPKAEKKG
Tc00.1047053507083.109	hypothetical protein, conserved	Group 1	4335	4365	31	26.15	0.5	13.075	65.15	0.01	0.55	12.73	WFEREVDGHDFIREH	MVVNPLVVRLWFEREVDGHDFIREHIQIRTA
Tc00.1047053506401.320	60S ribosomal protein L7a, putative, antigenic protein (Carmona SJ et al 2012)	Group 4*	167	192	26	25.92	0.75	19.44	24.48	43.94	1.06	44.39	EKKKNPEAASKKAPL	LFDVATEKKKNPEAASKKAPLSVVTG
Tc00.1047053506245.270	Trypanosoma cruzi strain CL Brener | mucin-associated surface protein (MASP), putative | protein | length=298	Group 3	250	275	26	25.11	1	25.11	10.78	17.84	45.93	43.05	ATAMKTTTTTTGDSD	ETPFEATAMKTTTTTTGDSDGSTAVS
Tc00.1047053506811.160	R27-2 / FRA / JL8	Group 4	474	498	25	24.77	1	24.77	18.31	14.81	32.08	51.19	ETEKQKAAEATKVAE	ATKDVETEKQKAAEATKVAEAEKQR
Tc00.1047053510625.190	Trypanosoma cruzi CL Brener Non-Esmeraldo-like | mucin-associated surface protein (MASP), putative | protein | length=279	Group 3	199	226	28	24.15	0.75	17.97	8.97	50.35	34.32	5.76	NERQQQSDETQVQQQ	EEEEEENERQQQSDETQVQQQEHEHPAE
Tc00.1047053511255.50	Trypanosoma cruzi CL Brener Non-Esmeraldo-like | mucin-associated surface protein (MASP), putative | protein | length=366	Group 3	318	343	26	23.67	1	23.67	10.59	33.38	39.44	12.46	ATAVKATTATTGESD	ETPVEATAVKATTATTGESDGSTAVS
Tc00.1047053507859.60	Trypanosoma cruzi CL Brener Esmeraldo-like | mucin-associated surface protein (MASP), putative | protein | length=319	Group 3	235	263	29	23.63	0.75	17.723	19.43	39.99	35.69	2.74	HEKQQQSDEAQVQQH	KEEEGEDHEKQQQSDEAQVQQHQQHEHPA
Tc00.1047053507071.170	mucin TcMUCII, putative	Group 2	325	354	30	23.56	0.5	11.78	33.2	2.27	0.93	90.47	TTNAPSRLREIDGSL	APTTTTTNAPSRLREIDGSLSSSAWVCASL
Tc00.1047053506423.10	Trypanosoma cruzi strain CL Brener | mucin-associated surface protein (MASP), putative | protein | length=389	Group 3	306	334	29	23.37	0.75	17.527	15.69	45.86	29.77	4.75	HEKQHQSDETQVQQH	EEEEEEDHEKQHQSDETQVQQHQQHEHPA
Tc00.1047053510621.60	Trypanosoma cruzi CL Brener Esmeraldo-like | mucin-associated surface protein (MASP), putative | protein | length=387	Group 3	304	332	29	23.37	0.75	17.527	15.69	45.86	29.77	4.63	HEKQHQSDETQVQQH	EEEEEEDHEKQHQSDETQVQQHQQHEHPA
Tc00.1047053506811.160	R27-2 / FRA / JL8	Group 4	1035	1058	24	23.15	0.75	17.362	15.03	2.82	34.79	65.77	ETEKRKAAEATKIAE	TKAVETEKRKAAEATKIAEAEKRK
Tc00.1047053508355.260	TcP0 / 60S acidic ribosomal protein P0	Group 4	302	323	22	20.82	0.75	15.615	2.71	45.18	29.7	9.46	AEPEEEDDDDDFGMG	PAAAAEPEEEDDDDDFGMGALF
Tc00.1047053509151.140	60S ribosomal protein L23a, putative	Group 2	27	80	54	20.5	0.75	14.805	43.55	7.73	9.06	9.16	PKKAAAPKKAAAPQK	MPAKTAVSKAAAPKKAAAPKKAAAPQKAAAPKKTAAPKKAAAPQKAAVAKKAVR
Tc00.1047053506799.130	Trypanosoma cruzi CL Brener Esmeraldo-like | mucin-associated surface protein (MASP), putative | protein | length=358	Group 3	168	194	27	20.05	0.5	10.025	0.1	38.17	41.73	0.44	VPSLPADSENSKTGC	SAVSSVVPSLPADSENSKTGCGEEASD
Tc00.1047053506303.80	JL8/R27	Group 4	771	793	23	19.8	0.75	14.85	7.5	3.3	25.08	79.17	EAEKRKAAEATKVAE	TKVAEAEKRKAAEATKVAEAEKQ
Tc00.1047053506811.160	R27-2 / FRA / JL8	Group 4	895	917	23	19.8	0.75	14.85	7.5	3.27	25.08	79.17	EAEKRKAAEATKVAE	TKVAEAEKRKAAEATKVAEAEKQ
Tc00.1047053506811.160	R27-2 / FRA / JL8	Group 4	237	259	23	18.86	0.75	14.145	7.16	2.62	25.21	73.71	ETEKRKAAEATKVAE	TKAVETEKRKAAEATKVAEAEKQ
Tc00.1047053509195.30	Trypanosoma cruzi CL Brener Esmeraldo-like | mucin-associated surface protein (MASP), putative | protein | length=297	Group 3	214	242	29	18.75	0.75	14.062	18.83	34.86	16.69	2.81	EKQQQSDEAQVQQHQ	EEEEEEDNEKQQQSDEAQVQQHQQHEHPA
Tc00.1047053508221.970	Trypanosoma cruzi CL Brener Non-Esmeraldo-like | mucin-associated surface protein (MASP), putative | protein | length=363	Group 3	72	100	29	17.67	0.5	8.835	0.59	34.45	34.39	2.96	DKEEDDADGDEEDYD	HPASSEDKEEDDADGDEEDYDVVDDLEEE
Tc00.1047053509793.50	hypothetical protein, conserved	Group 2	16	40	25	17.19	0.5	8.595	37.52	0.74	3.63	16.65	KLGKSVGLTAALSPR	ATSAKLGKSVGLTAALSPRQRSLPR
Tc00.1047053510101.430	40S ribosomal protein S21, putative	Group 2	171	250	80	16.7	0.75	12.525	18.83	2.95	31.29	14.82	GRDAPQARKQQGRNE	RTQRGGRDAPQARKQQGRNEPQARRQQGRNEPQARKQQGRDAPQARKQQGRDAPQARKQQGRDAPQARKQQGRNAPRSQK
Tc00.1047053506811.160	R27-2 / FRA / JL8	Group 4	334	358	25	16.17	0.75	12.128	4.28	15.32	18.73	48.86	EAEKQKAAEATKAVE	ATKVAEAEKQKAAEATKAVETEKRK
Tc00.1047053507699.10	mucin TcMUCII, putative	Group 2	281	311	31	15.78	0.5	7.89	36.52	0.67	1.87	13.15	TRAPSRLREIDGSLS	ETPSTTTTRAPSRLREIDGSLSSSAWVCAPL
Tc00.1047053511679.10	mucin TcSMUGS, putative	Group 2	20	45	26	15.68	0.5	7.84	1.39	29.43	29.14	4.1	EGQYDAADVEAGDGP	CATAQEEGQYDAADVEAGDGPDKTTT
Tc00.1047053506245.200	Trypanosoma cruzi strain CL Brener | mucin-associated surface protein (MASP), putative | protein | length=493	Group 3	169	195	27	14.89	0.75	11.168	0	40.26	14.34	12.67	MTEKEDGDNEDEEVE	QEEGERMTEKEDGDNEDEEVEDEAKIR
Tc00.1047053506877.20	Trypanosoma cruzi strain CL Brener | mucin-associated surface protein (MASP), putative | protein | length=490	Group 3	168	194	27	14.89	0.75	11.168	-0.12	40.26	14.34	12.68	MTEKEDGDNEDEEVE	QEGGERMTEKEDGDNEDEEVEDEAKIR
Tc00.1047053505975.20	TcD / Ag13	Group 4	768	807	40	14.81	1	14.43	10.99	22.91	10.63	31.98	KPAEPKSAEPKPAEP	KSAGPKPAEPKSAEPKPAEPKSAEPKPAEPKSAGPKPAEP
Tc00.1047053506409.30	Trypanosoma cruzi CL Brener Esmeraldo-like | mucin-associated surface protein (MASP), putative | protein | length=380	Group 3	72	105	34	14.73	0.75	8.348	0.5	35.84	21.92	7.04	DEDEDDDDDDNDNDA	PLPIDGDAEVDEDEDDDDDDNDNDADGEEEDNET
Tc00.1047053510307.284	TcD / Ag13	Group 4	768	895	128	14.49	1	14.09	10.59	23.34	7.07	34.42	KPAEPKSAEPKPAEP	KSAGPKPAEPKSAEPKPAEPKSAEPKPAEPKSAEPKPAEPKSAEPKPAESKSAEPKPAEPKSAEPKPAESKSAEPKPAEPKSAEPKPAEPKSAEPKPAEPKSAEPKPAEPKSAEPKPAESKSAGPKPA
Tc00.1047053506391.30	EF-hand protein 5, putative	Group 4*	119	145	27	13.78	0.5	6.89	15.67	0.43	0.23	62.29	LMTREVDDTMADELR	LSFSDFLLLMTREVDDTMADELRSAFF
Tc00.1047053506769.80	Trypanosoma cruzi CL Brener Esmeraldo-like | mucin-associated surface protein (MASP), putative | protein | length=279	Group 3	182	206	25	13.73	0.25	3.433	3.16	0.67	0.74	99.3	VASREQDGEDTTSEG	SPPEEDVASREQDGEDTTSEGEKNV
Tc00.1047053511529.80	kinetoplast DNA-associated protein, putative	Group 2	4	26	23	13.43	0.75	10.072	17.77	0.63	18.66	17.08	ALRVSPYSIFLQELA	RTMTALRVSPYSIFLQELARKRE
Tc00.1047053506303.80	JL8/R27	Group 4	524	547	24	12.82	0.5	6.41	5.58	12.89	6.77	48.99	EAEKQKAAEATKAVE	ATKAAEAEKQKAAEATKAVEAEKR
Tc00.1047053506303.80	JL8/R27	Group 4	729	751	23	12.06	0.75	9.045	7.12	5.06	25.37	14.32	EAEKQRAAEATKVAE	TKVAEAEKQRAAEATKVAEAEKR
Tc00.1047053505975.20	TcD / Ag13	Group 4	1076	1107	32	12.02	1	12.01	7.71	18.27	10.67	20.59	PKSAEPKPAEPKSAG	EPKSAEPEPAEPKSAEPKPAEPKSAGPKPAEP
Tc00.1047053506811.160	R27-2 / FRA / JL8	Group 4	279	301	23	11.92	0.75	8.94	7	5.06	25.07	14.17	EAEKQRAAEATKVAE	TKVAEAEKQRAAEATKVAEAEKQ
Tc00.1047053511633.79	microtubule-associated protein, putative	Group 4*	177	218	42	11.73	0.5	5.865	25.16	7.65	10.57	8.59	EEEEDVGPRHVDPDH	TTQDAYRPVDPSAYKRALPQEEEEDVGPRHVDPDHFRSTTQD
Tc00.1047053511633.79	microtubule-associated protein, putative	Group 4*	115	142	28	11.58	0.5	5.79	25.08	3.54	9.88	3.03	EEEDVGPRHVDPDHF	KRALPLEEEEDVGPRHVDPDHFRSTTQD
Tc00.1047053506303.80	JL8/R27	Group 4	686	708	23	11.56	0.5	5.78	3.33	11.77	6.39	48.48	EAEKQKAAEATKAAE	ATKVAEAEKQKAAEATKAAEAEK
Tc00.1047053506961.25	trans-sialidase, putative	Group 2	868	892	25	11.53	0.75	8.647	9.97	20.81	8.22	4.24	DSAKGKATGSSAGED	GAADTDSAKGKATGSSAGEDGESSG
Tc00.1047053511287.120	40S ribosomal protein S2, putative	Group 2	238	263	26	11.22	0.25	2.805	28.78	0.11	1.94	3.13	RDPTDEHSDFLTMGS	AETEVSRDPTDEHSDFLTMGSKMIAA
Tc00.1047053506131.84	Trypanosoma cruzi strain CL Brener | mucin-associated surface protein (MASP), putative | protein | length=266	Group 3	185	211	27	11.18	0.75	8.385	8	20.84	11.94	3.06	GDDDPAADGAGTAEG	PNSTQTTGDDDPAADGAGTAEGKQNEN
Tc00.1047053507071.100	Trypanosoma cruzi CL Brener Non-Esmeraldo-like | mucin-associated surface protein (MASP), putative | protein | length=357	Group 3	273	301	29	11.18	0.75	8.385	8	20.84	11.94	3.06	GDDDPAADGAGTAEG	TNPKSTQTTGDDDPAADGAGTAEGKQNEN
Tc00.1047053506563.40	beta tubulin, putative	Group 2	27	53	27	11.1	0.5	5.55	2.22	31.92	5.87	7.62	PTGTYQGDSDLQLER	EHGVDPTGTYQGDSDLQLERINVYFDE
Tc00.1047053511255.50	Trypanosoma cruzi CL Brener Non-Esmeraldo-like | mucin-associated surface protein (MASP), putative | protein | length=366	Group 3	72	100	29	11.02	0.5	5.51	0.5	24.87	17.63	2.51	DEEEDDADGDEEDYD	HPASSEDEEEDDADGDEEDYDVVDDDDDV
Tc00.1047053506245.270	Trypanosoma cruzi strain CL Brener | mucin-associated surface protein (MASP), putative | protein | length=298	Group 3	217	243	27	11	0.75	8.25	8.64	18.65	10.96	2.86	GDDDPAADGAGTAEG	TNSTPTTGDDDPAADGAGTAEGKQNEN
Tc00.1047053511089.30	Trypanosoma cruzi strain CL Brener | mucin-associated surface protein (MASP), putative | protein | length=252	Group 3	171	197	27	11	0.75	8.25	8.64	18.65	10.96	2.86	GDDDPAADGAGTAEG	PNSTPTTGDDDPAADGAGTAEGKQNEN
Tc00.1047053505975.20	TcD / Ag13	Group 4	1256	1285	30	10.92	0.75	8.19	7.05	17.05	6.13	20.25	EPKSAEPKPAEPKSA	EPKSAEPEPAEPKSAEPKPAEPKSAEPEPT
Tc00.1047053504159.10	hypothetical protein, antigenic protein n126 (Carmona SJ et al 2012)	Group 4*	283	305	23	10.89	0.5	5.445	3.42	1.92	32.97	7.08	TSAPAAGGFGSATTT	SATHTSAPAAGGFGSATTTSAPA
Tc00.1047053506961.25	trans-sialidase, putative	Group 2	700	724	25	10.84	0.75	8.13	10.36	17.08	8.27	4.94	DSAKGKATGGSAGED	GAADTDSAKGKATGGSAGEDSDSSG
Tc00.1047053506811.160	R27-2 / FRA / JL8	Group 4	811	833	23	10.53	0.75	7.897	5.04	7	23.84	7.61	ETEKQRAAEATKVAE	TKAVETEKQRAAEATKVAEAEKQ
Tc00.1047053511633.79	microtubule-associated protein, putative	Group 4*	405	446	42	10.49	0.5	5.175	23.46	7.9	7.88	8.06	EQEDVGPRHVDPDHF	TTQDAYRPVDPSAYKRALPQEEQEDVGPRHVDPDHFRSTTQD
Tc00.1047053506131.84	Trypanosoma cruzi strain CL Brener | mucin-associated surface protein (MASP), putative | protein | length=266	Group 3	112	138	27	9.71	0.5	4.855	0.8	11.59	26.46	0	AEEEEDEDDEEEEEE	QKEKTDEAEEEEDEDDEEEEEEEEEEK
Tc00.1047053504159.10	hypothetical protein, antigenic protein n126 (Carmona SJ et al 2012)	Group 4*	87	108	22	9.57	0.25	2.393	3.31	0.98	31.22	2.33	TSAPAAGGFGSAAHT	SATTTSAPAAGGFGSAAHTSAP
Tc00.1047053510621.20	Trypanosoma cruzi CL Brener Esmeraldo-like | mucin-associated surface protein (MASP), putative | protein | length=439	Group 3	80	105	26	9.07	0.5	4.535	0.93	18.75	14.77	3.07	EEEEDDDDDDDEPEE	SEEEDKEEEEDDDDDDDEPEEGSKEE
Tc00.1047053508165.350	Trypanosoma cruzi CL Brener Esmeraldo-like | mucin-associated surface protein (MASP), putative | protein | length=347	Group 3	91	117	27	9	0.5	4.5	1.57	17.01	14.48	5.25	TENEDDDEDEEENEE	QEGEIMTENEDDDEDEEENEEDAEMSE
Tc00.1047053504159.10	hypothetical protein, antigenic protein n126 (Carmona SJ et al 2012)	Group 4*	606	627	22	8.9	0.25	2.225	1.88	1.69	29.68	2.85	TSTPAAGGFGSATNT	ATTTSTPAAGGFGSATNTSAPA
Tc00.1047053510107.30	Trypanosoma cruzi CL Brener Esmeraldo-like | mucin-associated surface protein (MASP), putative | protein | length=359	Group 3	80	106	27	8.88	0.5	4.44	2.87	18.25	15.67	-0.83	EISDDDDEGEDEEEG	LAEQEEISDDDDEGEDEEEGPSPPTPP
Tc00.1047053506759.40	Trypanosoma cruzi CL Brener Esmeraldo-like | mucin-associated surface protein (MASP), putative | protein | length=456	Group 3	74	99	26	8.55	0.5	4.275	0.09	17.49	15.21	4.17	EKEDNDDDDDDEPEE	EDEVEEDEKEDNDDDDDDEPEEEKEK
Tc00.1047053503973.150	Trypanosoma cruzi CL Brener Non-Esmeraldo-like | mucin-associated surface protein (MASP), putative | protein | length=270	Group 3	226	247	22	8.54	0.5	4.27	11.05	2.07	13.29	4.51	TAMKTTAATTGDSDG	AVEATAMKTTAATTGDSDGSTA
CBI68078.1	surface protein TASV-C-29	other	301	323	23	8.43	0.5	4.215	1.5	16.63	14.59	0.48	TEDIAALLQNFVVLD	SANESTEDIAALLQNFVVLDGSD
Tc00.1047053503585.10	Trypanosoma cruzi strain CL Brener | mucin-associated surface protein (MASP), putative | protein | length=310	Group 3	264	286	23	8.32	0.5	4.16	8.78	6.13	12.19	3.63	AAPKNGTATTGDSDG	PDEAAAPKNGTATTGDSDGSTAV
Tc00.1047053505975.20	TcD / Ag13	Group 4	1292	1315	24	8.32	0.75	6.24	2.89	13.83	8.71	13.55	PYSAEPKPAEPKSAE	PKPAEPYSAEPKPAEPKSAEPEPT
Tc00.1047053504159.10	hypothetical protein, antigenic protein n126 (Carmona SJ et al 2012)	Group 4*	130	150	21	8.23	0.25	2.058	2.19	0.5	28.43	1.43	TSTPAAGGFGSAAHT	ATHTSTPAAGGFGSAAHTSAP
Tc00.1047053504159.10	hypothetical protein, antigenic protein n126 (Carmona SJ et al 2012)	Group 4*	144	164	21	8.2	0.25	2.05	2.67	0.81	27.52	1.16	TSAPAAGGFGSATHT	AAHTSAPAAGGFGSATHTSTP
Tc00.1047053506131.84	Trypanosoma cruzi strain CL Brener | mucin-associated surface protein (MASP), putative | protein | length=266	Group 3	221	243	23	7.76	0.25	1.94	14.93	2.79	5.59	0.56	TAMKNTTATGDSDGS	TVEATAMKNTTATGDSDGSTAVS
Tc00.1047053510421.330	hypothetical protein, conserved	Group 1	479	500	22	7.63	0.5	3.815	7.52	0.77	0.65	36.05	ILDRFLAAAMDKVFT	VSLILDRFLAAAMDKVFTTGFA
Tc00.1047053508541.110	Trypanosoma cruzi CL Brener Esmeraldo-like | mucin-associated surface protein (MASP), putative | protein | length=239	Group 3	159	183	25	7.51	0.5	3.755	5.63	8.95	10.58	5.34	GDDDPAADVAGTAEG	NSTPTTGDDDPAADVAGTAEGKQNE
Tc00.1047053506965.70	Trypanosoma cruzi CL Brener Esmeraldo-like | mucin-associated surface protein (MASP), putative | protein | length=406	Group 3	327	349	23	7.4	0.5	3.7	0.03	9.69	18.12	3.8	PNNDPAADGAETREE	DGTPNNDPAADGAETREEKKNEN
Tc00.1047053506989.190	lipophosphoglycan biosynthetic protein, putative,heat shock protein 90, putative; glucose regulated protein 94, putative	Group 2	721	747	27	7.39	0.5	3.695	0.06	11.37	21.28	2.48	PVDNDGDESSDKEDA	GTDEGLLLPVDNDGDESSDKEDAEPTA
Tc00.1047053510307.284	TcD / Ag13	Group 4	1086	1107	22	7.24	0.5	3.595	12.73	7.76	2.41	5.15	DQPTQFSVGTPDAAN	MQADQPTQFSVGTPDAANAATH
Tc00.1047053511633.79	microtubule-associated protein, putative	Group 4*	101	126	26	7.08	0.75	5.213	12.38	10.7	2.14	8.77	AYRPVDPSAYKRALP	TTQDAYRPVDPSAYKRALPLEEEEDV
Tc00.1047053506811.160	R27-2 / FRA / JL8	Group 4	251	272	22	7.05	0.5	3.525	0.25	9.67	16.18	3.95	EAEKQRAAAATKAVE	TKVAEAEKQRAAAATKAVETEK
Tc00.1047053509157.120	hypothetical protein, conserved	Group 4*	448	470	23	6.87	0.5	3.435	9.36	10.81	1.82	1.87	SGAVPEGEEYPTEAE	SRKVSGAVPEGEEYPTEAERPVA
Tc00.1047053504159.10	hypothetical protein, antigenic protein n126 (Carmona SJ et al 2012)	Group 4*	172	192	21	6.83	0.5	3.415	11.42	0.08	10.06	0.47	TSTPAVGGFGSATHT	ATHTSTPAVGGFGSATHTSAP
Tc00.1047053509157.120	hypothetical protein, conserved	Group 4*	406	428	23	6.68	0.5	3.34	9.44	10.02	1.76	1.82	SSAVPEGEEYPTEAE	SRKVSSAVPEGEEYPTEAERPVA
Tc00.1047053507071.100	Trypanosoma cruzi CL Brener Non-Esmeraldo-like | mucin-associated surface protein (MASP), putative | protein | length=357	Group 3	192	216	25	6.65	0.75	4.988	0.89	8.35	10.04	13.94	SEREDDEENDEEEDG	KNAKQSEREDDEENDEEEDGSEEAE
Tc00.1047053510101.430	40S ribosomal protein S21, putative	Group 2	128	149	22	6.63	0.5	3.315	1.81	4.77	14.51	9.04	GAQKGNVRKLQPQPQ	QRGGAQKGNVRKLQPQPQKQRS
Tc00.1047053504159.10	hypothetical protein, antigenic protein n126 (Carmona SJ et al 2012)	Group 4*	228	247	20	6.55	0.5	3.275	8.35	0.57	11.38	3.57	TSTPAVGGFGSATTT	ATHTSTPAVGGFGSATTTSA
Tc00.1047053506563.40	beta tubulin, putative	Group 2	424	442	19	6.49	0.5	3.245	9.57	8.13	1.98	3.01	YQDATIEEEGEFDEE	QYQDATIEEEGEFDEEEQY
Tc00.1047053511173.64	Trypanosoma cruzi CL Brener Esmeraldo-like | mucin-associated surface protein (MASP), putative | protein | length=271	Group 3	193	215	23	6.48	0.5	3.24	0.4	14.11	10.03	2.88	DDDDPAADAAGTREE	TQTPDDDDPAADAAGTREEKQNE
Tc00.1047053506671.10	Trypanosoma cruzi CL Brener Esmeraldo-like | mucin-associated surface protein (MASP), putative | protein | length=363	Group 3	110	133	24	6.45	0.25	1.612	1.36	18.94	3.54	3.93	EGEIDDDSDVQNEIK	GKSSEEGEIDDDSDVQNEIKVLDD
Tc00.1047053504159.10	hypothetical protein, antigenic protein n126 (Carmona SJ et al 2012)	Group 4*	340	359	20	6.37	0.5	3.185	8.88	0.36	11.81	0.39	TSAPAVGGFGSATTT	AAHTSAPAVGGFGSATTTSA
Tc00.1047053506759.80	Trypanosoma cruzi CL Brener Esmeraldo-like | mucin-associated surface protein (MASP), putative | protein | length=297	Group 3	118	155	38	6.29	0.5	3.145	1.15	12.12	9.94	6.04	EEEEEDEEEEEDEEE	DEELKDEEKEEDEEEEEDEEEEEDEEEEEDEEEEGEEV
Tc00.1047053504159.10	hypothetical protein, antigenic protein n126 (Carmona SJ et al 2012)	Group 4*	158	178	21	6.15	0.25	1.538	1.73	1.16	19.96	1.91	TSTPAAGGFGSATHT	ATHTSTPAAGGFGSATHTSTP
Tc00.1047053505975.20	TcD / Ag13	Group 4	1400	1420	21	6.1	0.25	1.525	13.67	1.36	1.97	2.9	QPVQFSVGTPDAANA	QADQPVQFSVGTPDAANAATH
Tc00.1047053511171.90	Trypanosoma cruzi CL Brener Esmeraldo-like | mucin-associated surface protein (MASP), putative | protein | length=259	Group 3	181	202	22	6.01	0.5	3.005	0.36	13.91	8.27	2.98	DDDDPAADAAGTRKE	TQITDDDDPAADAAGTRKEKQN
Tc00.1047053511173.270	Trypanosoma cruzi CL Brener Esmeraldo-like | mucin-associated surface protein (MASP), putative | protein | length=277	Group 3	198	219	22	6.01	0.5	3.005	0.36	13.91	8.27	2.98	DDDDPAADAAGTRKE	TQITDDDDPAADAAGTRKEKQN
Tc00.1047053508607.50	trans-sialidase, putative	Group 2	496	516	21	6	0.25	1.5	5.44	12.88	2.43	1.48	ANTLLYSDDELFLSQ	MTFANTLLYSDDELFLSQQRG
Tc00.1047053511727.290	RNA-binding protein, putative	Group 2	27	50	24	5.85	0.25	1.462	13.98	0.6	1.29	2.13	GAAKAPAPKAAAPAP	EKKGAAKAPAPKAAAPAPKAAAAA
Tc00.1047053503665.30	Trypanosoma cruzi CL Brener Esmeraldo-like | mucin-associated surface protein (MASP), putative | protein | length=352	Group 3	176	196	21	5.84	0.25	1.46	15.26	0.12	0.36	0.1	PTLKAPAAPAAPAAA	KSPTLKAPAAPAAPAAAAEAT
Tc00.1047053508305.50	Trypanosoma cruzi CL Brener Non-Esmeraldo-like | mucin-associated surface protein (MASP), putative | protein | length=242	Group 3	166	187	22	5.76	0.5	2.88	1.39	9.51	10.47	1.92	GDGDPAADGAGTAEG	QTTGDGDPAADGAGTAEGKQNE
Tc00.1047053506811.160	R27-2 / FRA / JL8	Group 4	181	202	22	5.68	0.75	4.26	0.79	7.13	10.38	8.02	EAEKQRAAEATKAVE	AKTAEAEKQRAAEATKAVETEK
Tc00.1047053510105.310	Trypanosoma cruzi CL Brener Esmeraldo-like | mucin-associated surface protein (MASP), putative | protein | length=434	Group 3	161	182	22	5.65	0.25	1.413	14	-0.02	0.08	3.37	TTIKQPGGIKTPSST	REPQTTIKQPGGIKTPSSTTPP
Tc00.1047053504159.10	hypothetical protein, antigenic protein n126 (Carmona SJ et al 2012)	Group 4*	298	316	19	5.62	0.5	2.81	8.5	0.17	10.37	0.31	TSAPAVGGFGSAAHT	ATTTSAPAVGGFGSAAHTS
Tc00.1047053506855.90	structural maintenance of chromosome protein 4, putative	Group 2	1362	1381	20	5.57	0.25	1.393	-0.39	6.57	19.99	0.81	RDEGGDEGNDEAEGG	ICRDEGGDEGNDEAEGGNDA
Tc00.1047053507649.80	nucleolar RNA-binding protein, putative	Group 2	124	148	25	5.56	0.5	2.78	2.01	7.58	13.01	-1.48	EEDEEEDEEEDEEDY	DKEEEEEDEEEDEEEDEEDYEEEDK
Tc00.1047053509003.10	hypothetical protein, conserved	Group 1	156	178	23	5.54	0.5	2.77	0.27	11.99	9.82	0.58	KDEDDDGDNDADDVC	KNNDKDEDDDGDNDADDVCRFSG
Tc00.1047053510279.140	Trypanosoma cruzi CL Brener Esmeraldo-like | mucin-associated surface protein (MASP), putative | protein | length=359	Group 3	77	101	25	5.52	0.25	1.38	4.64	10.38	6.33	3.62	EEAGSDEEDQDEDED	ILLKEEEAGSDEEDQDEDEDEGITP
Tc00.1047053504159.10	hypothetical protein, antigenic protein n126 (Carmona SJ et al 2012)	Group 4*	186	205	20	5.44	0.5	2.72	7.84	0.08	10.32	0.88	HTSAPAVGGFGSATH	ATHTSAPAVGGFGSATHTST
Tc00.1047053503645.40	Trypanosoma cruzi CL Brener Non-Esmeraldo-like | mucin-associated surface protein (MASP), putative | protein | length=268	Group 3	188	210	23	5.27	0.5	2.635	0.49	12.13	7.75	1.41	TTGDDDPAADGAGTP	PNSTQTTGDDDPAADGAGTPEGK
Tc00.1047053468217.14	Trypanosoma cruzi CL Brener Esmeraldo-like | mucin-associated surface protein (MASP), putative | protein | length=426	Group 3	404	425	22	5.13	0.5	2.565	-0.21	12.09	8.81	0.84	AQSEADADDDDPQRP	GSGGAQSEADADDDDPQRPNPE
Tc00.1047053509925.10	Trypanosoma cruzi CL Brener Esmeraldo-like | mucin-associated surface protein (MASP), putative | protein | length=398	Group 3	306	327	22	5.13	0.5	2.565	-0.27	12.09	8.81	0.86	AQSEADADDDDPQRP	GSGGAQSEADADDDDPQRPNPE
Tc00.1047053508175.329	Ribosomal L19 / TcE	Group 4	194	215	22	5.07	0.25	1.268	1.79	6	3.58	19.53	AAKQKAAAKKAAAPS	AAAAAAKQKAAAKKAAAPSGKK
Tc00.1047053509149.40	Ribo L19	Group 4	194	215	22	5.07	0.25	1.268	1.79	6	3.58	19.53	AAKQKAAAKKAAAPS	AAAAAAKQKAAAKKAAAPSGKK
Tc00.1047053504159.10	hypothetical protein, antigenic protein n126 (Carmona SJ et al 2012)	Group 4*	481	498	18	5.04	0.5	2.52	7.45	0.15	8.73	0.27	TSTPAVGGFGSAAHT	AHTSTPAVGGFGSAAHTS
Tc00.1047053503761.40	Trypanosoma cruzi CL Brener Esmeraldo-like | mucin-associated surface protein (MASP), putative | protein | length=285	Group 3	70	92	23	5.01	0.5	2.505	0.38	9.56	10.96	-0.11	EADDDDDDDDDDGET	PERIEEADDDDDDDDDDGETKAE
Tc00.1047053509545.50	Trypanosoma cruzi CL Brener Non-Esmeraldo-like | mucin-associated surface protein (MASP), putative | protein | length=279	Group 3	187	206	20	5.01	0.25	1.252	1.63	0.08	0.33	34.5	VDSREQDGEDATSEG	TEDSVDSREQDGEDATSEGK
Tc00.1047053504081.460	Trypanosoma cruzi CL Brener Non-Esmeraldo-like | mucin-associated surface protein (MASP), putative | protein | length=466	Group 3	88	109	22	4.99	0.25	1.248	-0.14	6.14	14.6	0.42	KKEEEDNDDDDLEEA	RVGKKEEEDNDDDDLEEAEEER
Tc00.1047053504159.10	hypothetical protein, antigenic protein n126 (Carmona SJ et al 2012)	Group 4*	355	371	17	4.97	0.5	2.485	8.23	0.13	8.15	0.42	TTSAPAVGGFGSATH	TTTSAPAVGGFGSATHT
Tc00.1047053507071.100	Trypanosoma cruzi CL Brener Non-Esmeraldo-like | mucin-associated surface protein (MASP), putative | protein | length=357	Group 3	30	46	17	4.95	0.25	1.238	12.15	1.82	0.91	-1.89	ADGVGGGDGSAGEDL	ADGVGGGDGSAGEDLLL
Tc00.1047053508375.10	Trypanosoma cruzi CL Brener Esmeraldo-like | mucin-associated surface protein (MASP), putative | protein | length=475	Group 3	82	103	22	4.94	0.5	2.47	0.2	9.21	9.46	1.86	GDDVEDGDGEDEEEG	EGTGGDDVEDGDGEDEEEGQLV
Tc00.1047053508013.110	Trypanosoma cruzi strain CL Brener | mucin-associated surface protein (MASP), putative | protein | length=271	Group 3	196	217	22	4.9	0.5	2.45	1.36	7.9	9.61	2.75	DDDDPAADGAGTREE	QTPDDDDPAADGAGTREEKQNE
Tc00.1047053506303.80	JL8/R27	Group 4	512	531	20	4.82	0.25	1.205	2.53	1.31	3.95	20.9	EAEKRKAAEATKAAE	KVAEAEKRKAAEATKAAEAE
Tc00.1047053507867.10	Trypanosoma cruzi CL Brener Esmeraldo-like | mucin-associated surface protein (MASP), putative | protein | length=287	Group 3	76	97	22	4.8	0.5	2.4	0	9.78	13.11	-1.61	EDDDDEEDDSDEAEA	PTEEEDDDDEEDDSDEAEAQEG
Tc00.1047053504031.30	Trypanosoma cruzi strain CL Brener | mucin-associated surface protein (MASP), putative | protein | length=353	Group 3	109	144	36	4.74	0.25	1.185	0.01	15.36	6.64	1.65	KEEEEEEDGIEQVEE	GDVGEKKDEEQEKKEEEEEEDGIEQVEEEEEEEDEE
Tc00.1047053508389.130	Trypanosoma cruzi CL Brener Esmeraldo-like | mucin-associated surface protein (MASP), putative | protein | length=395	Group 3	275	293	19	4.74	0.25	1.185	6.11	4.32	1.75	7.58	DQTSAAAAANDSSPA	GDQTSAAAAANDSSPAEGP
Tc00.1047053506963.100	hypothetical protein, conserved	Group 1	335	355	21	4.73	0.5	2.365	0.31	7.8	5	11.3	EVELYSFEDDEEDEN	SREEVELYSFEDDEEDENTPS
Tc00.1047053510371.120	Trypanosoma cruzi CL Brener Esmeraldo-like | mucin-associated surface protein (MASP), putative | protein | length=263	Group 3	112	134	23	4.68	0.5	2.34	1.32	7.67	9.26	2.8	NQDADEEDEGEDEEE	NEEGNQDADEEDEGEDEEEVEEK
Tc00.1047053508831.150	hypothetical protein, antigenic protein n86 (Carmona SJ et al 2012)	Group 4*	297	316	20	4.63	0.25	1.157	10.74	0.89	1.18	1.8	AAKPPAESPFRSVFG	STAAKPPAESPFRSVFGAPS
Tc00.1047053507091.80	Trypanosoma cruzi CL Brener Esmeraldo-like | mucin-associated surface protein (MASP), putative | protein | length=472	Group 3	158	180	23	4.58	0.25	1.145	0.35	11.35	6.29	1.27	NGTGENLDGDEEEGD	PTINGTGENLDGDEEEGDVSQDE
Tc00.1047053511401.100	Trypanosoma cruzi CL Brener Esmeraldo-like | mucin-associated surface protein (MASP), putative | protein | length=431	Group 3	117	139	23	4.58	0.25	1.145	0.35	11.35	6.29	1.27	NGTGENLDGDEEEGD	PTINGTGENLDGDEEEGDVSQDE
Tc00.1047053508637.10	F1-160(TS-SF)	Group 4	657	678	22	4.48	0.5	2.24	4.49	7.66	0.08	12.74	IYDREFDYEDEDYEG	NGKRIYDREFDYEDEDYEGYKS
Tc00.1047053511671.50	hypothetical protein, antigenic protein n96 (Carmona SJ et al 2012)	Group 4*	637	655	19	4.45	0.25	1.113	10.09	0.91	1.1	2.6	AKPPAESPFKSVFGA	STAAKPPAESPFKSVFGAP
Tc00.1047053511633.79	microtubule-associated protein, putative	Group 4*	823	842	20	4.44	0.25	1.11	8.96	1.75	0.44	4.37	QDAYRPVDPSAYKRE	TTQDAYRPVDPSAYKRESPV
Tc00.1047053510205.50	Trypanosoma cruzi CL Brener Esmeraldo-like | mucin-associated surface protein (MASP), putative | protein | length=277	Group 3	199	219	21	4.43	0.5	2.215	0.51	7.36	8.3	2.63	DDDDPAADGAGTREE	QTPDDDDPAADGAGTREEKRN
Tc00.1047053511671.50	hypothetical protein, antigenic protein n96 (Carmona SJ et al 2012)	Group 4*	657	675	19	4.41	0.25	1.103	9.76	0.95	0.85	2.62	AAKPPAESPFKSVFG	LTAAKPPAESPFKSVFGAP
Tc00.1047053503533.40	Trypanosoma cruzi strain CL Brener | mucin-associated surface protein (MASP), putative | protein | length=392	Group 3	317	335	19	4.38	0	0	1.54	6.98	6.48	0.71	KNDPAADGAGTAEGK	PKNDPAADGAGTAEGKQNE
Tc00.1047053504277.30	hypothetical protein	Group 2	145	162	18	4.38	0.25	1.095	-0.05	0.08	15.49	4.2	VDADTAALAALLEVL	AAVDADTAALAALLEVLQ
Tc00.1047053507071.100	Trypanosoma cruzi CL Brener Non-Esmeraldo-like | mucin-associated surface protein (MASP), putative | protein | length=357	Group 3	27	42	16	4.36	0.25	1.09	10.48	1.93	0.89	-1.98	IAADGVGGGDGSAGE	GIAADGVGGGDGSAGE
Tc00.1047053506995.70	Trypanosoma cruzi CL Brener Non-Esmeraldo-like | mucin-associated surface protein (MASP), putative | protein | length=302	Group 3	71	91	21	4.24	0.25	1.06	0.05	5.72	8.83	5.04	TEEAEDEDSDEEEET	SPPTEEAEDEDSDEEEETAEE
Tc00.1047053508831.150	hypothetical protein, antigenic protein n86 (Carmona SJ et al 2012)	Group 4*	58	76	19	4.21	0.25	1.052	9.36	0.91	1.1	2.61	AAKPPAESPFKSVFG	STAAKPPAESPFKSVFGAP
Tc00.1047053511633.79	microtubule-associated protein, putative	Group 4*	86	103	18	4.19	0.25	1.048	10.72	0.05	0.5	0.33	MWGPRHVDPDHFRST	RMWGPRHVDPDHFRSTTQ
Tc00.1047053506303.80	JL8/R27	Group 4	581	597	17	4.16	0.25	1.04	1.93	1.11	3.19	16.68	ETEKRKAAEATKAAE	VETEKRKAAEATKAAEA
Tc00.1047053510275.370	Trypanosoma cruzi CL Brener Esmeraldo-like | mucin-associated surface protein (MASP), putative | protein | length=360	Group 3	89	107	19	4.15	0.25	1.038	4.08	7.66	3.27	0.38	EEEEEEGSDEEDQDE	EEEEEEEEGSDEEDQDERL
Tc00.1047053506855.90	structural maintenance of chromosome protein 4, putative	Group 2	1034	1054	21	4.1	0.25	1.025	0.14	4.8	10.26	3.29	NSGTDGDESIDEEEE	LDVNSGTDGDESIDEEEEKEV
Tc00.1047053506559.559	antigenic protein, putative (Goto Y. et al TRPs)	Group 4*	343	363	21	4.08	0.25	1.02	0.02	11.88	4.28	1.03	KEVEKIDSENSKLQQ	FDDEKEVEKIDSENSKLQQEM
Tc00.1047053509793.50	hypothetical protein, conserved	Group 2	52	73	22	4.07	0.25	1.018	3.72	4.2	5.19	13.75	ALSSFLLKDKKKVAT	SGKHALSSFLLKDKKKVATAKV
Tc00.1047053508027.70	ATP-dependent RNA helicase, putative	Group 1	162	179	18	4.02	0.25	1.005	10.72	-0.01	0.14	0	IPMLNLLKSHSKTVG	LIPMLNLLKSHSKTVGIR
Tc00.1047053508831.150	hypothetical protein, antigenic protein n86 (Carmona SJ et al 2012)	Group 4*	1436	1454	19	4	0.25	1	8.81	0.82	1.04	2.69	AAKPPAESPFKNVFG	STAAKPPAESPFKNVFGAP
Tc00.1047053511671.50	hypothetical protein, antigenic protein n96 (Carmona SJ et al 2012)	Group 4*	259	276	18	4	0.25	1	8.84	0.72	0.72	2.68	TAKPPAESPFKSVFG	FTAKPPAESPFKSVFGAP
Tc00.1047053507649.80	nucleolar RNA-binding protein, putative	Group 2	179	200	22	3.98	0.25	0.995	1.41	9.29	6.97	-0.31	EEDEDEEEMDDDEVQ	TDHEEEEDEDEEEMDDDEVQPM
Tc00.1047053511671.50	hypothetical protein, antigenic protein n96 (Carmona SJ et al 2012)	Group 4*	497	514	18	3.92	0.25	0.98	8.65	0.82	1.04	2.69	AAKPPAESPFKNVFG	STAAKPPAESPFKNVFGA
Tc00.1047053506811.160	R27-2 / FRA / JL8	Group 4	379	397	19	3.85	0.25	0.962	0.21	4.08	8.29	5.47	EAEKQRAAEATKDVE	VAEAEKQRAAEATKDVETE
Tc00.1047053510371.120	Trypanosoma cruzi CL Brener Esmeraldo-like | mucin-associated surface protein (MASP), putative | protein | length=263	Group 3	190	208	19	3.83	0.25	0.958	1.18	9.08	3.61	1.78	GDKDPAADGAGTQEE	TGDKDPAADGAGTQEEKQN
Tc00.1047053510621.49	Trypanosoma cruzi CL Brener Esmeraldo-like | mucin-associated surface protein (MASP), putative | protein | length=261	Group 3	160	175	16	3.77	0.25	0.942	5.63	-0.04	0.08	13.16	TEGSQSTLAATDTAN	PTEGSQSTLAATDTAN
Tc00.1047053505931.40	histone H3, putative	Group 2	73	90	18	3.76	0	0	3.94	5.63	3.35	1.05	KKSKKAPKAPGAATG	KKSKKAPKAPGAATGVKH
Tc00.1047053509471.68	histone H3, putative	Group 2	82	99	18	3.76	0	0	3.94	5.63	3.35	1.05	KKSKKAPKAPGAATG	KKSKKAPKAPGAATGVKH
Tc00.1047053509471.86	histone H3, putative	Group 2	82	99	18	3.76	0	0	3.94	5.63	3.35	1.05	KKSKKAPKAPGAATG	KKSKKAPKAPGAATGVKH
Tc00.1047053508119.200	hypothetical protein	Group 4*	226	242	17	3.71	0.25	0.928	3.77	0.01	0.92	17.03	ADRDAAALMATDELT	PADRDAAALMATDELTT
Tc00.1047053508355.260	TcP0 / 60S acidic ribosomal protein P0	Group 4	295	312	18	3.65	0.25	0.912	-0.19	7.23	6.71	3.28	GAAAAPAAAAEPEEE	DTGAAAAPAAAAEPEEED
Tc00.1047053503849.40	Trypanosoma cruzi CL Brener Non-Esmeraldo-like | mucin-associated surface protein (MASP), putative | protein | length=405	Group 3	349	366	18	3.63	0	0	0.37	6.61	4.53	5.84	NENKDANPKETPVTA	QNENKDANPKETPVTAAA
Tc00.1047053503533.40	Trypanosoma cruzi strain CL Brener | mucin-associated surface protein (MASP), putative | protein | length=392	Group 3	333	350	18	3.62	0	0	0.37	6.61	4.45	5.8	ENKDANPKETPVTAA	QNENKDANPKETPVTAAA
Tc00.1047053508305.50	Trypanosoma cruzi CL Brener Non-Esmeraldo-like | mucin-associated surface protein (MASP), putative | protein | length=242	Group 3	185	202	18	3.62	0	0	0.37	6.61	4.45	5.8	ENKDANPKETPVTAA	QNENKDANPKETPVTAAA
Tc00.1047053508099.40	hypothetical protein	Group 2	72	89	18	3.6	0.25	0.9	0.15	7.8	6.95	-0.33	TTGDDGCDGDDGDGA	DSTTGDDGCDGDDGDGAA
Tc00.1047053509003.10	hypothetical protein, conserved	Group 1	235	253	19	3.59	0.25	0.898	0.03	9.55	4.68	0.27	PEEDEAFDEADDDEL	LPHPEEDEAFDEADDDELA
Tc00.1047053505297.60	Trypanosoma cruzi CL Brener Non-Esmeraldo-like | mucin-associated surface protein (MASP), putative | protein | length=320	Group 3	230	246	17	3.51	0.25	0.878	-0.29	3.5	10.69	1.7	GAQSEADADVDDPQR	GGAQSEADADVDDPQRP
Tc00.1047053506409.30	Trypanosoma cruzi CL Brener Esmeraldo-like | mucin-associated surface protein (MASP), putative | protein | length=380	Group 3	211	226	16	3.5	0.25	0.875	1.92	0.54	0.17	20.99	VASREKDGEDTTSED	VASREKDGEDTTSEDE
Tc00.1047053508865.30	tc40 / immunodominant antigen	Group 4	405	422	18	3.49	0.25	0.872	8.51	-0.03	0.31	3.58	SAPAKAAAPPAAARS	VSAPAKAAAPPAAARSAE
Tc00.1047053506177.20	lectin, putative	Group 4*	318	333	16	3.48	0	0	4.64	4.94	1.55	1.21	QQQQQYEQPQQYEQP	QQQQQYEQPQQYEQPQ
Tc00.1047053511671.50	hypothetical protein, antigenic protein n96 (Carmona SJ et al 2012)	Group 4*	1335	1352	18	3.41	0.25	0.852	7.21	1.1	1.41	2.18	STAAKPPAESPFKNA	SSTAAKPPAESPFKNAFG
Tc00.1047053506499.40	Trypanosoma cruzi CL Brener Esmeraldo-like | mucin-associated surface protein (MASP), putative | protein | length=438	Group 3	316	333	18	3.35	0.25	0.838	0	9.79	3.78	0.42	RHSHDTDTEDSTKNA	QGRHSHDTDTEDSTKNAA
Tc00.1047053506613.50	Trypanosoma cruzi CL Brener Non-Esmeraldo-like | mucin-associated surface protein (MASP), putative | protein | length=352	Group 3	271	289	19	3.35	0	0	0.12	5.24	6.78	3.07	KAGEEKDDEAEEERE	KQKAGEEKDDEAEEEREEQ
Tc00.1047053506177.20	lectin, putative	Group 4*	440	455	16	3.33	0	0	4.68	4.57	1.43	0.59	EQPQQYEQPQQYEQP	EQPQQYEQPQQYEQPQ
Tc00.1047053507559.110	surface protease GP63, putative	Group 2	301	317	17	3.29	0.25	0.822	7.24	2.22	0.14	0.79	GRILPDLPGGRAGRI	GGRILPDLPGGRAGRIF
Tc00.1047053506659.10	tc40 / immunodominant antigen	Group 4	406	421	16	3.28	0.25	0.82	8.12	0.01	0.41	1.47	APAKAAAPPAAARSA	PAPAKAAAPPAAARSA
Tc00.1047053506855.90	structural maintenance of chromosome protein 4, putative	Group 2	1228	1244	17	3.28	0.25	0.82	7.79	0.53	0.89	0.2	RPPKKSWKQISNLSG	VRPPKKSWKQISNLSGG
Tc00.1047053511171.90	Trypanosoma cruzi CL Brener Esmeraldo-like | mucin-associated surface protein (MASP), putative | protein | length=259	Group 3	216	232	17	3.28	0	0	6.48	0.42	0.72	4.64	TATKNTTAMSGDSDS	ATATKNTTAMSGDSDSS
Tc00.1047053511173.270	Trypanosoma cruzi CL Brener Esmeraldo-like | mucin-associated surface protein (MASP), putative | protein | length=277	Group 3	233	249	17	3.28	0	0	6.48	0.42	0.72	4.64	TATKNTTAMSGDSDS	ATATKNTTAMSGDSDSS
Tc00.1047053507295.20	Trypanosoma cruzi strain CL Brener | mucin-associated surface protein (MASP), putative | protein | length=404	Group 3	332	348	17	3.27	0	0	-0.01	6.24	6.16	1.53	PNNDPAADGTGTREE	PNNDPAADGTGTREEKQ
Tc00.1047053506961.25	trans-sialidase, putative	Group 2	969	984	16	3.22	0	0	1.42	5.78	3.4	3.26	DSAKVKATGSSAGED	DSAKVKATGSSAGEDS
Tc00.1047053506973.20	Trypanosoma cruzi CL Brener Esmeraldo-like | mucin-associated surface protein (MASP), putative | protein | length=478	Group 3	26	41	16	3.19	0.25	0.798	8.19	1.13	0.35	-1.64	VADGAGGGDGSAGED	VADGAGGGDGSAGEDL
Tc00.1047053506245.270	Trypanosoma cruzi strain CL Brener | mucin-associated surface protein (MASP), putative | protein | length=298	Group 3	130	147	18	3.17	0	0	0.41	6.84	3.95	2.92	IEQVEDEEEEEEQEE	YGIEQVEDEEEEEEQEEE
Tc00.1047053511173.64	Trypanosoma cruzi CL Brener Esmeraldo-like | mucin-associated surface protein (MASP), putative | protein | length=271	Group 3	214	229	16	3.11	0	0	0.39	6.36	2.96	5.14	ENKDANPKETPVEAT	NENKDANPKETPVEAT
Tc00.1047053510373.90	Trypanosoma cruzi CL Brener Esmeraldo-like | mucin-associated surface protein (MASP), putative | protein | length=294	Group 3	172	187	16	3.1	0.25	0.775	0.04	9.45	2.9	0.27	HRHDTDTEDSTKNAA	QHRHDTDTEDSTKNAA
Tc00.1047053508637.10	F1-160(TS-SF)	Group 4	967	981	15	3.09	0	0	3.81	1.19	4.1	2.73	RTTPGETKIPSESNA	RTTPGETKIPSESNA
Tc00.1047053508125.140	Trypanosoma cruzi CL Brener Esmeraldo-like | mucin-associated surface protein (MASP), putative | protein | length=388	Group 3	314	328	15	3.07	0	0	0.13	4.98	6.41	1.38	PNNDPAADGAGAREE	PNNDPAADGAGAREE
Tc00.1047053503645.40	Trypanosoma cruzi CL Brener Non-Esmeraldo-like | mucin-associated surface protein (MASP), putative | protein | length=268	Group 3	212	227	16	3.03	0	0	0.39	6.47	2.9	4.41	ENKDANPKETPVEAT	NENKDANPKETPVEAT
Tc00.1047053511171.90	Trypanosoma cruzi CL Brener Esmeraldo-like | mucin-associated surface protein (MASP), putative | protein | length=259	Group 3	111	125	15	3.01	0.25	0.752	0.08	8.67	2.27	1.98	GKKKDEEQEPNEEEE	GKKKDEEQEPNEEEE
Tc00.1047053511173.270	Trypanosoma cruzi CL Brener Esmeraldo-like | mucin-associated surface protein (MASP), putative | protein | length=277	Group 3	114	128	15	3.01	0.25	0.752	0.08	8.67	2.27	1.98	GKKKDEEQEPNEEEE	GKKKDEEQEPNEEEE
Tc00.1047053508013.110	Trypanosoma cruzi strain CL Brener | mucin-associated surface protein (MASP), putative | protein | length=271	Group 3	139	153	15	3	0.25	0.75	-0.07	7.84	3.82	0.85	DEEDKDDDVKDEEEE	DEEDKDDDVKDEEEE
Tc00.1047053511173.64	Trypanosoma cruzi CL Brener Esmeraldo-like | mucin-associated surface protein (MASP), putative | protein | length=271	Group 3	137	151	15	3	0.25	0.75	-0.07	7.84	3.82	0.85	DEEDKDDDVKDEEEE	DEEDKDDDVKDEEEE

## Sheet: unique15mers
id	desc	group	start	end	len	maxAllSampleAVG	maxPrevalence	maxAVGxPrev	Sample A	Sample B	Sample C	Sample D	Max pep sequence	peak_sequence
Tc00.1047053507511.81	TSSA	Group 4	24	58	35	72.29	1	72.29	97.54	66.97	84.47	50.49	SSTPPSGTENKPATG	TANGGSTSSTPPSGTENKPATGEAPSQPGASSGEA
Tc00.1047053507071.20	Trypanosoma cruzi CL Brener Non-Esmeraldo-like | mucin-associated surface protein (MASP), putative | protein | length=330	Group 3	286	313	28	64.57	1	64.57	15.93	93.2	98.6	91.6	QVAGIKTTTATTGDS	KERTLQVAGIKTTTATTGDSDGVKATSP
Tc00.1047053506877.20	Trypanosoma cruzi strain CL Brener | mucin-associated surface protein (MASP), putative | protein | length=490	Group 3	441	467	27	58.15	1	58.15	15.42	83.54	92.82	66.45	TTTMKNTTATTGDSD	KETPVETTTMKNTTATTGDSDGSTAVS
Tc00.1047053506401.320	60S ribosomal protein L7a, putative, antigenic protein (Carmona SJ et al 2012)	Group 4	1	72	72	50.61	1	50.61	77.55	26.46	34.16	58.67	AKPAAKPAAKPAAKP	MPGKEVKKAAKPAAKTAAKTAAKPAAKSAAKPAAKPAAKPAAKPAAKPAAKTAAKPAKKPAVKPTVKPAAKA
Tc00.1047053504239.350	Trypanosoma cruzi CL Brener Esmeraldo-like | mucin-associated surface protein (MASP), putative | protein | length=402	Group 3	353	380	28	48.25	1	48.25	15.52	72.18	80.84	34.46	STVIKTTTATTGDSD	KETPAESTVIKTTTATTGDSDGSTAVSH
Tc00.1047053506245.200	Trypanosoma cruzi strain CL Brener | mucin-associated surface protein (MASP), putative | protein | length=493	Group 3	443	470	28	47.22	1	47.22	15.06	82.47	64.25	43.08	GTAMKTTTATTGDSD	KETPVEGTAMKTTTATTGDSDGSTAASH
Tc00.1047053508831.140	B13 / Ag2 / CA-2 / PEP2	Group 4	201	618	418	46.23	1	46.23	61.8	56.36	33.58	11.34	APFGQAAAGDKPSPF	TQTEQKTAPFGQAAAGDKPSPFGQAAAGDKPPPFGQAAAGDKPSPFGQAAAGDKPPPFGQAAAGDKPPPFGQAAAGDKLSLFGQAAAGDKPAPFGQAAAGDKPSPFGQAAAGDKPPPFGQAAAGDKPSPFGQAAAGDKPPPFGQAAAGDKPSPFGQAAAGDKPPPFGQAAAGDKPPPFGQAAAGDKPPPFGQAAAGDKPSLFGQAAAGDKPSPFGQAAAGDKPPPFGQAAEGDKPPPFGQAAAGDKPAPFGQAAAGDKPAPFGQAAAADKPSLFGQAAAGDKPPPFGQAAAGDKPAPFGQAAAGDKLSLFGQAAAGDKPSPFGQAAAGDKPSLFGQAAAGDKPSPFGQAAAGGKPSPFGQAAAGGKPSPFGQAAAGDKPSPFGQAAAGGKPSPFGQAAA…
Tc00.1047053508541.110	Trypanosoma cruzi CL Brener Esmeraldo-like | mucin-associated surface protein (MASP), putative | protein | length=239	Group 3	190	217	28	44.61	1	44.61	14.28	71.66	68.93	34.68	STAMKTTTATTGDSD	KETPVESTAMKTTTATTGDSDGSTAISH
Tc00.1047053508305.50	Trypanosoma cruzi CL Brener Non-Esmeraldo-like | mucin-associated surface protein (MASP), putative | protein | length=242	Group 3	194	221	28	42.6	1	42.6	11.71	69.63	66.83	32.85	AAAMKTTTATTGNSD	KETPVTAAAMKTTTATTGNSDGSTAVSH
Tc00.1047053511089.30	Trypanosoma cruzi strain CL Brener | mucin-associated surface protein (MASP), putative | protein | length=252	Group 3	203	230	28	41.96	1	41.96	15.99	82.5	52.47	18.66	ATATKTTTATTGDSD	KEAPIEATATKTTTATTGDSDGSTAVSH
Tc00.1047053506599.420	Trypanosoma cruzi CL Brener Esmeraldo-like | mucin-associated surface protein (MASP), putative | protein | length=318	Group 3	270	297	28	41.67	1	41.67	10.58	72.24	58.15	42.63	ATATKTTTATTGNSD	KETPVEATATKTTTATTGNSDGGTAVSH
Tc00.1047053510371.120	Trypanosoma cruzi CL Brener Esmeraldo-like | mucin-associated surface protein (MASP), putative | protein | length=263	Group 3	216	243	28	40.74	1	40.74	16.3	75.3	53.8	19.18	STVMKTTTATTGDSD	KETPVESTVMKTTTATTGDSDGSTAVSH
Tc00.1047053508221.970	Trypanosoma cruzi CL Brener Non-Esmeraldo-like | mucin-associated surface protein (MASP), putative | protein | length=363	Group 3	315	341	27	38.79	1	38.79	15.58	57.89	64.94	17.92	TAVKATTATTGDSDS	ETPVEATAVKATTATTGDSDSSTAASH
Tc00.1047053503645.40	Trypanosoma cruzi CL Brener Non-Esmeraldo-like | mucin-associated surface protein (MASP), putative | protein | length=268	Group 3	220	247	28	37.48	1	37.48	15.13	53.54	67.05	15.8	TAMKTTTATTGDSDG	KETPVEATAMKTTTATTGDSDGSTAVPH
Tc00.1047053506599.100	Trypanosoma cruzi CL Brener Esmeraldo-like | mucin-associated surface protein (MASP), putative | protein | length=246	Group 3	197	224	28	37.45	1	37.45	13.72	51.16	58.12	42.46	ATVIKTTTAATGDSD	KETPVAATVIKTTTAATGDSDGSTAVPH
Tc00.1047053510643.140	Ribosomal P2	Group 4	86	107	22	37.43	1	37.43	28.42	61.24	37.64	16.42	AAAAEEEEDDDMGFG	AAAPAAAAEEEEDDDMGFGLFD
Tc00.1047053503849.40	Trypanosoma cruzi CL Brener Non-Esmeraldo-like | mucin-associated surface protein (MASP), putative | protein | length=405	Group 3	358	385	28	36.68	1	36.68	15.22	50.83	66.48	13.17	AAMKTTTATTGDSDG	KETPVTAAAMKTTTATTGDSDGSTAVSH
Tc00.1047053509149.40	Ribo L19	Group 4	267	352	86	35.22	0.75	26.415	74.04	1.54	8.3	41.37	AAAPAKAAAAPAKAA	AAPPAKTAAPPAKAAAPPAKAAAPPAKAAAPPAKAAAAPAKAAAAPAKAAAPPAKAAAPPAKAAAPPAKAAAPPAKAAAAPVGKKA
Tc00.1047053503533.40	Trypanosoma cruzi strain CL Brener | mucin-associated surface protein (MASP), putative | protein | length=392	Group 3	342	369	28	35.08	0.75	26.31	14.7	49.63	65.62	6.12	AAAMKTTTATTGDSD	KETPVTAAAMKTTTATTGDSDSSTAVSH
Tc00.1047053508125.140	Trypanosoma cruzi CL Brener Esmeraldo-like | mucin-associated surface protein (MASP), putative | protein | length=388	Group 3	339	366	28	34.34	1	34.34	16.57	45.38	60.75	14.75	ATAMKNTTATTGDSD	KETPVEATAMKNTTATTGDSDSSTAVFH
Tc00.1047053509149.40	Ribo L19	Group 4	210	272	63	31.18	0.75	23.385	63.54	1.67	12.92	41.37	APAKAAAAPAKAAAP	APSGKKSAKAAAPAKAAAAPAKAAAPPAKTAAAPAKAAAPAKAAAPPAKAAAPPAKTAAPPAK
Tc00.1047053506973.30	Trypanosoma cruzi CL Brener Esmeraldo-like | mucin-associated surface protein (MASP), putative | protein | length=313	Group 3	228	260	33	31.06	0.75	23.295	16.82	44.44	56.5	11.33	EKQQQSDEAQVQQHQ	QEEEEEEEEDHEKQQQSDEAQVQQHQRHERPAE
Tc00.1047053508389.154	Trypanosoma cruzi CL Brener Esmeraldo-like | mucin-associated surface protein (MASP), putative | protein | length=316	Group 3	233	262	30	31.04	0.75	23.28	16.55	48.95	54.5	8.94	EKQQQSDETQVQQHQ	EEEGEEEDHEKQQQSDETQVQQHQQHEHPA
Tc00.1047053511797.167	Trypanosoma cruzi CL Brener Esmeraldo-like | mucin-associated surface protein (MASP), putative | protein | length=336	Group 3	252	282	31	30.66	0.75	22.718	11.52	57.47	54.52	9.03	HEKQQQSDEAQFQQH	EEEEEEEEDHEKQQQSDEAQFQQHQQHEHPA
Tc00.1047053507071.100	Trypanosoma cruzi CL Brener Non-Esmeraldo-like | mucin-associated surface protein (MASP), putative | protein | length=357	Group 3	307	334	28	30.47	1	30.47	17.23	47.86	42.56	13.32	TATKNTTATTGDSDG	KETPLEATATKNTTATTGDSDGSTAVSH
Tc00.1047053508389.130	Trypanosoma cruzi CL Brener Esmeraldo-like | mucin-associated surface protein (MASP), putative | protein | length=395	Group 3	307	338	32	29.62	0.75	22.215	13.05	47.79	53.7	12.72	HEKQQQSDETQVQQH	EEKEEEEEEDHEKQQQSDETQVQQHQRHEHPA
Tc00.1047053506303.80	JL8/R27	Group 4	457	481	25	27.52	1	27.52	21.5	15.94	34.07	57.95	EAEKQKAAEATKVAE	ATKVAEAEKQKAAEATKVAEAEKRK
Tc00.1047053510205.50	Trypanosoma cruzi CL Brener Esmeraldo-like | mucin-associated surface protein (MASP), putative | protein | length=277	Group 3	228	253	26	26.97	1	26.97	16.84	38.18	38.06	13.97	TATKNTTATTGDSDS	ETPVEATATKNTTATTGDSDSSTAVS
Tc00.1047053511727.290	RNA-binding protein, putative	Group 2	1	30	30	26.52	0.75	19.89	52.51	2.32	14.96	21.03	PASKPAAKPAAKAPA	MPAKSANKPASKPAAKPAAKAPAPKAEKKG
Tc00.1047053507083.109	hypothetical protein, conserved	Group 1	4335	4365	31	26.15	0.5	13.075	65.15	0.01	0.55	12.73	WFEREVDGHDFIREH	MVVNPLVVRLWFEREVDGHDFIREHIQIRTA
Tc00.1047053506401.320	60S ribosomal protein L7a, putative, antigenic protein (Carmona SJ et al 2012)	Group 4	167	192	26	25.92	0.75	19.44	24.48	43.94	1.06	44.39	EKKKNPEAASKKAPL	LFDVATEKKKNPEAASKKAPLSVVTG
Tc00.1047053506245.270	Trypanosoma cruzi strain CL Brener | mucin-associated surface protein (MASP), putative | protein | length=298	Group 3	250	275	26	25.11	1	25.11	10.78	17.84	45.93	43.05	ATAMKTTTTTTGDSD	ETPFEATAMKTTTTTTGDSDGSTAVS
Tc00.1047053506811.160	R27-2 / FRA / JL8	Group 4	474	498	25	24.77	1	24.77	18.31	14.81	32.08	51.19	ETEKQKAAEATKVAE	ATKDVETEKQKAAEATKVAEAEKQR
Tc00.1047053510625.190	Trypanosoma cruzi CL Brener Non-Esmeraldo-like | mucin-associated surface protein (MASP), putative | protein | length=279	Group 3	199	226	28	24.15	0.75	17.97	8.97	50.35	34.32	5.76	NERQQQSDETQVQQQ	EEEEEENERQQQSDETQVQQQEHEHPAE
Tc00.1047053511255.50	Trypanosoma cruzi CL Brener Non-Esmeraldo-like | mucin-associated surface protein (MASP), putative | protein | length=366	Group 3	318	343	26	23.67	1	23.67	10.59	33.38	39.44	12.46	ATAVKATTATTGESD	ETPVEATAVKATTATTGESDGSTAVS
Tc00.1047053507859.60	Trypanosoma cruzi CL Brener Esmeraldo-like | mucin-associated surface protein (MASP), putative | protein | length=319	Group 3	235	263	29	23.63	0.75	17.723	19.43	39.99	35.69	2.74	HEKQQQSDEAQVQQH	KEEEGEDHEKQQQSDEAQVQQHQQHEHPA
Tc00.1047053507071.170	mucin TcMUCII, putative	Group 2	325	354	30	23.56	0.5	11.78	33.2	2.27	0.93	90.47	TTNAPSRLREIDGSL	APTTTTTNAPSRLREIDGSLSSSAWVCASL
Tc00.1047053506423.10	Trypanosoma cruzi strain CL Brener | mucin-associated surface protein (MASP), putative | protein | length=389	Group 3	306	334	29	23.37	0.75	17.527	15.69	45.86	29.77	4.75	HEKQHQSDETQVQQH	EEEEEEDHEKQHQSDETQVQQHQQHEHPA
Tc00.1047053506811.160	R27-2 / FRA / JL8	Group 4	1035	1058	24	23.15	0.75	17.362	15.03	2.82	34.79	65.77	ETEKRKAAEATKIAE	TKAVETEKRKAAEATKIAEAEKRK
Tc00.1047053508355.260	TcP0 / 60S acidic ribosomal protein P0	Group 4	302	323	22	20.82	0.75	15.615	2.71	45.18	29.7	9.46	AEPEEEDDDDDFGMG	PAAAAEPEEEDDDDDFGMGALF
Tc00.1047053509151.140	60S ribosomal protein L23a, putative	Group 2	27	80	54	20.5	0.75	14.805	43.55	7.73	9.06	9.16	PKKAAAPKKAAAPQK	MPAKTAVSKAAAPKKAAAPKKAAAPQKAAAPKKTAAPKKAAAPQKAAVAKKAVR
Tc00.1047053506799.130	Trypanosoma cruzi CL Brener Esmeraldo-like | mucin-associated surface protein (MASP), putative | protein | length=358	Group 3	168	194	27	20.05	0.5	10.025	0.1	38.17	41.73	0.44	VPSLPADSENSKTGC	SAVSSVVPSLPADSENSKTGCGEEASD
Tc00.1047053506303.80	JL8/R27	Group 4	771	793	23	19.8	0.75	14.85	7.5	3.3	25.08	79.17	EAEKRKAAEATKVAE	TKVAEAEKRKAAEATKVAEAEKQ
Tc00.1047053506811.160	R27-2 / FRA / JL8	Group 4	237	259	23	18.86	0.75	14.145	7.16	2.62	25.21	73.71	ETEKRKAAEATKVAE	TKAVETEKRKAAEATKVAEAEKQ
Tc00.1047053508221.970	Trypanosoma cruzi CL Brener Non-Esmeraldo-like | mucin-associated surface protein (MASP), putative | protein | length=363	Group 3	72	100	29	17.67	0.5	8.835	0.59	34.45	34.39	2.96	DKEEDDADGDEEDYD	HPASSEDKEEDDADGDEEDYDVVDDLEEE
Tc00.1047053509793.50	hypothetical protein, conserved	Group 2	16	40	25	17.19	0.5	8.595	37.52	0.74	3.63	16.65	KLGKSVGLTAALSPR	ATSAKLGKSVGLTAALSPRQRSLPR
Tc00.1047053510101.430	40S ribosomal protein S21, putative	Group 2	171	250	80	16.7	0.75	12.525	18.83	2.95	31.29	14.82	GRDAPQARKQQGRNE	RTQRGGRDAPQARKQQGRNEPQARRQQGRNEPQARKQQGRDAPQARKQQGRDAPQARKQQGRDAPQARKQQGRNAPRSQK
Tc00.1047053506811.160	R27-2 / FRA / JL8	Group 4	334	358	25	16.17	0.75	12.128	4.28	15.32	18.73	48.86	EAEKQKAAEATKAVE	ATKVAEAEKQKAAEATKAVETEKRK
Tc00.1047053507699.10	mucin TcMUCII, putative	Group 2	281	311	31	15.78	0.5	7.89	36.52	0.67	1.87	13.15	TRAPSRLREIDGSLS	ETPSTTTTRAPSRLREIDGSLSSSAWVCAPL
Tc00.1047053511679.10	mucin TcSMUGS, putative	Group 2	20	45	26	15.68	0.5	7.84	1.39	29.43	29.14	4.1	EGQYDAADVEAGDGP	CATAQEEGQYDAADVEAGDGPDKTTT
Tc00.1047053506245.200	Trypanosoma cruzi strain CL Brener | mucin-associated surface protein (MASP), putative | protein | length=493	Group 3	169	195	27	14.89	0.75	11.168	0	40.26	14.34	12.67	MTEKEDGDNEDEEVE	QEEGERMTEKEDGDNEDEEVEDEAKIR
Tc00.1047053505975.20	TcD / Ag13	Group 4	768	807	40	14.81	1	14.43	10.99	22.91	10.63	31.98	KPAEPKSAEPKPAEP	KSAGPKPAEPKSAEPKPAEPKSAEPKPAEPKSAGPKPAEP
Tc00.1047053506409.30	Trypanosoma cruzi CL Brener Esmeraldo-like | mucin-associated surface protein (MASP), putative | protein | length=380	Group 3	72	105	34	14.73	0.75	8.348	0.5	35.84	21.92	7.04	DEDEDDDDDDNDNDA	PLPIDGDAEVDEDEDDDDDDNDNDADGEEEDNET
Tc00.1047053506391.30	EF-hand protein 5, putative	Group 4	119	145	27	13.78	0.5	6.89	15.67	0.43	0.23	62.29	LMTREVDDTMADELR	LSFSDFLLLMTREVDDTMADELRSAFF
Tc00.1047053506769.80	Trypanosoma cruzi CL Brener Esmeraldo-like | mucin-associated surface protein (MASP), putative | protein | length=279	Group 3	182	206	25	13.73	0.25	3.433	3.16	0.67	0.74	99.3	VASREQDGEDTTSEG	SPPEEDVASREQDGEDTTSEGEKNV
Tc00.1047053511529.80	kinetoplast DNA-associated protein, putative	Group 2	4	26	23	13.43	0.75	10.072	17.77	0.63	18.66	17.08	ALRVSPYSIFLQELA	RTMTALRVSPYSIFLQELARKRE
Tc00.1047053506303.80	JL8/R27	Group 4	729	751	23	12.06	0.75	9.045	7.12	5.06	25.37	14.32	EAEKQRAAEATKVAE	TKVAEAEKQRAAEATKVAEAEKR
Tc00.1047053505975.20	TcD / Ag13	Group 4	1076	1107	32	12.02	1	12.01	7.71	18.27	10.67	20.59	PKSAEPKPAEPKSAG	EPKSAEPEPAEPKSAEPKPAEPKSAGPKPAEP
Tc00.1047053511633.79	microtubule-associated protein, putative	Group 4	177	218	42	11.73	0.5	5.865	25.16	7.65	10.57	8.59	EEEEDVGPRHVDPDH	TTQDAYRPVDPSAYKRALPQEEEEDVGPRHVDPDHFRSTTQD
Tc00.1047053511633.79	microtubule-associated protein, putative	Group 4	115	142	28	11.58	0.5	5.79	25.08	3.54	9.88	3.03	EEEDVGPRHVDPDHF	KRALPLEEEEDVGPRHVDPDHFRSTTQD
Tc00.1047053506303.80	JL8/R27	Group 4	686	708	23	11.56	0.5	5.78	3.33	11.77	6.39	48.48	EAEKQKAAEATKAAE	ATKVAEAEKQKAAEATKAAEAEK
Tc00.1047053506961.25	trans-sialidase, putative	Group 2	868	892	25	11.53	0.75	8.647	9.97	20.81	8.22	4.24	DSAKGKATGSSAGED	GAADTDSAKGKATGSSAGEDGESSG
Tc00.1047053511287.120	40S ribosomal protein S2, putative	Group 2	238	263	26	11.22	0.25	2.805	28.78	0.11	1.94	3.13	RDPTDEHSDFLTMGS	AETEVSRDPTDEHSDFLTMGSKMIAA
Tc00.1047053506131.84	Trypanosoma cruzi strain CL Brener | mucin-associated surface protein (MASP), putative | protein | length=266	Group 3	185	211	27	11.18	0.75	8.385	8	20.84	11.94	3.06	GDDDPAADGAGTAEG	PNSTQTTGDDDPAADGAGTAEGKQNEN
Tc00.1047053506563.40	beta tubulin, putative	Group 2	27	53	27	11.1	0.5	5.55	2.22	31.92	5.87	7.62	PTGTYQGDSDLQLER	EHGVDPTGTYQGDSDLQLERINVYFDE
Tc00.1047053511255.50	Trypanosoma cruzi CL Brener Non-Esmeraldo-like | mucin-associated surface protein (MASP), putative | protein | length=366	Group 3	72	100	29	11.02	0.5	5.51	0.5	24.87	17.63	2.51	DEEEDDADGDEEDYD	HPASSEDEEEDDADGDEEDYDVVDDDDDV
Tc00.1047053505975.20	TcD / Ag13	Group 4	1256	1285	30	10.92	0.75	8.19	7.05	17.05	6.13	20.25	EPKSAEPKPAEPKSA	EPKSAEPEPAEPKSAEPKPAEPKSAEPEPT
Tc00.1047053504159.10	hypothetical protein, antigenic protein n126 (Carmona SJ et al 2012)	Group 4	283	305	23	10.89	0.5	5.445	3.42	1.92	32.97	7.08	TSAPAAGGFGSATTT	SATHTSAPAAGGFGSATTTSAPA
Tc00.1047053506961.25	trans-sialidase, putative	Group 2	700	724	25	10.84	0.75	8.13	10.36	17.08	8.27	4.94	DSAKGKATGGSAGED	GAADTDSAKGKATGGSAGEDSDSSG
Tc00.1047053506811.160	R27-2 / FRA / JL8	Group 4	811	833	23	10.53	0.75	7.897	5.04	7	23.84	7.61	ETEKQRAAEATKVAE	TKAVETEKQRAAEATKVAEAEKQ
Tc00.1047053511633.79	microtubule-associated protein, putative	Group 4	405	446	42	10.49	0.5	5.175	23.46	7.9	7.88	8.06	EQEDVGPRHVDPDHF	TTQDAYRPVDPSAYKRALPQEEQEDVGPRHVDPDHFRSTTQD
Tc00.1047053506131.84	Trypanosoma cruzi strain CL Brener | mucin-associated surface protein (MASP), putative | protein | length=266	Group 3	112	138	27	9.71	0.5	4.855	0.8	11.59	26.46	0	AEEEEDEDDEEEEEE	QKEKTDEAEEEEDEDDEEEEEEEEEEK
Tc00.1047053504159.10	hypothetical protein, antigenic protein n126 (Carmona SJ et al 2012)	Group 4	87	108	22	9.57	0.25	2.393	3.31	0.98	31.22	2.33	TSAPAAGGFGSAAHT	SATTTSAPAAGGFGSAAHTSAP
Tc00.1047053510621.20	Trypanosoma cruzi CL Brener Esmeraldo-like | mucin-associated surface protein (MASP), putative | protein | length=439	Group 3	80	105	26	9.07	0.5	4.535	0.93	18.75	14.77	3.07	EEEEDDDDDDDEPEE	SEEEDKEEEEDDDDDDDEPEEGSKEE
Tc00.1047053508165.350	Trypanosoma cruzi CL Brener Esmeraldo-like | mucin-associated surface protein (MASP), putative | protein | length=347	Group 3	91	117	27	9	0.5	4.5	1.57	17.01	14.48	5.25	TENEDDDEDEEENEE	QEGEIMTENEDDDEDEEENEEDAEMSE
Tc00.1047053504159.10	hypothetical protein, antigenic protein n126 (Carmona SJ et al 2012)	Group 4	606	627	22	8.9	0.25	2.225	1.88	1.69	29.68	2.85	TSTPAAGGFGSATNT	ATTTSTPAAGGFGSATNTSAPA
Tc00.1047053510107.30	Trypanosoma cruzi CL Brener Esmeraldo-like | mucin-associated surface protein (MASP), putative | protein | length=359	Group 3	80	106	27	8.88	0.5	4.44	2.87	18.25	15.67	-0.83	EISDDDDEGEDEEEG	LAEQEEISDDDDEGEDEEEGPSPPTPP
Tc00.1047053506759.40	Trypanosoma cruzi CL Brener Esmeraldo-like | mucin-associated surface protein (MASP), putative | protein | length=456	Group 3	74	99	26	8.55	0.5	4.275	0.09	17.49	15.21	4.17	EKEDNDDDDDDEPEE	EDEVEEDEKEDNDDDDDDEPEEEKEK
Tc00.1047053503973.150	Trypanosoma cruzi CL Brener Non-Esmeraldo-like | mucin-associated surface protein (MASP), putative | protein | length=270	Group 3	226	247	22	8.54	0.5	4.27	11.05	2.07	13.29	4.51	TAMKTTAATTGDSDG	AVEATAMKTTAATTGDSDGSTA
CBI68078.1	surface protein TASV-C-29	other	301	323	23	8.43	0.5	4.215	1.5	16.63	14.59	0.48	TEDIAALLQNFVVLD	SANESTEDIAALLQNFVVLDGSD
Tc00.1047053503585.10	Trypanosoma cruzi strain CL Brener | mucin-associated surface protein (MASP), putative | protein | length=310	Group 3	264	286	23	8.32	0.5	4.16	8.78	6.13	12.19	3.63	AAPKNGTATTGDSDG	PDEAAAPKNGTATTGDSDGSTAV
Tc00.1047053505975.20	TcD / Ag13	Group 4	1292	1315	24	8.32	0.75	6.24	2.89	13.83	8.71	13.55	PYSAEPKPAEPKSAE	PKPAEPYSAEPKPAEPKSAEPEPT
Tc00.1047053504159.10	hypothetical protein, antigenic protein n126 (Carmona SJ et al 2012)	Group 4	130	150	21	8.23	0.25	2.058	2.19	0.5	28.43	1.43	TSTPAAGGFGSAAHT	ATHTSTPAAGGFGSAAHTSAP
Tc00.1047053504159.10	hypothetical protein, antigenic protein n126 (Carmona SJ et al 2012)	Group 4	144	164	21	8.2	0.25	2.05	2.67	0.81	27.52	1.16	TSAPAAGGFGSATHT	AAHTSAPAAGGFGSATHTSTP
Tc00.1047053506131.84	Trypanosoma cruzi strain CL Brener | mucin-associated surface protein (MASP), putative | protein | length=266	Group 3	221	243	23	7.76	0.25	1.94	14.93	2.79	5.59	0.56	TAMKNTTATGDSDGS	TVEATAMKNTTATGDSDGSTAVS
Tc00.1047053510421.330	hypothetical protein, conserved	Group 1	479	500	22	7.63	0.5	3.815	7.52	0.77	0.65	36.05	ILDRFLAAAMDKVFT	VSLILDRFLAAAMDKVFTTGFA
Tc00.1047053508541.110	Trypanosoma cruzi CL Brener Esmeraldo-like | mucin-associated surface protein (MASP), putative | protein | length=239	Group 3	159	183	25	7.51	0.5	3.755	5.63	8.95	10.58	5.34	GDDDPAADVAGTAEG	NSTPTTGDDDPAADVAGTAEGKQNE
Tc00.1047053506965.70	Trypanosoma cruzi CL Brener Esmeraldo-like | mucin-associated surface protein (MASP), putative | protein | length=406	Group 3	327	349	23	7.4	0.5	3.7	0.03	9.69	18.12	3.8	PNNDPAADGAETREE	DGTPNNDPAADGAETREEKKNEN
Tc00.1047053506989.190	lipophosphoglycan biosynthetic protein, putative,heat shock protein 90, putative; glucose regulated protein 94, putative	Group 2	721	747	27	7.39	0.5	3.695	0.06	11.37	21.28	2.48	PVDNDGDESSDKEDA	GTDEGLLLPVDNDGDESSDKEDAEPTA
Tc00.1047053510307.284	TcD / Ag13	Group 4	1086	1107	22	7.24	0.5	3.595	12.73	7.76	2.41	5.15	DQPTQFSVGTPDAAN	MQADQPTQFSVGTPDAANAATH
Tc00.1047053511633.79	microtubule-associated protein, putative	Group 4	101	126	26	7.08	0.75	5.213	12.38	10.7	2.14	8.77	AYRPVDPSAYKRALP	TTQDAYRPVDPSAYKRALPLEEEEDV
Tc00.1047053506811.160	R27-2 / FRA / JL8	Group 4	251	272	22	7.05	0.5	3.525	0.25	9.67	16.18	3.95	EAEKQRAAAATKAVE	TKVAEAEKQRAAAATKAVETEK
Tc00.1047053509157.120	hypothetical protein, conserved	Group 4	448	470	23	6.87	0.5	3.435	9.36	10.81	1.82	1.87	SGAVPEGEEYPTEAE	SRKVSGAVPEGEEYPTEAERPVA
Tc00.1047053504159.10	hypothetical protein, antigenic protein n126 (Carmona SJ et al 2012)	Group 4	172	192	21	6.83	0.5	3.415	11.42	0.08	10.06	0.47	TSTPAVGGFGSATHT	ATHTSTPAVGGFGSATHTSAP
Tc00.1047053509157.120	hypothetical protein, conserved	Group 4	406	428	23	6.68	0.5	3.34	9.44	10.02	1.76	1.82	SSAVPEGEEYPTEAE	SRKVSSAVPEGEEYPTEAERPVA
Tc00.1047053507071.100	Trypanosoma cruzi CL Brener Non-Esmeraldo-like | mucin-associated surface protein (MASP), putative | protein | length=357	Group 3	192	216	25	6.65	0.75	4.988	0.89	8.35	10.04	13.94	SEREDDEENDEEEDG	KNAKQSEREDDEENDEEEDGSEEAE
Tc00.1047053510101.430	40S ribosomal protein S21, putative	Group 2	128	149	22	6.63	0.5	3.315	1.81	4.77	14.51	9.04	GAQKGNVRKLQPQPQ	QRGGAQKGNVRKLQPQPQKQRS
Tc00.1047053504159.10	hypothetical protein, antigenic protein n126 (Carmona SJ et al 2012)	Group 4	228	247	20	6.55	0.5	3.275	8.35	0.57	11.38	3.57	TSTPAVGGFGSATTT	ATHTSTPAVGGFGSATTTSA
Tc00.1047053506563.40	beta tubulin, putative	Group 2	424	442	19	6.49	0.5	3.245	9.57	8.13	1.98	3.01	YQDATIEEEGEFDEE	QYQDATIEEEGEFDEEEQY
Tc00.1047053511173.64	Trypanosoma cruzi CL Brener Esmeraldo-like | mucin-associated surface protein (MASP), putative | protein | length=271	Group 3	193	215	23	6.48	0.5	3.24	0.4	14.11	10.03	2.88	DDDDPAADAAGTREE	TQTPDDDDPAADAAGTREEKQNE
Tc00.1047053506671.10	Trypanosoma cruzi CL Brener Esmeraldo-like | mucin-associated surface protein (MASP), putative | protein | length=363	Group 3	110	133	24	6.45	0.25	1.612	1.36	18.94	3.54	3.93	EGEIDDDSDVQNEIK	GKSSEEGEIDDDSDVQNEIKVLDD
Tc00.1047053504159.10	hypothetical protein, antigenic protein n126 (Carmona SJ et al 2012)	Group 4	340	359	20	6.37	0.5	3.185	8.88	0.36	11.81	0.39	TSAPAVGGFGSATTT	AAHTSAPAVGGFGSATTTSA
Tc00.1047053506759.80	Trypanosoma cruzi CL Brener Esmeraldo-like | mucin-associated surface protein (MASP), putative | protein | length=297	Group 3	118	155	38	6.29	0.5	3.145	1.15	12.12	9.94	6.04	EEEEEDEEEEEDEEE	DEELKDEEKEEDEEEEEDEEEEEDEEEEEDEEEEGEEV
Tc00.1047053504159.10	hypothetical protein, antigenic protein n126 (Carmona SJ et al 2012)	Group 4	158	178	21	6.15	0.25	1.538	1.73	1.16	19.96	1.91	TSTPAAGGFGSATHT	ATHTSTPAAGGFGSATHTSTP
Tc00.1047053505975.20	TcD / Ag13	Group 4	1400	1420	21	6.1	0.25	1.525	13.67	1.36	1.97	2.9	QPVQFSVGTPDAANA	QADQPVQFSVGTPDAANAATH
Tc00.1047053511171.90	Trypanosoma cruzi CL Brener Esmeraldo-like | mucin-associated surface protein (MASP), putative | protein | length=259	Group 3	181	202	22	6.01	0.5	3.005	0.36	13.91	8.27	2.98	DDDDPAADAAGTRKE	TQITDDDDPAADAAGTRKEKQN
Tc00.1047053508607.50	trans-sialidase, putative	Group 2	496	516	21	6	0.25	1.5	5.44	12.88	2.43	1.48	ANTLLYSDDELFLSQ	MTFANTLLYSDDELFLSQQRG
Tc00.1047053511727.290	RNA-binding protein, putative	Group 2	27	50	24	5.85	0.25	1.462	13.98	0.6	1.29	2.13	GAAKAPAPKAAAPAP	EKKGAAKAPAPKAAAPAPKAAAAA
Tc00.1047053503665.30	Trypanosoma cruzi CL Brener Esmeraldo-like | mucin-associated surface protein (MASP), putative | protein | length=352	Group 3	176	196	21	5.84	0.25	1.46	15.26	0.12	0.36	0.1	PTLKAPAAPAAPAAA	KSPTLKAPAAPAAPAAAAEAT
Tc00.1047053508305.50	Trypanosoma cruzi CL Brener Non-Esmeraldo-like | mucin-associated surface protein (MASP), putative | protein | length=242	Group 3	166	187	22	5.76	0.5	2.88	1.39	9.51	10.47	1.92	GDGDPAADGAGTAEG	QTTGDGDPAADGAGTAEGKQNE
Tc00.1047053506811.160	R27-2 / FRA / JL8	Group 4	181	202	22	5.68	0.75	4.26	0.79	7.13	10.38	8.02	EAEKQRAAEATKAVE	AKTAEAEKQRAAEATKAVETEK
Tc00.1047053510105.310	Trypanosoma cruzi CL Brener Esmeraldo-like | mucin-associated surface protein (MASP), putative | protein | length=434	Group 3	161	182	22	5.65	0.25	1.413	14	-0.02	0.08	3.37	TTIKQPGGIKTPSST	REPQTTIKQPGGIKTPSSTTPP
Tc00.1047053504159.10	hypothetical protein, antigenic protein n126 (Carmona SJ et al 2012)	Group 4	298	316	19	5.62	0.5	2.81	8.5	0.17	10.37	0.31	TSAPAVGGFGSAAHT	ATTTSAPAVGGFGSAAHTS
Tc00.1047053506855.90	structural maintenance of chromosome protein 4, putative	Group 2	1362	1381	20	5.57	0.25	1.393	-0.39	6.57	19.99	0.81	RDEGGDEGNDEAEGG	ICRDEGGDEGNDEAEGGNDA
Tc00.1047053507649.80	nucleolar RNA-binding protein, putative	Group 2	124	148	25	5.56	0.5	2.78	2.01	7.58	13.01	-1.48	EEDEEEDEEEDEEDY	DKEEEEEDEEEDEEEDEEDYEEEDK
Tc00.1047053509003.10	hypothetical protein, conserved	Group 1	156	178	23	5.54	0.5	2.77	0.27	11.99	9.82	0.58	KDEDDDGDNDADDVC	KNNDKDEDDDGDNDADDVCRFSG
Tc00.1047053510279.140	Trypanosoma cruzi CL Brener Esmeraldo-like | mucin-associated surface protein (MASP), putative | protein | length=359	Group 3	77	101	25	5.52	0.25	1.38	4.64	10.38	6.33	3.62	EEAGSDEEDQDEDED	ILLKEEEAGSDEEDQDEDEDEGITP
Tc00.1047053504159.10	hypothetical protein, antigenic protein n126 (Carmona SJ et al 2012)	Group 4	186	205	20	5.44	0.5	2.72	7.84	0.08	10.32	0.88	HTSAPAVGGFGSATH	ATHTSAPAVGGFGSATHTST
Tc00.1047053503645.40	Trypanosoma cruzi CL Brener Non-Esmeraldo-like | mucin-associated surface protein (MASP), putative | protein | length=268	Group 3	188	210	23	5.27	0.5	2.635	0.49	12.13	7.75	1.41	TTGDDDPAADGAGTP	PNSTQTTGDDDPAADGAGTPEGK
Tc00.1047053468217.14	Trypanosoma cruzi CL Brener Esmeraldo-like | mucin-associated surface protein (MASP), putative | protein | length=426	Group 3	404	425	22	5.13	0.5	2.565	-0.21	12.09	8.81	0.84	AQSEADADDDDPQRP	GSGGAQSEADADDDDPQRPNPE
Tc00.1047053508175.329	Ribosomal L19 / TcE	Group 4	194	215	22	5.07	0.25	1.268	1.79	6	3.58	19.53	AAKQKAAAKKAAAPS	AAAAAAKQKAAAKKAAAPSGKK
Tc00.1047053504159.10	hypothetical protein, antigenic protein n126 (Carmona SJ et al 2012)	Group 4	481	498	18	5.04	0.5	2.52	7.45	0.15	8.73	0.27	TSTPAVGGFGSAAHT	AHTSTPAVGGFGSAAHTS
Tc00.1047053503761.40	Trypanosoma cruzi CL Brener Esmeraldo-like | mucin-associated surface protein (MASP), putative | protein | length=285	Group 3	70	92	23	5.01	0.5	2.505	0.38	9.56	10.96	-0.11	EADDDDDDDDDDGET	PERIEEADDDDDDDDDDGETKAE
Tc00.1047053509545.50	Trypanosoma cruzi CL Brener Non-Esmeraldo-like | mucin-associated surface protein (MASP), putative | protein | length=279	Group 3	187	206	20	5.01	0.25	1.252	1.63	0.08	0.33	34.5	VDSREQDGEDATSEG	TEDSVDSREQDGEDATSEGK
Tc00.1047053504081.460	Trypanosoma cruzi CL Brener Non-Esmeraldo-like | mucin-associated surface protein (MASP), putative | protein | length=466	Group 3	88	109	22	4.99	0.25	1.248	-0.14	6.14	14.6	0.42	KKEEEDNDDDDLEEA	RVGKKEEEDNDDDDLEEAEEER
Tc00.1047053504159.10	hypothetical protein, antigenic protein n126 (Carmona SJ et al 2012)	Group 4	355	371	17	4.97	0.5	2.485	8.23	0.13	8.15	0.42	TTSAPAVGGFGSATH	TTTSAPAVGGFGSATHT
Tc00.1047053507071.100	Trypanosoma cruzi CL Brener Non-Esmeraldo-like | mucin-associated surface protein (MASP), putative | protein | length=357	Group 3	30	46	17	4.95	0.25	1.238	12.15	1.82	0.91	-1.89	ADGVGGGDGSAGEDL	ADGVGGGDGSAGEDLLL
Tc00.1047053508375.10	Trypanosoma cruzi CL Brener Esmeraldo-like | mucin-associated surface protein (MASP), putative | protein | length=475	Group 3	82	103	22	4.94	0.5	2.47	0.2	9.21	9.46	1.86	GDDVEDGDGEDEEEG	EGTGGDDVEDGDGEDEEEGQLV
Tc00.1047053508013.110	Trypanosoma cruzi strain CL Brener | mucin-associated surface protein (MASP), putative | protein | length=271	Group 3	196	217	22	4.9	0.5	2.45	1.36	7.9	9.61	2.75	DDDDPAADGAGTREE	QTPDDDDPAADGAGTREEKQNE
Tc00.1047053506303.80	JL8/R27	Group 4	512	531	20	4.82	0.25	1.205	2.53	1.31	3.95	20.9	EAEKRKAAEATKAAE	KVAEAEKRKAAEATKAAEAE
Tc00.1047053507867.10	Trypanosoma cruzi CL Brener Esmeraldo-like | mucin-associated surface protein (MASP), putative | protein | length=287	Group 3	76	97	22	4.8	0.5	2.4	0	9.78	13.11	-1.61	EDDDDEEDDSDEAEA	PTEEEDDDDEEDDSDEAEAQEG
Tc00.1047053504031.30	Trypanosoma cruzi strain CL Brener | mucin-associated surface protein (MASP), putative | protein | length=353	Group 3	109	144	36	4.74	0.25	1.185	0.01	15.36	6.64	1.65	KEEEEEEDGIEQVEE	GDVGEKKDEEQEKKEEEEEEDGIEQVEEEEEEEDEE
Tc00.1047053508389.130	Trypanosoma cruzi CL Brener Esmeraldo-like | mucin-associated surface protein (MASP), putative | protein | length=395	Group 3	275	293	19	4.74	0.25	1.185	6.11	4.32	1.75	7.58	DQTSAAAAANDSSPA	GDQTSAAAAANDSSPAEGP
Tc00.1047053506963.100	hypothetical protein, conserved	Group 1	335	355	21	4.73	0.5	2.365	0.31	7.8	5	11.3	EVELYSFEDDEEDEN	SREEVELYSFEDDEEDENTPS
Tc00.1047053510371.120	Trypanosoma cruzi CL Brener Esmeraldo-like | mucin-associated surface protein (MASP), putative | protein | length=263	Group 3	112	134	23	4.68	0.5	2.34	1.32	7.67	9.26	2.8	NQDADEEDEGEDEEE	NEEGNQDADEEDEGEDEEEVEEK
Tc00.1047053508831.150	hypothetical protein, antigenic protein n86 (Carmona SJ et al 2012)	Group 4	297	316	20	4.63	0.25	1.157	10.74	0.89	1.18	1.8	AAKPPAESPFRSVFG	STAAKPPAESPFRSVFGAPS
Tc00.1047053507091.80	Trypanosoma cruzi CL Brener Esmeraldo-like | mucin-associated surface protein (MASP), putative | protein | length=472	Group 3	158	180	23	4.58	0.25	1.145	0.35	11.35	6.29	1.27	NGTGENLDGDEEEGD	PTINGTGENLDGDEEEGDVSQDE
Tc00.1047053508637.10	F1-160(TS-SF)	Group 4	657	678	22	4.48	0.5	2.24	4.49	7.66	0.08	12.74	IYDREFDYEDEDYEG	NGKRIYDREFDYEDEDYEGYKS
Tc00.1047053511671.50	hypothetical protein, antigenic protein n96 (Carmona SJ et al 2012)	Group 4	637	655	19	4.45	0.25	1.113	10.09	0.91	1.1	2.6	AKPPAESPFKSVFGA	STAAKPPAESPFKSVFGAP
Tc00.1047053511633.79	microtubule-associated protein, putative	Group 4	823	842	20	4.44	0.25	1.11	8.96	1.75	0.44	4.37	QDAYRPVDPSAYKRE	TTQDAYRPVDPSAYKRESPV
Tc00.1047053511671.50	hypothetical protein, antigenic protein n96 (Carmona SJ et al 2012)	Group 4	657	675	19	4.41	0.25	1.103	9.76	0.95	0.85	2.62	AAKPPAESPFKSVFG	LTAAKPPAESPFKSVFGAP
Tc00.1047053503533.40	Trypanosoma cruzi strain CL Brener | mucin-associated surface protein (MASP), putative | protein | length=392	Group 3	317	335	19	4.38	0	0	1.54	6.98	6.48	0.71	KNDPAADGAGTAEGK	PKNDPAADGAGTAEGKQNE
Tc00.1047053504277.30	hypothetical protein	Group 2	145	162	18	4.38	0.25	1.095	-0.05	0.08	15.49	4.2	VDADTAALAALLEVL	AAVDADTAALAALLEVLQ
Tc00.1047053507071.100	Trypanosoma cruzi CL Brener Non-Esmeraldo-like | mucin-associated surface protein (MASP), putative | protein | length=357	Group 3	27	42	16	4.36	0.25	1.09	10.48	1.93	0.89	-1.98	IAADGVGGGDGSAGE	GIAADGVGGGDGSAGE
Tc00.1047053506995.70	Trypanosoma cruzi CL Brener Non-Esmeraldo-like | mucin-associated surface protein (MASP), putative | protein | length=302	Group 3	71	91	21	4.24	0.25	1.06	0.05	5.72	8.83	5.04	TEEAEDEDSDEEEET	SPPTEEAEDEDSDEEEETAEE
Tc00.1047053511633.79	microtubule-associated protein, putative	Group 4	86	103	18	4.19	0.25	1.048	10.72	0.05	0.5	0.33	MWGPRHVDPDHFRST	RMWGPRHVDPDHFRSTTQ
Tc00.1047053506303.80	JL8/R27	Group 4	581	597	17	4.16	0.25	1.04	1.93	1.11	3.19	16.68	ETEKRKAAEATKAAE	VETEKRKAAEATKAAEA
Tc00.1047053510275.370	Trypanosoma cruzi CL Brener Esmeraldo-like | mucin-associated surface protein (MASP), putative | protein | length=360	Group 3	89	107	19	4.15	0.25	1.038	4.08	7.66	3.27	0.38	EEEEEEGSDEEDQDE	EEEEEEEEGSDEEDQDERL
Tc00.1047053506855.90	structural maintenance of chromosome protein 4, putative	Group 2	1034	1054	21	4.1	0.25	1.025	0.14	4.8	10.26	3.29	NSGTDGDESIDEEEE	LDVNSGTDGDESIDEEEEKEV
Tc00.1047053506559.559	antigenic protein, putative (Goto Y. et al TRPs)	Group 4	343	363	21	4.08	0.25	1.02	0.02	11.88	4.28	1.03	KEVEKIDSENSKLQQ	FDDEKEVEKIDSENSKLQQEM
Tc00.1047053509793.50	hypothetical protein, conserved	Group 2	52	73	22	4.07	0.25	1.018	3.72	4.2	5.19	13.75	ALSSFLLKDKKKVAT	SGKHALSSFLLKDKKKVATAKV
Tc00.1047053508027.70	ATP-dependent RNA helicase, putative	Group 1	162	179	18	4.02	0.25	1.005	10.72	-0.01	0.14	0	IPMLNLLKSHSKTVG	LIPMLNLLKSHSKTVGIR
Tc00.1047053508831.150	hypothetical protein, antigenic protein n86 (Carmona SJ et al 2012)	Group 4	1436	1454	19	4	0.25	1	8.81	0.82	1.04	2.69	AAKPPAESPFKNVFG	STAAKPPAESPFKNVFGAP
Tc00.1047053511671.50	hypothetical protein, antigenic protein n96 (Carmona SJ et al 2012)	Group 4	259	276	18	4	0.25	1	8.84	0.72	0.72	2.68	TAKPPAESPFKSVFG	FTAKPPAESPFKSVFGAP
Tc00.1047053507649.80	nucleolar RNA-binding protein, putative	Group 2	179	200	22	3.98	0.25	0.995	1.41	9.29	6.97	-0.31	EEDEDEEEMDDDEVQ	TDHEEEEDEDEEEMDDDEVQPM
Tc00.1047053506811.160	R27-2 / FRA / JL8	Group 4	379	397	19	3.85	0.25	0.962	0.21	4.08	8.29	5.47	EAEKQRAAEATKDVE	VAEAEKQRAAEATKDVETE
Tc00.1047053510371.120	Trypanosoma cruzi CL Brener Esmeraldo-like | mucin-associated surface protein (MASP), putative | protein | length=263	Group 3	190	208	19	3.83	0.25	0.958	1.18	9.08	3.61	1.78	GDKDPAADGAGTQEE	TGDKDPAADGAGTQEEKQN
Tc00.1047053510621.49	Trypanosoma cruzi CL Brener Esmeraldo-like | mucin-associated surface protein (MASP), putative | protein | length=261	Group 3	160	175	16	3.77	0.25	0.942	5.63	-0.04	0.08	13.16	TEGSQSTLAATDTAN	PTEGSQSTLAATDTAN
Tc00.1047053505931.40	histone H3, putative	Group 2	73	90	18	3.76	0	0	3.94	5.63	3.35	1.05	KKSKKAPKAPGAATG	KKSKKAPKAPGAATGVKH
Tc00.1047053508119.200	hypothetical protein	Group 4	226	242	17	3.71	0.25	0.928	3.77	0.01	0.92	17.03	ADRDAAALMATDELT	PADRDAAALMATDELTT
Tc00.1047053508355.260	TcP0 / 60S acidic ribosomal protein P0	Group 4	295	312	18	3.65	0.25	0.912	-0.19	7.23	6.71	3.28	GAAAAPAAAAEPEEE	DTGAAAAPAAAAEPEEED
Tc00.1047053503849.40	Trypanosoma cruzi CL Brener Non-Esmeraldo-like | mucin-associated surface protein (MASP), putative | protein | length=405	Group 3	349	366	18	3.63	0	0	0.37	6.61	4.53	5.84	NENKDANPKETPVTA	QNENKDANPKETPVTAAA
Tc00.1047053503533.40	Trypanosoma cruzi strain CL Brener | mucin-associated surface protein (MASP), putative | protein | length=392	Group 3	333	350	18	3.62	0	0	0.37	6.61	4.45	5.8	ENKDANPKETPVTAA	QNENKDANPKETPVTAAA
Tc00.1047053508099.40	hypothetical protein	Group 2	72	89	18	3.6	0.25	0.9	0.15	7.8	6.95	-0.33	TTGDDGCDGDDGDGA	DSTTGDDGCDGDDGDGAA
Tc00.1047053509003.10	hypothetical protein, conserved	Group 1	235	253	19	3.59	0.25	0.898	0.03	9.55	4.68	0.27	PEEDEAFDEADDDEL	LPHPEEDEAFDEADDDELA
Tc00.1047053505297.60	Trypanosoma cruzi CL Brener Non-Esmeraldo-like | mucin-associated surface protein (MASP), putative | protein | length=320	Group 3	230	246	17	3.51	0.25	0.878	-0.29	3.5	10.69	1.7	GAQSEADADVDDPQR	GGAQSEADADVDDPQRP
Tc00.1047053506409.30	Trypanosoma cruzi CL Brener Esmeraldo-like | mucin-associated surface protein (MASP), putative | protein | length=380	Group 3	211	226	16	3.5	0.25	0.875	1.92	0.54	0.17	20.99	VASREKDGEDTTSED	VASREKDGEDTTSEDE
Tc00.1047053508865.30	tc40 / immunodominant antigen	Group 4	405	422	18	3.49	0.25	0.872	8.51	-0.03	0.31	3.58	SAPAKAAAPPAAARS	VSAPAKAAAPPAAARSAE
Tc00.1047053506177.20	lectin, putative	Group 4	318	333	16	3.48	0	0	4.64	4.94	1.55	1.21	QQQQQYEQPQQYEQP	QQQQQYEQPQQYEQPQ
Tc00.1047053511671.50	hypothetical protein, antigenic protein n96 (Carmona SJ et al 2012)	Group 4	1335	1352	18	3.41	0.25	0.852	7.21	1.1	1.41	2.18	STAAKPPAESPFKNA	SSTAAKPPAESPFKNAFG
Tc00.1047053506499.40	Trypanosoma cruzi CL Brener Esmeraldo-like | mucin-associated surface protein (MASP), putative | protein | length=438	Group 3	316	333	18	3.35	0.25	0.838	0	9.79	3.78	0.42	RHSHDTDTEDSTKNA	QGRHSHDTDTEDSTKNAA
Tc00.1047053506613.50	Trypanosoma cruzi CL Brener Non-Esmeraldo-like | mucin-associated surface protein (MASP), putative | protein | length=352	Group 3	271	289	19	3.35	0	0	0.12	5.24	6.78	3.07	KAGEEKDDEAEEERE	KQKAGEEKDDEAEEEREEQ
Tc00.1047053506177.20	lectin, putative	Group 4	440	455	16	3.33	0	0	4.68	4.57	1.43	0.59	EQPQQYEQPQQYEQP	EQPQQYEQPQQYEQPQ
Tc00.1047053507559.110	surface protease GP63, putative	Group 2	301	317	17	3.29	0.25	0.822	7.24	2.22	0.14	0.79	GRILPDLPGGRAGRI	GGRILPDLPGGRAGRIF
Tc00.1047053506659.10	tc40 / immunodominant antigen	Group 4	406	421	16	3.28	0.25	0.82	8.12	0.01	0.41	1.47	APAKAAAPPAAARSA	PAPAKAAAPPAAARSA
Tc00.1047053506855.90	structural maintenance of chromosome protein 4, putative	Group 2	1228	1244	17	3.28	0.25	0.82	7.79	0.53	0.89	0.2	RPPKKSWKQISNLSG	VRPPKKSWKQISNLSGG
Tc00.1047053511171.90	Trypanosoma cruzi CL Brener Esmeraldo-like | mucin-associated surface protein (MASP), putative | protein | length=259	Group 3	216	232	17	3.28	0	0	6.48	0.42	0.72	4.64	TATKNTTAMSGDSDS	ATATKNTTAMSGDSDSS
Tc00.1047053507295.20	Trypanosoma cruzi strain CL Brener | mucin-associated surface protein (MASP), putative | protein | length=404	Group 3	332	348	17	3.27	0	0	-0.01	6.24	6.16	1.53	PNNDPAADGTGTREE	PNNDPAADGTGTREEKQ
Tc00.1047053506961.25	trans-sialidase, putative	Group 2	969	984	16	3.22	0	0	1.42	5.78	3.4	3.26	DSAKVKATGSSAGED	DSAKVKATGSSAGEDS
Tc00.1047053506973.20	Trypanosoma cruzi CL Brener Esmeraldo-like | mucin-associated surface protein (MASP), putative | protein | length=478	Group 3	26	41	16	3.19	0.25	0.798	8.19	1.13	0.35	-1.64	VADGAGGGDGSAGED	VADGAGGGDGSAGEDL
Tc00.1047053506245.270	Trypanosoma cruzi strain CL Brener | mucin-associated surface protein (MASP), putative | protein | length=298	Group 3	130	147	18	3.17	0	0	0.41	6.84	3.95	2.92	IEQVEDEEEEEEQEE	YGIEQVEDEEEEEEQEEE
Tc00.1047053511173.64	Trypanosoma cruzi CL Brener Esmeraldo-like | mucin-associated surface protein (MASP), putative | protein | length=271	Group 3	214	229	16	3.11	0	0	0.39	6.36	2.96	5.14	ENKDANPKETPVEAT	NENKDANPKETPVEAT
Tc00.1047053510373.90	Trypanosoma cruzi CL Brener Esmeraldo-like | mucin-associated surface protein (MASP), putative | protein | length=294	Group 3	172	187	16	3.1	0.25	0.775	0.04	9.45	2.9	0.27	HRHDTDTEDSTKNAA	QHRHDTDTEDSTKNAA
Tc00.1047053508637.10	F1-160(TS-SF)	Group 4	967	981	15	3.09	0	0	3.81	1.19	4.1	2.73	RTTPGETKIPSESNA	RTTPGETKIPSESNA
Tc00.1047053508125.140	Trypanosoma cruzi CL Brener Esmeraldo-like | mucin-associated surface protein (MASP), putative | protein | length=388	Group 3	314	328	15	3.07	0	0	0.13	4.98	6.41	1.38	PNNDPAADGAGAREE	PNNDPAADGAGAREE
Tc00.1047053511171.90	Trypanosoma cruzi CL Brener Esmeraldo-like | mucin-associated surface protein (MASP), putative | protein | length=259	Group 3	111	125	15	3.01	0.25	0.752	0.08	8.67	2.27	1.98	GKKKDEEQEPNEEEE	GKKKDEEQEPNEEEE
Tc00.1047053508013.110	Trypanosoma cruzi strain CL Brener | mucin-associated surface protein (MASP), putative | protein | length=271	Group 3	139	153	15	3	0.25	0.75	-0.07	7.84	3.82	0.85	DEEDKDDDVKDEEEE	DEEDKDDDVKDEEEE

## Sheet: unique7mers
id	desc	group	start	end	len	maxAllSampleAVG	maxPrevalence	maxAVGxPrev	Sample A	Sample B	Sample C	Sample D	Max pep sequence	peak_sequence
Tc00.1047053507511.81	TSSA	Group 4	24	58	35	72.29	1	72.29	97.54	66.97	84.47	50.49	SSTPPSGTENKPATG	TANGGSTSSTPPSGTENKPATGEAPSQPGASSGEA
Tc00.1047053507071.20	Trypanosoma cruzi CL Brener Non-Esmeraldo-like | mucin-associated surface protein (MASP), putative | protein | length=330	Group 3	286	313	28	64.57	1	64.57	15.93	93.2	98.6	91.6	QVAGIKTTTATTGDS	KERTLQVAGIKTTTATTGDSDGVKATSP
Tc00.1047053506401.320	60S ribosomal protein L7a, putative, antigenic protein (Carmona SJ et al 2012)	Group 4	1	72	72	50.61	1	50.61	77.55	26.46	34.16	58.67	AKPAAKPAAKPAAKP	MPGKEVKKAAKPAAKTAAKTAAKPAAKSAAKPAAKPAAKPAAKPAAKPAAKTAAKPAKKPAVKPTVKPAAKA
Tc00.1047053508831.140	B13 / Ag2 / CA-2 / PEP2	Group 4	201	618	418	46.23	1	46.23	61.8	56.36	33.58	11.34	APFGQAAAGDKPSPF	TQTEQKTAPFGQAAAGDKPSPFGQAAAGDKPPPFGQAAAGDKPSPFGQAAAGDKPPPFGQAAAGDKPPPFGQAAAGDKLSLFGQAAAGDKPAPFGQAAAGDKPSPFGQAAAGDKPPPFGQAAAGDKPSPFGQAAAGDKPPPFGQAAAGDKPSPFGQAAAGDKPPPFGQAAAGDKPPPFGQAAAGDKPPPFGQAAAGDKPSLFGQAAAGDKPSPFGQAAAGDKPPPFGQAAEGDKPPPFGQAAAGDKPAPFGQAAAGDKPAPFGQAAAADKPSLFGQAAAGDKPPPFGQAAAGDKPAPFGQAAAGDKLSLFGQAAAGDKPSPFGQAAAGDKPSLFGQAAAGDKPSPFGQAAAGGKPSPFGQAAAGGKPSPFGQAAAGDKPSPFGQAAAGGKPSPFGQAAA…
Tc00.1047053506599.100	Trypanosoma cruzi CL Brener Esmeraldo-like | mucin-associated surface protein (MASP), putative | protein | length=246	Group 3	197	224	28	37.45	1	37.45	13.72	51.16	58.12	42.46	ATVIKTTTAATGDSD	KETPVAATVIKTTTAATGDSDGSTAVPH
Tc00.1047053510643.140	Ribosomal P2	Group 4	86	107	22	37.43	1	37.43	28.42	61.24	37.64	16.42	AAAAEEEEDDDMGFG	AAAPAAAAEEEEDDDMGFGLFD
Tc00.1047053509149.40	Ribo L19	Group 4	267	352	86	35.22	0.75	26.415	74.04	1.54	8.3	41.37	AAAPAKAAAAPAKAA	AAPPAKTAAPPAKAAAPPAKAAAPPAKAAAPPAKAAAAPAKAAAAPAKAAAPPAKAAAPPAKAAAPPAKAAAPPAKAAAAPVGKKA
Tc00.1047053506973.30	Trypanosoma cruzi CL Brener Esmeraldo-like | mucin-associated surface protein (MASP), putative | protein | length=313	Group 3	228	260	33	31.06	0.75	23.295	16.82	44.44	56.5	11.33	EKQQQSDEAQVQQHQ	QEEEEEEEEDHEKQQQSDEAQVQQHQRHERPAE
Tc00.1047053506303.80	JL8/R27	Group 4	457	481	25	27.52	1	27.52	21.5	15.94	34.07	57.95	EAEKQKAAEATKVAE	ATKVAEAEKQKAAEATKVAEAEKRK
Tc00.1047053507083.109	hypothetical protein, conserved	Group 1	4335	4365	31	26.15	0.5	13.075	65.15	0.01	0.55	12.73	WFEREVDGHDFIREH	MVVNPLVVRLWFEREVDGHDFIREHIQIRTA
Tc00.1047053506401.320	60S ribosomal protein L7a, putative, antigenic protein (Carmona SJ et al 2012)	Group 4	167	192	26	25.92	0.75	19.44	24.48	43.94	1.06	44.39	EKKKNPEAASKKAPL	LFDVATEKKKNPEAASKKAPLSVVTG
Tc00.1047053506245.270	Trypanosoma cruzi strain CL Brener | mucin-associated surface protein (MASP), putative | protein | length=298	Group 3	250	275	26	25.11	1	25.11	10.78	17.84	45.93	43.05	ATAMKTTTTTTGDSD	ETPFEATAMKTTTTTTGDSDGSTAVS
Tc00.1047053510625.190	Trypanosoma cruzi CL Brener Non-Esmeraldo-like | mucin-associated surface protein (MASP), putative | protein | length=279	Group 3	199	226	28	24.15	0.75	17.97	8.97	50.35	34.32	5.76	NERQQQSDETQVQQQ	EEEEEENERQQQSDETQVQQQEHEHPAE
Tc00.1047053511255.50	Trypanosoma cruzi CL Brener Non-Esmeraldo-like | mucin-associated surface protein (MASP), putative | protein | length=366	Group 3	318	343	26	23.67	1	23.67	10.59	33.38	39.44	12.46	ATAVKATTATTGESD	ETPVEATAVKATTATTGESDGSTAVS
Tc00.1047053507071.170	mucin TcMUCII, putative	Group 2	325	354	30	23.56	0.5	11.78	33.2	2.27	0.93	90.47	TTNAPSRLREIDGSL	APTTTTTNAPSRLREIDGSLSSSAWVCASL
Tc00.1047053508355.260	TcP0 / 60S acidic ribosomal protein P0	Group 4	302	323	22	20.82	0.75	15.615	2.71	45.18	29.7	9.46	AEPEEEDDDDDFGMG	PAAAAEPEEEDDDDDFGMGALF
Tc00.1047053509151.140	60S ribosomal protein L23a, putative	Group 2	27	80	54	20.5	0.75	14.805	43.55	7.73	9.06	9.16	PKKAAAPKKAAAPQK	MPAKTAVSKAAAPKKAAAPKKAAAPQKAAAPKKTAAPKKAAAPQKAAVAKKAVR
Tc00.1047053506799.130	Trypanosoma cruzi CL Brener Esmeraldo-like | mucin-associated surface protein (MASP), putative | protein | length=358	Group 3	168	194	27	20.05	0.5	10.025	0.1	38.17	41.73	0.44	VPSLPADSENSKTGC	SAVSSVVPSLPADSENSKTGCGEEASD
Tc00.1047053508221.970	Trypanosoma cruzi CL Brener Non-Esmeraldo-like | mucin-associated surface protein (MASP), putative | protein | length=363	Group 3	72	100	29	17.67	0.5	8.835	0.59	34.45	34.39	2.96	DKEEDDADGDEEDYD	HPASSEDKEEDDADGDEEDYDVVDDLEEE
Tc00.1047053509793.50	hypothetical protein, conserved	Group 2	16	40	25	17.19	0.5	8.595	37.52	0.74	3.63	16.65	KLGKSVGLTAALSPR	ATSAKLGKSVGLTAALSPRQRSLPR
Tc00.1047053510101.430	40S ribosomal protein S21, putative	Group 2	171	250	80	16.7	0.75	12.525	18.83	2.95	31.29	14.82	GRDAPQARKQQGRNE	RTQRGGRDAPQARKQQGRNEPQARRQQGRNEPQARKQQGRDAPQARKQQGRDAPQARKQQGRDAPQARKQQGRNAPRSQK
Tc00.1047053511679.10	mucin TcSMUGS, putative	Group 2	20	45	26	15.68	0.5	7.84	1.39	29.43	29.14	4.1	EGQYDAADVEAGDGP	CATAQEEGQYDAADVEAGDGPDKTTT
Tc00.1047053506245.200	Trypanosoma cruzi strain CL Brener | mucin-associated surface protein (MASP), putative | protein | length=493	Group 3	169	195	27	14.89	0.75	11.168	0	40.26	14.34	12.67	MTEKEDGDNEDEEVE	QEEGERMTEKEDGDNEDEEVEDEAKIR
Tc00.1047053505975.20	TcD / Ag13	Group 4	768	807	40	14.81	1	14.43	10.99	22.91	10.63	31.98	KPAEPKSAEPKPAEP	KSAGPKPAEPKSAEPKPAEPKSAEPKPAEPKSAGPKPAEP
Tc00.1047053506409.30	Trypanosoma cruzi CL Brener Esmeraldo-like | mucin-associated surface protein (MASP), putative | protein | length=380	Group 3	72	105	34	14.73	0.75	8.348	0.5	35.84	21.92	7.04	DEDEDDDDDDNDNDA	PLPIDGDAEVDEDEDDDDDDNDNDADGEEEDNET
Tc00.1047053506391.30	EF-hand protein 5, putative	Group 4	119	145	27	13.78	0.5	6.89	15.67	0.43	0.23	62.29	LMTREVDDTMADELR	LSFSDFLLLMTREVDDTMADELRSAFF
Tc00.1047053506769.80	Trypanosoma cruzi CL Brener Esmeraldo-like | mucin-associated surface protein (MASP), putative | protein | length=279	Group 3	182	206	25	13.73	0.25	3.433	3.16	0.67	0.74	99.3	VASREQDGEDTTSEG	SPPEEDVASREQDGEDTTSEGEKNV
Tc00.1047053511529.80	kinetoplast DNA-associated protein, putative	Group 2	4	26	23	13.43	0.75	10.072	17.77	0.63	18.66	17.08	ALRVSPYSIFLQELA	RTMTALRVSPYSIFLQELARKRE
Tc00.1047053511633.79	microtubule-associated protein, putative	Group 4	177	218	42	11.73	0.5	5.865	25.16	7.65	10.57	8.59	EEEEDVGPRHVDPDH	TTQDAYRPVDPSAYKRALPQEEEEDVGPRHVDPDHFRSTTQD
Tc00.1047053506961.25	trans-sialidase, putative	Group 2	868	892	25	11.53	0.75	8.647	9.97	20.81	8.22	4.24	DSAKGKATGSSAGED	GAADTDSAKGKATGSSAGEDGESSG
Tc00.1047053511287.120	40S ribosomal protein S2, putative	Group 2	238	263	26	11.22	0.25	2.805	28.78	0.11	1.94	3.13	RDPTDEHSDFLTMGS	AETEVSRDPTDEHSDFLTMGSKMIAA
Tc00.1047053506131.84	Trypanosoma cruzi strain CL Brener | mucin-associated surface protein (MASP), putative | protein | length=266	Group 3	185	211	27	11.18	0.75	8.385	8	20.84	11.94	3.06	GDDDPAADGAGTAEG	PNSTQTTGDDDPAADGAGTAEGKQNEN
Tc00.1047053506563.40	beta tubulin, putative	Group 2	27	53	27	11.1	0.5	5.55	2.22	31.92	5.87	7.62	PTGTYQGDSDLQLER	EHGVDPTGTYQGDSDLQLERINVYFDE
Tc00.1047053504159.10	hypothetical protein, antigenic protein n126 (Carmona SJ et al 2012)	Group 4	283	305	23	10.89	0.5	5.445	3.42	1.92	32.97	7.08	TSAPAAGGFGSATTT	SATHTSAPAAGGFGSATTTSAPA
Tc00.1047053506131.84	Trypanosoma cruzi strain CL Brener | mucin-associated surface protein (MASP), putative | protein | length=266	Group 3	112	138	27	9.71	0.5	4.855	0.8	11.59	26.46	0	AEEEEDEDDEEEEEE	QKEKTDEAEEEEDEDDEEEEEEEEEEK
Tc00.1047053508165.350	Trypanosoma cruzi CL Brener Esmeraldo-like | mucin-associated surface protein (MASP), putative | protein | length=347	Group 3	91	117	27	9	0.5	4.5	1.57	17.01	14.48	5.25	TENEDDDEDEEENEE	QEGEIMTENEDDDEDEEENEEDAEMSE
Tc00.1047053510107.30	Trypanosoma cruzi CL Brener Esmeraldo-like | mucin-associated surface protein (MASP), putative | protein | length=359	Group 3	80	106	27	8.88	0.5	4.44	2.87	18.25	15.67	-0.83	EISDDDDEGEDEEEG	LAEQEEISDDDDEGEDEEEGPSPPTPP
Tc00.1047053506759.40	Trypanosoma cruzi CL Brener Esmeraldo-like | mucin-associated surface protein (MASP), putative | protein | length=456	Group 3	74	99	26	8.55	0.5	4.275	0.09	17.49	15.21	4.17	EKEDNDDDDDDEPEE	EDEVEEDEKEDNDDDDDDEPEEEKEK
Tc00.1047053503973.150	Trypanosoma cruzi CL Brener Non-Esmeraldo-like | mucin-associated surface protein (MASP), putative | protein | length=270	Group 3	226	247	22	8.54	0.5	4.27	11.05	2.07	13.29	4.51	TAMKTTAATTGDSDG	AVEATAMKTTAATTGDSDGSTA
CBI68078.1	surface protein TASV-C-29	other	301	323	23	8.43	0.5	4.215	1.5	16.63	14.59	0.48	TEDIAALLQNFVVLD	SANESTEDIAALLQNFVVLDGSD
Tc00.1047053506131.84	Trypanosoma cruzi strain CL Brener | mucin-associated surface protein (MASP), putative | protein | length=266	Group 3	221	243	23	7.76	0.25	1.94	14.93	2.79	5.59	0.56	TAMKNTTATGDSDGS	TVEATAMKNTTATGDSDGSTAVS
Tc00.1047053510421.330	hypothetical protein, conserved	Group 1	479	500	22	7.63	0.5	3.815	7.52	0.77	0.65	36.05	ILDRFLAAAMDKVFT	VSLILDRFLAAAMDKVFTTGFA
Tc00.1047053506989.190	lipophosphoglycan biosynthetic protein, putative,heat shock protein 90, putative; glucose regulated protein 94, putative	Group 2	721	747	27	7.39	0.5	3.695	0.06	11.37	21.28	2.48	PVDNDGDESSDKEDA	GTDEGLLLPVDNDGDESSDKEDAEPTA
Tc00.1047053510307.284	TcD / Ag13	Group 4	1086	1107	22	7.24	0.5	3.595	12.73	7.76	2.41	5.15	DQPTQFSVGTPDAAN	MQADQPTQFSVGTPDAANAATH
Tc00.1047053511633.79	microtubule-associated protein, putative	Group 4	101	126	26	7.08	0.75	5.213	12.38	10.7	2.14	8.77	AYRPVDPSAYKRALP	TTQDAYRPVDPSAYKRALPLEEEEDV
Tc00.1047053506811.160	R27-2 / FRA / JL8	Group 4	251	272	22	7.05	0.5	3.525	0.25	9.67	16.18	3.95	EAEKQRAAAATKAVE	TKVAEAEKQRAAAATKAVETEK
Tc00.1047053509157.120	hypothetical protein, conserved	Group 4	448	470	23	6.87	0.5	3.435	9.36	10.81	1.82	1.87	SGAVPEGEEYPTEAE	SRKVSGAVPEGEEYPTEAERPVA
Tc00.1047053507071.100	Trypanosoma cruzi CL Brener Non-Esmeraldo-like | mucin-associated surface protein (MASP), putative | protein | length=357	Group 3	192	216	25	6.65	0.75	4.988	0.89	8.35	10.04	13.94	SEREDDEENDEEEDG	KNAKQSEREDDEENDEEEDGSEEAE
Tc00.1047053510101.430	40S ribosomal protein S21, putative	Group 2	128	149	22	6.63	0.5	3.315	1.81	4.77	14.51	9.04	GAQKGNVRKLQPQPQ	QRGGAQKGNVRKLQPQPQKQRS
Tc00.1047053506563.40	beta tubulin, putative	Group 2	424	442	19	6.49	0.5	3.245	9.57	8.13	1.98	3.01	YQDATIEEEGEFDEE	QYQDATIEEEGEFDEEEQY
Tc00.1047053506671.10	Trypanosoma cruzi CL Brener Esmeraldo-like | mucin-associated surface protein (MASP), putative | protein | length=363	Group 3	110	133	24	6.45	0.25	1.612	1.36	18.94	3.54	3.93	EGEIDDDSDVQNEIK	GKSSEEGEIDDDSDVQNEIKVLDD
Tc00.1047053506759.80	Trypanosoma cruzi CL Brener Esmeraldo-like | mucin-associated surface protein (MASP), putative | protein | length=297	Group 3	118	155	38	6.29	0.5	3.145	1.15	12.12	9.94	6.04	EEEEEDEEEEEDEEE	DEELKDEEKEEDEEEEEDEEEEEDEEEEEDEEEEGEEV
Tc00.1047053508607.50	trans-sialidase, putative	Group 2	496	516	21	6	0.25	1.5	5.44	12.88	2.43	1.48	ANTLLYSDDELFLSQ	MTFANTLLYSDDELFLSQQRG
Tc00.1047053511727.290	RNA-binding protein, putative	Group 2	27	50	24	5.85	0.25	1.462	13.98	0.6	1.29	2.13	GAAKAPAPKAAAPAP	EKKGAAKAPAPKAAAPAPKAAAAA
Tc00.1047053503665.30	Trypanosoma cruzi CL Brener Esmeraldo-like | mucin-associated surface protein (MASP), putative | protein | length=352	Group 3	176	196	21	5.84	0.25	1.46	15.26	0.12	0.36	0.1	PTLKAPAAPAAPAAA	KSPTLKAPAAPAAPAAAAEAT
Tc00.1047053510105.310	Trypanosoma cruzi CL Brener Esmeraldo-like | mucin-associated surface protein (MASP), putative | protein | length=434	Group 3	161	182	22	5.65	0.25	1.413	14	-0.02	0.08	3.37	TTIKQPGGIKTPSST	REPQTTIKQPGGIKTPSSTTPP
Tc00.1047053504159.10	hypothetical protein, antigenic protein n126 (Carmona SJ et al 2012)	Group 4	298	316	19	5.62	0.5	2.81	8.5	0.17	10.37	0.31	TSAPAVGGFGSAAHT	ATTTSAPAVGGFGSAAHTS
Tc00.1047053506855.90	structural maintenance of chromosome protein 4, putative	Group 2	1362	1381	20	5.57	0.25	1.393	-0.39	6.57	19.99	0.81	RDEGGDEGNDEAEGG	ICRDEGGDEGNDEAEGGNDA
Tc00.1047053509003.10	hypothetical protein, conserved	Group 1	156	178	23	5.54	0.5	2.77	0.27	11.99	9.82	0.58	KDEDDDGDNDADDVC	KNNDKDEDDDGDNDADDVCRFSG
Tc00.1047053510279.140	Trypanosoma cruzi CL Brener Esmeraldo-like | mucin-associated surface protein (MASP), putative | protein | length=359	Group 3	77	101	25	5.52	0.25	1.38	4.64	10.38	6.33	3.62	EEAGSDEEDQDEDED	ILLKEEEAGSDEEDQDEDEDEGITP
Tc00.1047053468217.14	Trypanosoma cruzi CL Brener Esmeraldo-like | mucin-associated surface protein (MASP), putative | protein | length=426	Group 3	404	425	22	5.13	0.5	2.565	-0.21	12.09	8.81	0.84	AQSEADADDDDPQRP	GSGGAQSEADADDDDPQRPNPE
Tc00.1047053508175.329	Ribosomal L19 / TcE	Group 4	194	215	22	5.07	0.25	1.268	1.79	6	3.58	19.53	AAKQKAAAKKAAAPS	AAAAAAKQKAAAKKAAAPSGKK
Tc00.1047053503761.40	Trypanosoma cruzi CL Brener Esmeraldo-like | mucin-associated surface protein (MASP), putative | protein | length=285	Group 3	70	92	23	5.01	0.5	2.505	0.38	9.56	10.96	-0.11	EADDDDDDDDDDGET	PERIEEADDDDDDDDDDGETKAE
Tc00.1047053507071.100	Trypanosoma cruzi CL Brener Non-Esmeraldo-like | mucin-associated surface protein (MASP), putative | protein | length=357	Group 3	30	46	17	4.95	0.25	1.238	12.15	1.82	0.91	-1.89	ADGVGGGDGSAGEDL	ADGVGGGDGSAGEDLLL
Tc00.1047053507867.10	Trypanosoma cruzi CL Brener Esmeraldo-like | mucin-associated surface protein (MASP), putative | protein | length=287	Group 3	76	97	22	4.8	0.5	2.4	0	9.78	13.11	-1.61	EDDDDEEDDSDEAEA	PTEEEDDDDEEDDSDEAEAQEG
Tc00.1047053504031.30	Trypanosoma cruzi strain CL Brener | mucin-associated surface protein (MASP), putative | protein | length=353	Group 3	109	144	36	4.74	0.25	1.185	0.01	15.36	6.64	1.65	KEEEEEEDGIEQVEE	GDVGEKKDEEQEKKEEEEEEDGIEQVEEEEEEEDEE
Tc00.1047053508389.130	Trypanosoma cruzi CL Brener Esmeraldo-like | mucin-associated surface protein (MASP), putative | protein | length=395	Group 3	275	293	19	4.74	0.25	1.185	6.11	4.32	1.75	7.58	DQTSAAAAANDSSPA	GDQTSAAAAANDSSPAEGP
Tc00.1047053506963.100	hypothetical protein, conserved	Group 1	335	355	21	4.73	0.5	2.365	0.31	7.8	5	11.3	EVELYSFEDDEEDEN	SREEVELYSFEDDEEDENTPS
Tc00.1047053508831.150	hypothetical protein, antigenic protein n86 (Carmona SJ et al 2012)	Group 4	297	316	20	4.63	0.25	1.157	10.74	0.89	1.18	1.8	AAKPPAESPFRSVFG	STAAKPPAESPFRSVFGAPS
Tc00.1047053507091.80	Trypanosoma cruzi CL Brener Esmeraldo-like | mucin-associated surface protein (MASP), putative | protein | length=472	Group 3	158	180	23	4.58	0.25	1.145	0.35	11.35	6.29	1.27	NGTGENLDGDEEEGD	PTINGTGENLDGDEEEGDVSQDE
Tc00.1047053508637.10	F1-160(TS-SF)	Group 4	657	678	22	4.48	0.5	2.24	4.49	7.66	0.08	12.74	IYDREFDYEDEDYEG	NGKRIYDREFDYEDEDYEGYKS
Tc00.1047053504277.30	hypothetical protein	Group 2	145	162	18	4.38	0.25	1.095	-0.05	0.08	15.49	4.2	VDADTAALAALLEVL	AAVDADTAALAALLEVLQ
Tc00.1047053506995.70	Trypanosoma cruzi CL Brener Non-Esmeraldo-like | mucin-associated surface protein (MASP), putative | protein | length=302	Group 3	71	91	21	4.24	0.25	1.06	0.05	5.72	8.83	5.04	TEEAEDEDSDEEEET	SPPTEEAEDEDSDEEEETAEE
Tc00.1047053506855.90	structural maintenance of chromosome protein 4, putative	Group 2	1034	1054	21	4.1	0.25	1.025	0.14	4.8	10.26	3.29	NSGTDGDESIDEEEE	LDVNSGTDGDESIDEEEEKEV
Tc00.1047053506559.559	antigenic protein, putative (Goto Y. et al TRPs)	Group 4	343	363	21	4.08	0.25	1.02	0.02	11.88	4.28	1.03	KEVEKIDSENSKLQQ	FDDEKEVEKIDSENSKLQQEM
Tc00.1047053509793.50	hypothetical protein, conserved	Group 2	52	73	22	4.07	0.25	1.018	3.72	4.2	5.19	13.75	ALSSFLLKDKKKVAT	SGKHALSSFLLKDKKKVATAKV
Tc00.1047053508027.70	ATP-dependent RNA helicase, putative	Group 1	162	179	18	4.02	0.25	1.005	10.72	-0.01	0.14	0	IPMLNLLKSHSKTVG	LIPMLNLLKSHSKTVGIR
Tc00.1047053507649.80	nucleolar RNA-binding protein, putative	Group 2	179	200	22	3.98	0.25	0.995	1.41	9.29	6.97	-0.31	EEDEDEEEMDDDEVQ	TDHEEEEDEDEEEMDDDEVQPM
Tc00.1047053510621.49	Trypanosoma cruzi CL Brener Esmeraldo-like | mucin-associated surface protein (MASP), putative | protein | length=261	Group 3	160	175	16	3.77	0.25	0.942	5.63	-0.04	0.08	13.16	TEGSQSTLAATDTAN	PTEGSQSTLAATDTAN
Tc00.1047053505931.40	histone H3, putative	Group 2	73	90	18	3.76	0	0	3.94	5.63	3.35	1.05	KKSKKAPKAPGAATG	KKSKKAPKAPGAATGVKH
Tc00.1047053508119.200	hypothetical protein	Group 4	226	242	17	3.71	0.25	0.928	3.77	0.01	0.92	17.03	ADRDAAALMATDELT	PADRDAAALMATDELTT
Tc00.1047053508355.260	TcP0 / 60S acidic ribosomal protein P0	Group 4	295	312	18	3.65	0.25	0.912	-0.19	7.23	6.71	3.28	GAAAAPAAAAEPEEE	DTGAAAAPAAAAEPEEED
Tc00.1047053503849.40	Trypanosoma cruzi CL Brener Non-Esmeraldo-like | mucin-associated surface protein (MASP), putative | protein | length=405	Group 3	349	366	18	3.63	0	0	0.37	6.61	4.53	5.84	NENKDANPKETPVTA	QNENKDANPKETPVTAAA
Tc00.1047053508099.40	hypothetical protein	Group 2	72	89	18	3.6	0.25	0.9	0.15	7.8	6.95	-0.33	TTGDDGCDGDDGDGA	DSTTGDDGCDGDDGDGAA
Tc00.1047053509003.10	hypothetical protein, conserved	Group 1	235	253	19	3.59	0.25	0.898	0.03	9.55	4.68	0.27	PEEDEAFDEADDDEL	LPHPEEDEAFDEADDDELA
Tc00.1047053506177.20	lectin, putative	Group 4	318	333	16	3.48	0	0	4.64	4.94	1.55	1.21	QQQQQYEQPQQYEQP	QQQQQYEQPQQYEQPQ
Tc00.1047053506499.40	Trypanosoma cruzi CL Brener Esmeraldo-like | mucin-associated surface protein (MASP), putative | protein | length=438	Group 3	316	333	18	3.35	0.25	0.838	0	9.79	3.78	0.42	RHSHDTDTEDSTKNA	QGRHSHDTDTEDSTKNAA
Tc00.1047053506613.50	Trypanosoma cruzi CL Brener Non-Esmeraldo-like | mucin-associated surface protein (MASP), putative | protein | length=352	Group 3	271	289	19	3.35	0	0	0.12	5.24	6.78	3.07	KAGEEKDDEAEEERE	KQKAGEEKDDEAEEEREEQ
Tc00.1047053507559.110	surface protease GP63, putative	Group 2	301	317	17	3.29	0.25	0.822	7.24	2.22	0.14	0.79	GRILPDLPGGRAGRI	GGRILPDLPGGRAGRIF
Tc00.1047053506855.90	structural maintenance of chromosome protein 4, putative	Group 2	1228	1244	17	3.28	0.25	0.82	7.79	0.53	0.89	0.2	RPPKKSWKQISNLSG	VRPPKKSWKQISNLSGG
Tc00.1047053511171.90	Trypanosoma cruzi CL Brener Esmeraldo-like | mucin-associated surface protein (MASP), putative | protein | length=259	Group 3	216	232	17	3.28	0	0	6.48	0.42	0.72	4.64	TATKNTTAMSGDSDS	ATATKNTTAMSGDSDSS
Tc00.1047053507295.20	Trypanosoma cruzi strain CL Brener | mucin-associated surface protein (MASP), putative | protein | length=404	Group 3	332	348	17	3.27	0	0	-0.01	6.24	6.16	1.53	PNNDPAADGTGTREE	PNNDPAADGTGTREEKQ
Tc00.1047053508637.10	F1-160(TS-SF)	Group 4	967	981	15	3.09	0	0	3.81	1.19	4.1	2.73	RTTPGETKIPSESNA	RTTPGETKIPSESNA
Tc00.1047053511171.90	Trypanosoma cruzi CL Brener Esmeraldo-like | mucin-associated surface protein (MASP), putative | protein | length=259	Group 3	111	125	15	3.01	0.25	0.752	0.08	8.67	2.27	1.98	GKKKDEEQEPNEEEE	GKKKDEEQEPNEEEE
Tc00.1047053508013.110	Trypanosoma cruzi strain CL Brener | mucin-associated surface protein (MASP), putative | protein | length=271	Group 3	139	153	15	3	0.25	0.75	-0.07	7.84	3.82	0.85	DEEDKDDDVKDEEEE	DEEDKDDDVKDEEEE
