# Supplementary material for: Towards High-throughput Immunomics for Infectious Diseases: Use of Next-generation Peptide Microarrays for Rapid Discovery and Mapping of Antigenic Determinants
Source: Mol Cell Proteomics. 2015 Jul;14(7):1871–84. doi: 10.1074/mcp.M114.045906 (PMC4587317; doi:10.1074/mcp.M114.045906)
Supplement: Supplemental Data [file supp_M114.045906_mcp.M114.045906-6.xls]

## Sheet: ChagasAntigensInChip
Supplementary Table 3 - Carmona SJ, et al (2015)
Chagas Antigens included in the High-Density Chagas-Chip. The table lists T. cruzi proteins with previous serological evidence in infected humans.
Gene ID	Locus Tag	Product Description	References (PubMed Ids for original and/or recent publications)	Alternative Loci	High-confidence mapped B-cell Linear Epitopes used for Bencharking (chronic-phase Chagas, see main text for criteria)	Other mapped B-cell Linear Epitopes (acute-phase, or low support before this study, see main text)
AF009364.1	Tc00.1047053507875.20	GDH (glutamate dehydrogenase)	16688679; 9480915;	http://www.ncbi.nlm.nih.gov/nuccore/AF009364.1 ; http://www.ncbi.nlm.nih.gov/nuccore/AF009365.1
gi43429378	(unannotated)	TcCRIT	15611259	http://www.ncbi.nlm.nih.gov/nuccore/43429378
L09564	Tc00.1047053505985.9	cytoplasmic antigen (CRA) / calpain cysteine peptidase	2475776	http://www.ncbi.nlm.nih.gov/nuccore/L09564 Tc00.1047053511441.10 (and others)
Tc00.1047053463155.20	Tc00.1047053463155.20	retrotransposon hot spot (RHS) protein, putative	23272069
Tc00.1047053503975.100	Tc00.1047053503975.100	hypothetical protein, conserved	23272069
Tc00.1047053504019.3	Tc00.1047053504019.3	hypothetical protein	18625739
Tc00.1047053504157.130	Tc00.1047053504157.130	surface protein TolT, putative	18841200	Tc00.1047053510433.20; Tc00.1047053508767.20; Tc00.1047053504277.11; Tc00.1047053508767.20
Tc00.1047053504159.10	Tc00.1047053504159.10	hypothetical protein, antigenic protein n126	23272069			APAVGGFGSAAH
Tc00.1047053504625.70	Tc00.1047053504625.70	kinetoplast DNA-associated protein, putative	23272069
Tc00.1047053505975.20	Tc00.1047053505975.20	Ag13 / TcD	3135494; 10191227; 1371355	Tc00.1047053510307.284 Tc00.1047053508325.230 Tc00.1047053508375.20 Tc00.1047053505975.20 Tc00.1047053510307.284 Tc00.1047053509265.110 Tc00.1047053506129.50	AEPKSAEPKPAE; KPAEPKSAEPKP; AEPKPAEPKS
Tc00.1047053506147.190	Tc00.1047053506147.190	hypothetical protein, conserved	23272069
Tc00.1047053506177.20	Tc00.1047053506177.20	lectin, putative	23272069
Tc00.1047053506195.110	Tc00.1047053506195.110	malate dehydrogenase, putative	18841200
Tc00.1047053506239.30	Tc00.1047053506239.30	lectin, putative, antigenic protein n90	23272069			EQPQHYEQPQQH; HEQPQHYEQPQH
Tc00.1047053506303.80	Tc00.1047053506303.80	R27-2 / FRA / JL8	9675858; 2479275	Tc00.1047053506811.160	AEKQKAAEATKVAE
Tc00.1047053506391.10	Tc00.1047053506391.10	calmodulin	18841200
Tc00.1047053506391.30	Tc00.1047053506391.30	EF-hand protein 5, putative	18841200
Tc00.1047053506401.320	Tc00.1047053506401.320	60S ribosomal protein L7a, putative, antigenic protein	23272069
Tc00.1047053506491.20	Tc00.1047053506491.20	myosin heavy chain, putative	18625739
Tc00.1047053506495.40	Tc00.1047053506495.40	hypothetical protein	18625739
Tc00.1047053506529.610	Tc00.1047053506529.610	hypothetical protein	18841200
Tc00.1047053506559.559	Tc00.1047053506559.559	antigenic protein, putative	18625739
Tc00.1047053506635.130	Tc00.1047053506635.130	hypothetical protein, conserved	18841200
Tc00.1047053506659.10	Tc00.1047053506659.10	tc40 / immunodominant antigen	9247930; 15699429	Tc00.1047053506659.10; Tc00.1047053508865.30	PAKAAAPPAA
Tc00.1047053506791.30	Tc00.1047053506791.30	hypothetical protein, conserved	23272069
Tc00.1047053507029.30	Tc00.1047053507029.30	heat shock 70 kDa protein, mitochondrial precursor, putative	18841200
Tc00.1047053507511.81	Tc00.1047053507511.81	TSSA	11854354; 21880857; 21518468	Tc00.1047053507511.91	KPATGEAPSQ
Tc00.1047053507603.260	Tc00.1047053507603.260	cysteine peptidase, putative,cysteine peptidase, clan CA, family C1, cathepsin L-like, putative	1937786
Tc00.1047053508119.200	Tc00.1047053508119.200	hypothetical protein	18625739
Tc00.1047053508355.260	Tc00.1047053508355.260	TcP0 / 60S acidic ribosomal protein P0	7790824; 1377223; 23272069	Tc00.1047053508355.250 Tc00.1047053508355.250	AAAEPEEEDDDDDF
Tc00.1047053508385.10	Tc00.1047053508385.10	hypothetical protein, conserved	23272069
Tc00.1047053508441.20	Tc00.1047053508441.20	glycosomal phosphoenolpyruvate carboxykinase, putative	18841200
Tc00.1047053508461.140	Tc00.1047053508461.140	polyadenylate-binding protein, putative	18841200
Tc00.1047053508637.10	Tc00.1047053508637.10	FL-160(TS-SF)	1712477			TPQRKTTEDRPQ
Tc00.1047053508677.60	Tc00.1047053508677.60	hypothetical protein	23272069
Tc00.1047053508831.140	Tc00.1047053508831.140	Ag2 / B13 / CA-2 / PEP2	10464037; 1518528	Tc00.1047053508831.140 Tc00.1047053511671.60	FGQAAAGDK; QAAAGDKPS
Tc00.1047053508831.150	Tc00.1047053508831.150	hypothetical protein, antigenic protein n86	23272069			EKPPAESPFKSV; SPFKSVFGAPSS; FGAPSSTAAKPP;
Tc00.1047053509149.40	Tc00.1047053509149.40	Ribosomal L19 / TcE	10191227; 20668136		AAPPAKTAAPPAKTAAPPA; APAKAAAAPAKAATAPA
Tc00.1047053508175.329	Tc00.1047053508175.329	Ribosomal L19	23272069; 20668136		APPAKAAAPPAK; PAKAAAAPAKAA
Tc00.1047053509157.120	Tc00.1047053509157.120	hypothetical protein, conserved	18625739
Tc00.1047053509233.180	Tc00.1047053509233.180	ATPase beta subunit, putative	18841200
Tc00.1047053510217.10	Tc00.1047053510217.10	hypothetical protein	23272069
Tc00.1047053510305.70	Tc00.1047053510305.70	hypothetical protein, antigenic protein n26	23272069			PRPGGFPVVGMP
Tc00.1047053510565.11	Tc00.1047053510565.11	tyrosine aminotransferase, putative	23272069
Tc00.1047053510643.140	Tc00.1047053510643.14	60S acidic ribosomal protein P2 / R13	11726536; 9294205	Tc00.1047053506595.100 Tc00.1047053506595.100 Tc00.1047053510309.50 Tc00.1047053510309.40 Tc00.1047053505977.26 Tc00.1047053503505.10 Tc00.1047053510643.140 Tc00.1047053510267.20 Tc00.1047053509165.40 Tc00.1047053510823.70	EEEDDDMGFGLFD
Tc00.1047053510665.10	Tc00.1047053510665.10	Cha	11306602			LRQLDFVEEVLRKHPDKVE
Tc00.1047053510755.89	Tc00.1047053510755.89	kinetoplastid membrane protein KMP-11	11298135; 23272069	Tc00.1047053508413.76 Tc00.1047053510755.89 Tc00.1047053508413.68 Tc00.1047053508413.84 Tc00.1047053510755.98 Tc00.1047053508413.76		KFAELLEQQKNAQFPGK; TLEEFSAKL
Tc00.1047053510877.40	Tc00.1047053510877.40	hypothetical protein, conserved	23272069
Tc00.1047053510955.40	Tc00.1047053510955.40	axoneme central apparatus protein, putative	18841200
Tc00.1047053511215.119	Tc00.1047053511215.119	69 kDa paraflagellar rod protein, putative	18841200
Tc00.1047053511289.30	Tc00.1047053511289.30	metallo-peptidase, clan MG, family M24, putative	18841200
Tc00.1047053511557.50	Tc00.1047053511557.50	hypothetical protein, conserved	18625739
Tc00.1047053511633.79	Tc00.1047053511633.79	microtubule-associated protein, putative	3135494; 18625739; 23272069; 1959572			DVGPRHVDPDHF
Tc00.1047053511671.50	Tc00.1047053511671.50	hypothetical protein, antigenic protein n96	23272069			ESPFKSVFGAPS
Tc00.1047053511815.170	Tc00.1047053511815.170	hypothetical protein, conserved	23272069
Tc00.1047053511821.179	Tc00.1047053511821.179	hypothetical protein, conserved	18625739
Tc00.1047053511849.10	Tc00.1047053511849.10	mucin TcMUCI	10843987
Tc00.1047053511861.120	Tc00.1047053511861.120	hypothetical protein	23272069
TcLo1.2	Tc00.1047053499233.10	TcLo1.2 (truncated)	10191227	related to members of Trans-sialidase gene family (e.g. TcCLB.511593.40, TcCLB.499233.10, TcCLB.509287.80, TcCLB.506495.40, TcCLB.438923.10, TcCLB.503665.15)		SSMPSGTSEEGSRGGSSMPA; GTSEEGSRGG
U04337	Tc00.1047053507485.130	Amastin	8051148	http://www.ncbi.nlm.nih.gov/nuccore/U04337 Tc00.1047053507485.150 Tc00.1047053507739.120
X57235.1	Tc00.1047053507085.30	Shed Acute Phase Antigen (SAPA)	11705983	http://www.ncbi.nlm.nih.gov/nuccore/X57235.1 Tc00.1047053509481.10, Tc00.1047053401569.10, Tc00.1047053507085.30, Tc00.1047053509495.30, Tc00.1047053510787.10, Tc00.1047053508343.10		DSSAHSTPSTPA
Tc00.1047053504277.11		polymorphic homolog of Tc00.1047053504157.130
Tc00.1047053506811.160		polymorphic homolog of Tc00.1047053506303.80
Tc00.1047053507511.91		polymorphic homolog of Tc00.1047053507511.81
Tc00.1047053508767.20		polymorphic homolog of Tc00.1047053504157.130
Tc00.1047053508865.30		polymorphic homolog of Tc00.1047053506659.10
Tc00.1047053510307.284		polymorphic homolog of Tc00.1047053505975.20
Tc00.1047053510433.20		polymorphic homolog of Tc00.1047053510433.20
