# Supplementary material for: Towards High-throughput Immunomics for Infectious Diseases: Use of Next-generation Peptide Microarrays for Rapid Discovery and Mapping of Antigenic Determinants
Source: Mol Cell Proteomics. 2015 Jul;14(7):1871–84. doi: 10.1074/mcp.M114.045906 (PMC4587317; doi:10.1074/mcp.M114.045906)
Supplement: Supplemental Data [file supp_M114.045906_mcp.M114.045906-7.xls]

## Sheet: Legend
Supplementary Table 4 - Carmona SJ et al (2015)
Sequences of proteins and peptides represented in the chip
DPR = Dipeptide random sequence	Random sequences that respect the dipeptide frequencies found in the genome of T. cruzi
epitope_id_X	Non-Chagas epitopes of high prevalence in the human population (IDs are from the IEDB)
Tc00.10470535*	Trypanosoma cruzi Locus IDs (Genome Project)
	All other accessions are GenBank/EMBL/DDBJ accessions
Santiago: chequear!!!
sequence of
DPR54

## Sheet: Sequences
Supplementary Table 4 - Carmona SJ, et al (2015). Protein Sequences included in the HD-Chip array.
Protein ID / Accession | Description / Gene Name	Sequence
X57235.1 | SAPA	MGRTVVGASRMFWLTHFVPLLLALCPSEPAHALAPGSSRVELFKRQNSTVPFEENGEVRQRVVHSFRLPALVNVDGVMVAIADARYDTSNDNSLIDTVVKYSVDDGETWETQIAIKNSRASSVSRVVDPTVIVKGNKIYVLVGSYNSSTSYWTSHGDARDWDILLAVGEVTKSIVDGKTTANITWGSPVSLKEFFPAYMEGMHTNQFLGGAGVAIVASNGNLVYPVQVTNKRKQVFSKIFYSEDDGKTWKFGKGRSDFGCSEPVALEWEGKLIINTRVDYRRRLVYESSDTEKPWVEAVGTLSRCWGPSPKSDQPGSQSSFTAVTIEGMRVMLFTHPLNFKGWWLRDRLNLWLTDNQRIYNVGQLSIGDENSAYSSVLYKDDKLYCLHEINSNEVYSLV…
Tc00.1047053510755.89 | KMP-11	MATTLEEFSAKLDRLDAEFAKKMEEQNKKFFADKPDESTLSPEMKEHYEKFEKMIQEHTDKFNKKMHEHSEHFKAKFAELLEQQKNAQFPGK
Tc00.1047053510307.284 | TcD/Ag13	MLSRVAAVKAPRIHNRRRGTGSSGRRREGRESEPQRPNVSRRVFTSAVLLLLFFLACAAAGPVQAQNYGTRVGDSYGRHSLEQLQRGHQAANPPIPGHIFRNPHLVNVNGMLLAIAGAQFNRTVGSGSASMQLMAHISVDGGRTWRSYAGPEDLDAFAASPHRMSFPSSFGPLGSIFAFVEGCDLRKGVRPHYANRWGGSGVESVIHFLETGPRRSGGLSMSSVSMSIRLPYPHKSGDMIGFLNDASTPITKMTDGTLVFPVQFLTMGGDTASTIMYMNPGQQHWTFANSATHAGCIEPSILEWEAGKIIMITSCKYGRRRVYESTDKGNTWTEAVGTLSRVWSNPLAGSGLHIQGGFITATIDGKKVILLTQLEYFGDKERSEIHLWLTDTNRIYQVG…
Tc00.1047053505975.20 | TcD/Ag13	MLSRVAAVMAPRTHNRRRVTGSSGRRRGGGESEPPRPNMSRRVFASAVLLLLVVMMCAAVGPVQAQNRGKRVGDSYGGHSSESLSREHRAANPAVPGHIFRNPHLVNVDGMLMAIVGAQFNGSVGSGSASMQLMAQLSLDRGVNWSPYSRPGDVDAFAARLHQMLFTTPFRLFGPLFAFVEGYDLRNGVRPHYPDERGGSGVESVIHFLETGPGRSGGFSMSSVSMSIRPPYPYKSDGLIGFLNDASTPITKMTDGTLVFPVQFLTMGGSTASTIMYWNSGQQHWTFANSATHAGCTNPIILEWEAGKIIMITSCESDRRRVYESTDKGNTWTEALGTLSRVWSNSLAGLGLHIQSGFITATIGGKKVILLTQLEYSRHDSKGEIRLWLTDANRIYNVG…
Tc00.1047053508831.140 | CA-2/B13	MALRPTKLDAVCEEVHGEFASCGLASLQELCQQVRLLRANVQRLASEQIPSLSLDITALQEPHLHLPLHTNFHVGMQEKKPTPGSVIFGAESLLSHCKRLTADCTRGSHRLPEKERPTHMMYAVGYTPNYPNRKMPLYNSTKYTEREKIEEKKDTTPYAPSNPSHADAQKSFNPSTDKLKINQQNKPHIANNKQKTTLEKTQTEQKTAPFGQAAAGDKPSPFGQAAAGDKPPPFGQAAAGDKPSPFGQAAAGDKPPPFGQAAAGDKPPPFGQAAAGDKLSLFGQAAAGDKPAPFGQAAAGDKPSPFGQAAAGDKPPPFGQAAAGDKPSPFGQAAAGDKPPPFGQAAAGDKPSPFGQAAAGDKPPPFGQAAAGDKPPPFGQAAAGDKPPPFGQAAAGDKP…
Tc00.1047053510643.140 | Ribosomal P2	MKYLAAYALVGLSGGTPSKSAVEAVLKAAGVPVDPSRVDALFAEFAGKDFDTVCTEGKSKLVGGVTRPNAATASAPTAAAAASSGAAAPAAAAEEEEDDDMGFGLFD
Tc00.1047053507511.81 | TSSA	MTTCRLLCALLALALCCCLTACTTANGGSTSSTPPSGTENKPATGEAPSQPGASSGEAEASSNKNDGSLSSSAWVSAPLALAASALAYTALG
Tc00.1047053499233.10 | TcLo1.2 (truncated)	SSMPSGTSEEGSRGGSSMPA
Tc00.1047053506811.160 | JL8/R27-2	MFSAIRSDSPSASSYKGSENFSRSRENSRGYIDSDATSSVSSKEEDRLVTGLRIEIDFREERIKELEESYNQLSRKSEFDKGQMRSQLQQAENNIANSKKEMTKLREKVKKAEKEKLDAINRATKLEEERNQAYKAAHKAEEEKAKTFQRLITFESENINLKKRPNDAISNRDKRKNSETAKTAEAEKQRAAEATKAVETEKQKAAEATKVAEAEKQKAAEATKVAEAERQRAAEATKAVETEKRKAAEATKVAEAEKQRAAAATKAVETEKQKAAEATKVAEAEKQRAAEATKVAEAEKQRAAAATKAVETEKQKAAEATKVAEAEKQRAAEATKVAEAEKQKAAEATKAVETEKRKAAEATKVAEAEKQRAAEATKVAEAEKQRAAEATKDVETEKQ…
Tc00.1047053508355.260 | Ribosomal P0	MPSVSKAKREYEERFNGCLTKYGRVLFCLMDNVRSQQVHDVRRDLRGLGELVMGKKTLQKKIVERRAEDKKASAYDKLLYNTCIEKKLLCGNTALIFTNEEIPVITAVLDKHRVQAPARVGAIAPCDVIVPAGNTGMEPKATSFFQALNIATKIAKGTVEIVSDKKVLSAGDRVDNSTATLLQKLDISPFYYQVEVQSVWDRGMLFLREDLSITDDVVEKYLLEGISNVAALSLGAGIPTAATLPHMIMDAFKTLLGASVATEYEFDEFDGKNLRKAALEGNLGGGAADAAAATDTGAAAAPAAAAEPEEEDDDDDFGMGALF
Tc00.1047053508637.10 | F1-160(TS-SF)	MLSRVAAVKAPRTHNRRRRMTGSSGGREGRESEQQRPSMSRRVFASAVLLLVVLTSCSSEATYGKEGNSRNGTIFEGGNSFSDAENKLLVQAFDSFRAPSLAYVNGVVVATVEAHYTNSTDNKSCVSLAARSMEIDGGEWTNGTAIVFDHYDVKIDRLLTPTTIVDEIDGATNALVGGYGTSTTPLTEVTDGKYWAPRMANGVVSYGTDDEKKKEFRWGIQSTTNLQGVLKDYSTNPKPFKQFLGGGGAGIRMEDESRYVLPIQALKDDGKVVSLVILAKKTSYGWEFSNDTSDEGCIQPAVLEWKEKKLIMMTSCDDGSRRVYGSSTMGNLWTEEYDTLSRVWGNSRTRVGHGVQGGFVSAMIDGQKVILVSRPVYSEKDKKETGRLHLWLTDMQRIY…
Tc00.1047053508865.30 | Tc40	MTVTVDLFNHAKASNNEGRVWSVDAATFNEVPEAQRVLADSQFYLAYTMKRRHVLRVVKRSNLLKGTVRAHSKPIHAVKFVNYRSNVAASAGKGEFFVWVVTDETEASNGKPDLAARLTVKVYFKLQDPVTIPCFSFFINAESQRPDLLVLYETQAAILDSSSLIERFDVESLEATLQRNCTTLRTLNQPVSENSLCSVGSGGWFTFTTEPTMVAACTLRNRSTPSWACCEGEPVKALHLLDATVEENVSVLVAASTKGVYQWLLTGVAEPNLLRKFVIDGSIVAMESSRETFAVFDDRKQLALVNMHSPHNFTCTHYMMPCQVQRNGFCFNRTADGSCVLADMSNRLTIFHLRSSRREEQQPGQKPSVVATAKPGCVSSGTDAASSSHTNTTSAAAAS…
Tc00.1047053508175.329 | Ribosomal L19	MVSLKLQARLAADILRCGRHRVWLDPNEASEISNANSRKSVRKLIKDGLIIRKPVKVHSRSRWRHMKEAKSMGRHEGAGRREGTREARMPSKELWMRRLRILRRLLRKYREEKKIDRHIYRELYVKAKGNVFRNKRNLMEHIHKVKNEKKKERQLAEQLAAKRLKDEQHRHKARKQELRKREKDRERARREDAAAAAAAKQKAAAKKAAAPSGKKSAKAATAPAKAAAAPAKAAAAPAKAAAAPAKAAAAPAKAAAAPAKAATAPAKAAAAPAKAATAPAKAAAAPAKAAAAPAKAATAPAKAAAAPAKAATAPAKAAAAPAKAATAPAKAAAAPAKAAAAPAKAATAPAKAATAPAKAATAPVGKKAGGKK
Tc00.1047053504159.10 | hypothetical protein	MNGFGAPGGSVAGNNNFGGTFAQQSGFGGNTGGFGMNTAAAGAGFGSMQNSAGPIIQGHQGSGEQGRFGDGAFGGSTFAGGGFGFGSATTTSAPAAGGFGSAAHTSAPAAGGFGSAAHTSTPAVGGFGSATHTSTPAAGGFGSAAHTSAPAAGGFGSATHTSTPAAGGFGSATHTSTPAVGGFGSATHTSAPAVGGFGSATHTSTPAAGGFGSATHTSAPAVGGFGSATHTSTPAVGGFGSATTTSAPAAGGFGSAAHTSAPAAGGFGSATTTSAPAAGGFGSATHTSAPAAGGFGSATTTSAPAVGGFGSAAHTSAPAAGGFGSATTTSAPAAGGFGSAAHTSAPAVGGFGSATTTSAPAVGGFGSATHTSTPAVGGFGSATHTSTPAAGGFGSAAHT…
Tc00.1047053508831.150 | hypothetical protein	MRPYTSINDEDQRNAASRKKHETNITFSNTVNPKKTSSDNEKPPAESPFKSVFGAPSSTAAKPPAESPFKSVFGAPSSTDAKPPAESPFKSVFGAPSSTDAKPPAELAVKELGGTSCGKNGVWKCSRCGKAKDLSGEHLKNKTEVRSDCWPCARKSTFILEREKLSVCGKQDVDEDDNRKPVINLSSTSGGVKAVVAFEPPRIPVEAEEHLFLFPNVGDKKETKESESSSSYIWRCRVCDKVKPLAGQHLSGKTEVRSDCWPCAAKRTFYRTATQNTFTAKPHAESPLKNVFGAPSSTAAKPPAESPFRSVFGAPSSTAAKTPAESPFKNVFGAPSSTAAKPPAESPFKNVFGAPSSTAAKPPAESPFKNVFGAPSSTAAKPPAESPFKSVFGAPSSTA…
Tc00.1047053506239.30 | lectin	MSMGAGVFGLALWGGIVSVLLTAALTSTASPTDGPRMTAEQHHRTSERVIEHHSFSPPLLRNYYGEDELRHWAIGGTTVITDNYVRLTADRPGQVGHLWNTEPLDMPSFEIVVGFHLHGKGTGADGFALWITTDRPSHNGPLMGRPMEFTGLGIIFDTYDNDGLRDNPAVYVLFNDETQRNRQYNTQKDFKGEYVGRCNYAYRQTSALPSTARIRYEGNTLQIFLSLDGERNELQCTTISDLRLPIGKGGYYIGLSAETGDLTDSHDILFVHTMPIEGVSYDHDVYSRRTLNQEVESPRILLFPEGNQEEIRRHVQQQQQQQQQQQQQQQQQPQHEQPQQHEPPPPPPPPHEQPQQYEQPQQHEQPQHYEQPQHYEQPQQHEQPQQHEQPPPPPPHEQP…
Tc00.1047053511671.50 | hypothetical protein	MMRPYTSINDDDQRNAASTKKHETNITFSDTVNPKKASSDDEKPPAESPFKSVFGAPSSTAAKPPAESPFKSVFGAPSSTAAKPPAELALKELGGTSCGKNGVWKCSRCGKAKDLSGNHLKNKTEVRSDCWPCARKSTFILDREKLSVCGKRDVDEDDNRKPVINLSSTSGVVKAVVAFEPPRIPVEAEEHLFLVPNVGDKKEAKESESSSSYIWRCRVCDKAKPLAGQHLNGKTEVRSDCWPCAAKRTFYRAATQNTFTAKPPAESPFKSVFGAPSSTAAKSPAELALKELGGTSCGKNGVWKCSRCGKAKDLSGDHLKNKTEVRSDCWPCARKSTFILDREKLSVCGKRDVDEDDNRKPVINLSSTSGVVKAVVAFEPPRIPVEAEEHLFLVPNVGD…
Tc00.1047053511633.79 | microtubule-associated protein	SVPCRWKSKRMWGRATLIPTTSARRLRTRTGPLIPRRTSAPCRRKSKRMWGRATLIPTTSARRLRTRTGPLIPRRTSVPCRWKSKRMWGPRHVDPDHFRSTTQDAYRPVDPSAYKRALPLEEEEDVGPRHVDPDHFRSTTQDAYRPVDPSAYKRALPLEEEEDVGPRHVDPDHFRSTTQDAYRPVDPSAYKRALPQEEEEDVGPRHVDPDHFRSTTQDAYRPVDPSAYKRALPLEEQEDVGPRHVDPDHFRSTTQDAYRPVDPSAYKRALPQEEEEDVGPRHVDPDHFRSTTQDAYRPVDPSAYKRALPQEEEEDVGPRHVDPDHFRSTTQDAYRPVDPSAYKRALPQEEEEDVGPRHVDPDHFRSTTQDAYRPVDPSAYKRALPQEEEEDVGPRHVDP…
Tc00.1047053510305.70 | hypothetical protein	MPLDVVWTRLLARGAFFLFLTLLLATSGGAAHSLAVYPIVEDPLVNYSVVASQRCEDAGMRLAAPDSLEKAKHMESLLSRCSSSTGSVLFGAQVVECDATISLFLFKDVFSEPSSPVAGDAELCDSLAGAAGRKNVPGMFGGTLGLPFYHVDFKDCKHPNCIRPVLLDYDPAQRYGFEKPQSNEMNLLVWKLKKTEDGKTLFSWEGVCSKGTAGCPFKGVQKPFIPNQVICESDGPMTDLAAICFESYVDTTEAKKPVDGNLWIIVAAVGSGVLILALLVIIFSTNSWRQRRDMKRREESEDISAPYKSKRENGSSLKLQHQGSLAGEGMQRQGSFAGGEMPRQGSFAGGGMPRQGSFAGGGMQRQGSFAGGGMPRQGSFAGGGMQRQGSFAGGGMQRQ…
Tc00.1047053511849.10 | mucin TcMUCI	MVTCRLLYALLVLALCCCPSVCSEEGKQETTTTTTTTKPPTTTTTTTTKPPTTTTTTTTTTTTTTTTAPEAPSITTTEAPNTTTTRAPSSIRRIDGSLGSSAWACAPLLLAASALAYTTLG
Tc00.1047053510665.10 | Cha	MLRICLRPLCRPPVFQAGESVGGCLTNSLHCDGKTTPLERLLAPFIPVTFTALTQISRSVDAELMERVAEAGGLRSFLGRHSDLFAVSKVGGVYVARRLRRRCVGSIPSEGAGLRLSCEAHGPEPEQQVEDAGVFPRIQSVPLEVFRLFPTFFVPMEALLAHLCKLPSTTLSNSRGEEELVSEDHSGRSPEAVAESLVEKYNKFIEVVSLNDNNGNGEKEQLKKFVRLQSKFATRAASYEEKEVEVTGGREGCISQIMEPYKVEEYEQYRVARLIPVAEEFCPISAEMRQAAAVLLPEGRSLIHVLLSAPDLFEVRDTPELSVRFILDSRFRPTTTCTKEEIERKLTELKESRVKNGLKMPIDRKKRRTLSRQLQFFVKPTPYLDERVWAHALLDTLPL…
L09564 | cytoskeleton assocociated protein	LAREKKLADRAFLDQKPEVVPLRDLPLDDDSDFVAMEQERRQLLEKDPRRNAREIAALEESMNARAQELAREKKLADRAFLDQKPEVVPLRDVPLDDDSDFVAMEQERRQLLEKDPRRNAREIAALEESMNARAQELAREKKLADRAFLDQKPEVVPLRDVPLDDDSDFVAMEQERRQLLEKDPRRNRREIAALEESMNARAQELAREKKLADRAFLDQKPEVVPLRDVPLDDDSDFVAMEQERRQLLEKDPRRNAREIAALEESMNARAQELAREKKLADRAFLDQKPEVVPLRDVPLDDDSDFVAMEQERRQLLEKDPRRNARE
U04337 | amastin	MSKLGAILYGAVGFLAFLFVLVGTPIDQFRTKEKKATGNTPCITLWGVKEDCQSMKYELTFWEDFRECPSVLRLFRMAGAFSIISILLLLAATILGVAAHFYLKSLKIFATLLLVVSIVTVGLVWVPMAYLYKRDVDNCFGEPIQRWSKYGSGFLIIVIGWCLIFVAVVLLRVL
AF009364.1 | glutamate dehydrogenase	MKYTSVDDFINKCVKKRDPNQPEFEQAVHEVMTSLWPFLEKHPEYCQDSLLERLVEPERVVQFRVSWVDDKGEVQVNRAWRVHFNSSIGPYKGGMRFHPSVNLSILKFLGFEQTFKNSLTTLPMGGGKGGSDFDPKGKSDGEVMRFFQALMTELYRHLGADTDVPAGDIGVGGREVGYMAGMTQKLTNNKACRFTGKGISFQGSQMRPEATGYGVVYFLDALLKKHNQELKGMTVVVSGSGNVAQYAVKKCLQLGEKVLSVSDSSGTVVDESGFTKEKLKVLMDIKNVKHGTVEEYAKGLGLQYLRGETPWHIKADIALPCATQNELELEDAKALIKNGVTVVAEGANMPTTTDATMEFINAGVLFAPGKAANAXGVAISGLEMSQNAALSWTAEEVEQ…
Tc00.1047053508767.20 | TolT	MLAVMVMRPFLCALLFFALCCCFPNSACAADDTAANTTEDVNASAIPTNMKEAFDWAFKAMFKAREEVDEASQHCVQAKLSAAKAAGLEKEAEMALKKLGAEAMTLSKALRDARGANSEAKAAVTECEAAEEAAQQAEIATLDAAYEVLNHVKTDRRSKNSKTEGLLDEAAKHTAIAVKKAKEAEAESEKAAAAARKTLEAAEKAAAARTLAQDVAATASALLRQREREEERRRAKDREAAEAAKKAAIAEVMKKFAAKKGNDAASGRNSTATRIQRTRPRVDGGGIPLLLRAPLLMLAAVASVFGFLLC
Tc00.1047053504157.130 |surface protein TolT, putative (Cooley et al Biomarkers)	MLAVMVMRPFLCALLFFALCCCFPNSVCAADDTATNTTEDVNASAIPTNMKEAFDWAFKAMFKAREEVDEANQHCVQAKLSATKAAGLEKEAEMALKKLGAEAVTLSKALQDAREANREAEAAVTECEAAEAAAQQAEIATLDAAYEVLNHVKTDRKDKNSKTRDLLDKAANHTAIAVKKAKEAEAESEKAAAAAQKTLEAAEKAAAARTLAQDVAATASALLRQREREEEIRRARDREVAEAAKKAAVAEVMKKFAARKGNDAALGRNSTSTRLQRTRPRVDGGGIPLLLRAPLLMLAAVASFFGFLLC
Tc00.1047053504277.11 |surface protein TolT, putative (Cooley et al Biomarkers)	MSRALQQAEEAVKLADAAVAECKAAEEAAQAAGIMTLDAVGEVLKHVKDEKTKVGSGPELLKRAAEQTVLSLEKAKEAEAETEKAAAAAQKTREAAEKAAAAQTLAQDVAATAIALLRQREKEEERRRARDREEAEAAKKAAVAEVMNKFAAKKGNDAAPGRNSTATRIQRTRPRVDGGGIPLLLRAPLLMLAAVASVFGFLSC
Tc00.1047053506195.110 |malate dehydrogenase, putative (Cooley et al Biomarkers)	MMHNSAACLSKVAVLGAAGGIGQPLSLLLKNNPLVSALSCYDLRGAPGVAADLSHICSPAKVTGYTKEEINKALDGAELVLIPAGVPRKPGMTRDDLFNTNASIVRDLVIACAKVCPKAFIGVVSNPVNSTVPIAAETLKKAGVFDPARLFGVTTLDLVRARTFVAEAGGKSPYDVHVPVVGGHSGPTIVPLLSQSGVELSDSQVKAITHRVQYGGDEVVQAKDGAGSATLSMAYAGAEWSNSILKALRGDSGVVEYTFIQTDVWPNLPYFSCAVEIGKNGVVKAHKPQLNKFEESLMEKAIVDLQKNIARGKSFVTN
Tc00.1047053506391.10 |calmodulin (Cooley et al Biomarkers)	MADQLSNEQISEFKEAFSLFDKDGDGTITTKELGTVMRSLGQNPTEAELQDMINEVDQDGSGTIDFPEFLTLMARKMQDSDSEEEIKEAFRVFDKDGNGFISAAELRHVMTNLGEKLTDEEVDEMIREADVDGDGQINYEEFVKMMMSK
Tc00.1047053506391.30 |EF-hand protein 5, putative (Cooley et al Biomarkers)	MQARGTVKVQGDANVDGKMSTGQHPHHQHLNSTQANATTTALEYRAMNRPLYRGPISHNIISEMAEGFYVLSGGYKKLFIPSKDVYALMQNVGMHLTEEEFHDALRVIGQSEPQNADELSFSDFLLLMTREVDDTMADELRSAFFHYDKHKTGYVTRKQFTELFATLGERSTPEELEELLAVAEVDETDDKIDYNRFVNELTSRVNCM
Tc00.1047053506529.610 |hypothetical protein (Cooley et al Biomarkers)	MMGDVNNVEAKEKKMGYEAKKVPVSPVKSSRPTAYVRKPASARNVGSPSAKHDALASFTSPRDSKRHVPDCGFASPHSSRRPYRTDPKHFELHVRSSVETSGALKTPEAAKVSASGNGTDGPLFSSDVESARLFPSITAAETRLPFLDGCFRPNTDGGSVVVWAGGRRRQQQLQQQSLCSRQPAEREEEEAGAVPQAEKSAVFLPEALHQEAKGFCLPLTASLENFTASGHERSLHPSHVGSVLPNDTTDLNEERSFAQCMPGMDLSASPLRMDARVKEELLLHFLNLISSSPSSSSSEVGASFQSDRDAATETELVTVFVRGEDAGVDADTNTRRRRRREASCKKPDAIQHEESMAMTTQTSGNTDRAQLGRYRQLPGYTEARRMAQRMALEKVRQQF…
Tc00.1047053506635.130 |hypothetical protein, conserved (Cooley et al Biomarkers)	MSIESAFYAFASFGGAPTKEMDNAHFSKMLKETKVIGKQFTSTDADLLFNKVKAKGARKITLSDFVDKAVPEIASKLKKSVEELIADISSCSPEARATKADAVKFHDDKNMYTGVYKAGGPTNVDRNSGSLSGVVDRRVAQTDVCGTTASQK
Tc00.1047053507029.30 |heat shock 70 kDa protein, mitochondrial precursor, putative (Cooley et al Biomarkers)	MFARRLCGAGSLAAASLARWQSSKVTGDVIGIDLGTTYSCVAVMEGDKPRVLENTEGFRTTPSVVAFKGQEKLVGLAAKRQAITNPQSTFFAVKRLIGRRFEDSNIQHDIKNVPYKIVRSSNGDAWVQDANGKQYSPSQVGAFVLEKMKETAENFLGRKVSNAVVTCPAYFNDAQRQATKDAGTIAGLNVIRVVNEPTAAALAYGLDKTKDSMIAVYDLGGGTFDISVLEIAGGVFEVKATNGDTHLGGEDFDLCLSDYILTEFKKSTGIDLSNERMALQRIREAAEKAKCELSTTMETEVNLPFITANQDGAQHVQMTVSRSKFESLAEKLVQRSLGPCKQCIKDAAVDLKEISEVVLVGGMTRMPKVIEAVKQFFGRDPFRGVNPDEAVALGAATLG…
Tc00.1047053508441.20 |glycosomal phosphoenolpyruvate carboxykinase, putative (Cooley et al Biomarkers)	MPPTIHRNLLSPELVQWALKIEKDSRLTARGALAVMSYAKTGRSPLDKRIVDTDDVRENVDWGKVNMKLSEESFARVKKIAKEFLDTREHLFVVDCFAGHDERYRLKVRVFTTRPYHALFMRDMLIVPTPEELATFGEPDYVIYNAGECKADPSIPGLTSTTCVALNFKTREQVILGTEYAGEMKKGILTVMFELMPRMNHLCMHASANVGKQGDVTVFFGLSGTGKTTLSADPHRNLIGDDEHVWTDRGVFNIEGGCYAKAIGLNPKTEKDIYDAVRFGAVAENCVLDKRTGEIDFYDESICKNTRVAYPLSHIEGALSKAIAGHPKNVIFLTNDAFGVMPPVARLTSAQAMFWFVMGYTANVPGVEAGGTRTARPIFSSCFGGPFLVRHATFYGEQL…
Tc00.1047053508461.140 |poly(A)-binding protein, putative,polyadenylate-binding protein, putative (Cooley et al Biomarkers)	MSNFPAASPSIWVGGLDPNLNEQKLYDHFVRLGPVASVRVCVDSVTQKSLGYGYVNFQNPADAEKALDQAGVKLGSKHIRIAKIQRDPSKRRSGVTNIVVKKLPPSVDTYALKEMFSKYGRLTAIGLATNENGESRGYARISYEKEESAIQAVQEVNGMVIDDCAITVERYQPHHREEQLKQFTNLYVKNLDPSVNDEKLKEVFSAFGEVTSAKVRDLGANQTVGFAYVAYATHEAAAKAVEELDEKESPLAKEGMKLSVCRFRSRDERQRERERLRRERQQQHSKYPNLYVKNFDDTVTSERLKELFERCGETVSVSVMMDRATRVSRCFGFVSFKEQSAASRAIQELHGSTALGPRPLFVTYALRKDARRQTLEDMRNKQPRMRQPPMGSLMGGMMG…
Tc00.1047053509233.180 |ATPase beta subunit, putative (Cooley et al Biomarkers)	MLTRLRSAALRGAAGTRAASGMPTADHKGRVGYVSQVIGAVVDVHFAEGVPPVLTALDVVEKLGRDEPLTLEIVQHLDAHTGRCIAMQTTDLLKLKSKVVSSGGNISVPVGRETLGRIFNVLGDAIDQRGPVGEKQRMPIHAVAPKLADQAAEDTILTTGIKVIDLILPYCKGGKIGLFGGAGVGKTVIIMELINNVAKGHGGFSVFAGVGERTREGTDLYLEMMQSKVIDLKGDSKCVLVYGQMNEPPGARARVAQSALTMAEYFRDVEGQDVLLFIDNIFRFTQANSEVSALLGRIPAAVGYQPTLAEDLGQLQERITSTTKGSITSVQAVYVPADDITDPAPATTFSHLDATTVLDRAVAESGIYPAVNPLECASRIMDPDVISVDHYNVAQDVVQ…
Tc00.1047053510433.20 |surface protein TolT, putative (Cooley et al Biomarkers)	MMMHPFLCALLFFALCCCFPNSVCAADDTATNTTENASAMAPPADMRGALREVLGAMQKAQEYADEANRHCVQARMSAENAREHEEGAKNALRKLGSEATRMSRALQQADEAVKLADAAVAECKAAEEAAQAAGIMTLDAVGEVLKHVKDEKTKVGSGPELLKRAAEQTVLSLEKAKEAEAEAEKAAAAAQKTREAAEKAAAARTLAQDVAATASALLRQREKEEERRRASDREVAEAAKKAAVAEVMNKFAAKKGNDAAPGRNSTSTRFQRTRPRVDGGGIPLLLRAPLLMLAAVASVSGFLSC
Tc00.1047053510955.40 |axoneme central apparatus protein, putative (Cooley et al Biomarkers)	MPNRQIIQVFEEYQRARVKFVQTIADLASKPQHIEALQQAGVMQLLRPLLLDSVPSIQQSAALALGRLANYSEELAENVVSGDILAQLVYSLSDQSRFYKKSAAFVLRSVARHSPQLAQAVVDSQAVEALVGCLEEFDPTVKESAAWALGYVARHNAPLAQEVVDKGAIPPLVLCVQEPELSLKRTAASTLSDIAKHLPELAQAVVDQDAVTHLAPLIMSNDSKLRRQVCQCLAQISKHSVELAELVVEGEIFPKIFTLLKDSDEVVRKNAATCIREIAKHTPELAQLVVNAGGVGALVDYTSESRDSARLPGIMTLGFISAFSETLALAVIVSHGIVPLADALEKEPEDHIKAAAAWSLGQIGRHSADHAKAVADCNVLPRLLDVYLNPKSSEDLRMK…
Tc00.1047053511215.119 |69 kDa paraflagellar rod protein, putative (Cooley et al Biomarkers)	MSYKEASGAVGPADQQQPAVPEVTDVTLEAARKQKIHNLKLKTSCLSNEEFIQDLHVSDWSETQKQKLLAAHEKAQELLSSVEGGTKWNLTEAYDIKKLMRVCGLQLSVRELYKPEDKPHFMEVVALKKTLNELKQHHNKTRTVSFTGTIDNAIAKLEKIEDELRRSQLDASEMAQVPVAVLKNLEECMNVTVVQTALLGNEEQIKAQLAAIEKAKEIRNVAIADGEMAIAEEQYYIKAQLLEHLVELVADKFRIIGQTEDENKPFGRIQDVQKKSFQETSAIKDAKRRLKQRCEDDLKNLHDAIQKADMEDAEAMKRFATQKEKSEKFIQENLDRQDEAWRRIQELERVLQRLGTERFEEVKRRIEENDREEKRKVEYQQFLDVCGQHKKLLELSVYN…
Tc00.1047053511289.30 |aminopeptidase, putative,metallo-peptidase, clan MG, family M24, putative (Cooley et al Biomarkers)	MSRNVAAEEEWEDVDAPNEEDEEEEDTTINNSDVMMRYKKAALWCNETLQLLLDATKPGAKVHELCKLGDETVAKKLKTMFKGTEKGLAFPTCISVNSCVAHNSPSADDEVASQEIQLGDVVHIDLGIHVDGYCAQVAHTVQVTENNELAADDDASKVISATYGILNTAMRKMRPGVSVYEVTEVIEKAAAHYGVTPVDGVLSHMLKRYIVDSFRCVPQRKVAEHLVHDYTLEAGQVWTLDIVMSSGKGKLKERDVRPTVYKVALDSNYTMKMESARELQREIEAKYQTFPFALRNLETKRARLGLSEMLKHGAVVPYPVLYERDGEVVGHFKITLLITAKKIEPVTGLKPQKAPTLPAYTDELLLEASKLPLTLEKKRKN
Tc00.1047053504019.3 |hypothetical protein (Goto Y. et al TRPs)	MSSNLQLNTCGAFTMRRDCHLCDSPTQLYVPQLRRASHRPMHLNTDGYEVKRSSSPVADSPSRQSWVETRKMAVTLGELEELYRANNKNRHGTWKAAAAQDETDTIKEECRWLTEQRDTLGKKVEELQNQLKEERKKNARSPSITFSLQTEADTTRMSGQQLLTALKEENMAIKKQKKAMEKALRDTQNNAIHSKHQERILQEKYRDAKQENKRLKEKNLRAQQNIEHLTHLLKITTMAKETAENDAAAIEEALKQAENDIEELMRQISTYKKENQHDNHYHLEAQTNTKTKGKNTPKPLNQTQENDDYTTVTQFKNNKIKKENHTNDKESRKEKEENTTSCKEKDDATKAKNHLQRERDAVAENSVLQKERDEAVAENSVLQKERDDAVAENAQLQKE…
Tc00.1047053506491.20 |myosin heavy chain, putative (Goto Y. et al TRPs)	GALTAMVEENQKQVEQLCADHDQARATMQAELVAHREMRNARINERLSHPELCDSASPQMPPPNTEVPVAPEIVRSEPLYSVTIDELNKTTTLNEQLTRALAQREADNEKLAEDLAQREADNEKLAEDLAQREADNEKLAEDLAQREADNEKLAEDLAQREADNEKLAEELAQREADIEKLTDELAQREADNEKLAEDLAQREADNEKLAEDLAQREADNEKLAEDLAQREADNEKLAEDLAQREADNEKLAEDLAQREADNEKLTDELAQREADNEKLAEDLAQREADNEKLAEELAQREADNEKLTDELAQREADNEKLAEDLAQREADNEKLTEDLAQREADNEKLAEDLAQREADNEKLTDELAQREADNEKLAEDLAQREADNEKLTEDLAQRE…
Tc00.1047053506495.40 |hypothetical protein (Goto Y. et al TRPs)	MAHHQMPNMFRNFFASAVLLLLFVLICCGTCEATRGTPTGSGNESGVGSFMSEGSSKERSEGGSSMSEGSSQERSGVGSFMSEGSSKERSGVGSFMSEGSSQERSGVGSFMSEGSSQERSEGGSFMSEGSSKERSEGGSFMSEGSSQERSGVGSFMSEGSSKERSEGGSFMSEGSSKERSEGGSSMSEGSSQERSEGGSSMSEGSSQERSGVDSSMSEGSSQERSGVGSFMSEGSSQERSGVDSSMSEGSSQERSGVGSFMSEGSSQERSGVGSFMSEGSSQERSGVDSFMSEGSSQERSEGGSFMSEGSSKERSGVGSFMSEGSSQEGSGVDSSMSEGSSQERSGVGSSMSEGSSKERSGVGSFMSEGSSKERSGVGSFMSEGSSQERSGVGSFMSEG…
Tc00.1047053506559.559 |antigenic protein, putative (Goto Y. et al TRPs)	MLVEPAPRLGDELSPKIPSDVIYVGSSVAFDVLTGNSWCYETGIVTFLSDYIARVSVSHADPRVNEKELIEMNRKKLAELCGMLQQVRARVARDHYAALQRRIDYARLKVKGIEGACIREIQSYVVPPPTVKYIIEDVIEIIGIRNECYGWPCIQAIIRRPGFISLVSEFDSSRLSMARRSEILQRCMSRRLTSETAYKSSQAAGPLHLWVLAQLSFFEECESPSPLTDEYSREQLERLFFEIKALQSRIRVLEGDPGQPIPNSQNEEKIILRSSIIGAIPTNYDITKMAAVHRPELLEYIASSPGSFPNNYLLEELRPALDSYEETHILRDNPEKGQSEIKFDDEKEVEKIDSENSKLQQEMNVAIMDRSRRLQPFHDWDNYNEQCGTQTRELQVEQQ…
Tc00.1047053508119.200 |hypothetical protein (Goto Y. et al TRPs)	MATDELTTEARPLDVTVGSALLSDSAAVTVPADRDATALMATDELTTEARPLDVTVGSALLSDSAAVTAPADRDATALMATDELTTEARPLDVTVGSALLSDSAAVTAPADRDATALMATDELTTEARPLDVTVGSALLSDSAAVTAPADRDATALMATDELTTEARPLDVTVGSALLSDSAAVTAPADRDATALMATDELTTEARPLDVTVGSALLSDSAAVTAPADRDAAALMATDELTTEARPLDVTVGSALLSDSAAVTAPADRDATALMATDELTTEARPLDVTVGSALLSDSAAVTAPADRDATALMATDELTTEARPLDVTVGSALLSDSAAVTAPADRDATALMATDELTTEARPLDVTVGSALLSDSAAVTAPADRDATALMATDELTTE…
Tc00.1047053509157.120 |hypothetical protein, conserved (Goto Y. et al TRPs)	MALVSRTFAEYYHALITREPLPDELLKRVYREETGERKRIEAELDAAVNDLRHVIGIMIGERKKNRDTQSCRQITYDKHTLKVMEQEKAVWLPPIPPRSVMPPRRRFFPGFPFTKYNRLAEEEQELRHWLSSLEARQRVPIEEACSHSWLLLLCFHQCNEQETNGRARVEREEDEERLRIRRDVFRLAPPDYFRYLWMERYGTKSEPKEKTFYELCEESREAIENEEQDDWRCMMRWLFDMYGVSLFSVIRREVAERYEIEELENNELWLSIVSLSRKTFGPYGKHTAALAWHAGGRPNLIRSLTSLAAGHDTREAAEKLRWDAEEERRASAPHGPLEEALYDEMNDAWRELELEQKSADGKMNKTSPETYSTAHASSKESSREEKFSTTKPEPETASV…
Tc00.1047053511557.50 |hypothetical protein, conserved (Goto Y. et al TRPs)	MDGQELTTETVTPANVSSSPSPMDTRTMHLQLQSPNAQIISPSFDVGDLISYEYFDTASGKLQCGLATVLERLEENKLLVEPLMHEARRSLCGVVATTEEGKSILEELRNLEKEFVRCIKDAKQSSQEIWERRCAVQKEKQEVEEAVIIAQEELGDVRTAVKKIDIHHWHELVSYRTPPEIVVRVMAAVVLVLGERRRTWAEIMPILHRPGITELLATFDSSDLTQGQREEVLQRYINTPKFTYEGVMKGSIALTELYRWVVAHVLMINVNEHRNQMSRINERRSSDLEELEEKLQEDYKKIAKLNIEMNALCNRLYEVESKTASNFCASNNTTPRENQSARQRRSHTSLFERPRFAELIKMISGSWHYKMKPERRSISICSVLCSLGAAPDRNETIIL…
Tc00.1047053511821.179 |hypothetical protein, conserved (Goto Y. et al TRPs)	ENEELRAEHEDKTRGLQEVSEQAEDLQRQLEELRAENEELRVEHEDKTRGLQEVSEQAEDLQRQLEELRAENEELRAEHEDKTRGLQEVSEQAEDLQRQLEELRAENEELRAEDEHKTRGLQEVSEQAEDLQRQLEELRAENEELRGEYEDKTRGLQEVSEQAEDLQRQLEELRAENEELRGEHEDKTRGLQEVSEQAEDLQRQLEELRAENEELRAEHEDKTRGLQEVSEQAEDLQRQLEELRAENEELRGEDENKTRGLQEVSEQAEDLQRQLEELRVENEELRAEDEGKACGLQELSEQAEDLQRQLEELRAENEELRGEHEHKTRGLQEVSEQAEDLQRQLEELRVENEELRAEHENKTRGLQEVSEQAEDLQRQLEELRAENEELRAEDEHKTR…
gi43429378 AY464185 | TcCRIT	MSPSLVSDTQKHERGSHGVKIKHFSPYIAVCVTTFSLAFCCFMVHGAITRQPTHLLPFFFIQVFDLIICLIHILGFMSSTSDIRLVIHTKTGPIYIKSTGLTFIILSISRMMLAFKAYCLGMVWDCYKYLMLNRRGNLLDDWYSDQWGHLSTFWSLLRTGRNRGNNSIGNSGSPNEPNTRPRPDTITYDPANDLPKYEDILKIPANAYTPPPYYCSNTNGNVNTTTTDAVTTNTTITSATTVNATTTITTNANTNTSTTTSVISPLTTTNKDDTQINNASSNAHSSC
Tc00.1047053463155.20 |retrotransposon hot spot (RHS) protein, putative	MWRCCGRLHVALLRRRWALTVSPTGVAVRLHGAPTTEPCERHAQRHWDCEKKQPRVPIGASGTCWPQLGGASGMLHHTGVVMAPRSGIPGDGSDAATRRGVEETRQPKWTMSSSVEDILLGGDTSTDMKLNDFLRNYVGGRAAVDEDHNVTMQVFVQEPDAYVQDQRLFRIIFNLTEYQEMKRELDEMKILLEDITKLHHESVFSIEQWRDYEGKDTVTSLARGKLNAALTQVLREERRVAEERLIRAQEMKFTFSTTIEEVLFKGGVRVKEMKLNDFLTMELDGRGVVDTNRDVLLEEFFKDPKKYIPDKGVLKEMQITDAYARMERAVRDEMDMEEDIKKLYKNGVYDLLKWSEAAAEVKATVHGITNEFLDVAFEEARILTTTSAVMKLEGLYESV…
Tc00.1047053507511.91 |mucin TcMUCIII, putative	MTTCRLLCALLALALCCCLTACTTANGGSTSSTPPSGTENKPATGEAPSQPGASSGEAEASSNKNDGSLSSSAWVSAPLALAASALAYTALG
Tc00.1047053510565.11 |tyrosine aminotransferase, putative	MSSWDVSMSNHAGLVFNPIRTVSDNAKPSPSPKPIIKLSVGDPTLDKNLLTSAAQIKKLKEAIDSQECNGYFPTVGSPEAREAVATWWRNSFVHKEELKSTIVKDNVVLCSGGSHGILMAITAICDAGDYALVPQPGFPHYETVCKAYGIGMHFYNCRPENDWEADLDEIRRLKDDKTKLLIVTNPSNPCGSNFSRKHVEDIVRLAEELRLPLFSDEIYAGMVFKGKDPNATFTSVADFETTVPRVILGGTA
Tc00.1047053506659.10 |immunodominant antigen, putative,tc40 antigen-like, putative	MTVTVDLFNHAKASNNEGRVWSVDAATFNEVPEAQRVLADSQFYLAYTMKRRHVLRVVKRSNLLKGTVRAHSKPIHAVKFVNYRSNVAASAGKGEFFVWVVTDETEASNGKPDLAARLTVKVYFKLQDPVTIPCFSFFINAESQRPDLLVLYETHAAILDSSSLIERFDVESLEATLQRNCTTLRTLTQAVSENSLCSVGSGGWFTFTTEPTMVAACTLRNRSTPSWACCEGEPVKALHLLDATVEENVSVLVAASTKGVYQWLLTGVAEPNLLRKFVIDGSIVAMESSRETFAVFDDRKQLALVNMHSPHNFTCTHYMMPCQVQRNGFCFNRTADGSCVLADMSNRLTIFHLRSSRREEQQPGQKSSVVATAKPGCVSSGTDAASSSHTNTTSAAAAS…
Tc00.1047053506177.20 |lectin, putative	MGAGVFGLALWGGIVSVLLTAALTSTASPTDGPRMTAEQHHRTSERVIEHHSFSPPLLRNYYGENELRHWAIGGTTVITDNYVRLTADRPGQVGHLWNTEPLDMPSFEIVVGFHLHGKGTGADGFALWITTDRPSHNGPLMGRPMEFTGLGIIFDTYDNDGLRDNPAVYVLFNDEKQRNRQYNTQKDFKGEYVGSCKYAYRQTSALPSTARIRYEGNALQIFLSLDGERNELQCTTISDLRLPIGKGGYYIGLSAETGDLADSHDILFVHTMPIEGVSYDHDVYSRRTLNQEVESHRILLFPERHQEEIRRHVQQQQQQQQQYEQPQQYEQPQQHYEQPQQHEQPQQYEQPQQHYEQPQQHEQPQQYEQPQQHEQPQQHEQPQQHEQPQHYEQPQQHEQ…
Tc00.1047053504625.70 |kinetoplast DNA-associated protein, putative	MLNVRRLIFFALLFLHGAVSETGVFPRRCHIDSNHFLAKSISRGEWIGIEYDITYLKGMCDTDDRNGILSASINGRNKSLKAREGFIAFDNVATVHFNLTSGKKGVQLFSSQICWSSANCTALCSSEPLGIVSSCTVGNIMDSLAILLFFVVPLFVCSFALLVCYARVKILRRRGMLAFREQHRQEDISPAAAFEKNRKPRYDNFADINPANSVETAVCEVTMVQGDGETTTREAGDMNDSARSNSVKKDITNECERKPFEVFFLRENKNICEEEKSGALQQDNAIQTIVDITRDIKKNDNHALHYTHFRSTDSPYICNAREKTKHESTEAVINTFQLKEELVQHGVAEEEAARRMHGMAEEEAARRMHEVAEEEAARRMHEVAEEEAARRMHEVAEEG…
Tc00.1047053510217.10 |hypothetical protein	MFLFRIMNGGGQRHSLSMSVCVFTHWTPNSPEPSAAWRNFAISCPQGCCTRRIVFERLLHCTLWSMFLFRIMNGGGQRHSLSMSVCVFTHWTPNSPEPSAAWRNFARSCPQGCCTRRIVFERLLHCTLWSMFLFRIMNGGGQRHSLSMSVCVFTHWTPNSPEPSAAWRNFAISCPQGCCTRRIVFERLLHCTLWSMFLFRIMNGGGQRHSLSMSVCVFTHWTPNSPELSAAWRNFAISCPQGCCTRRIVFERLLHCTLWSMFLFRIMNGGGQRHSLSMSVCVFTHWTPNNPELSAAWRNFARSCPQGCCTRRIVFERLLHHTLWSKFLFRIMNGGGQRHSLSMSVCVFTHWTPNNPEPSAAWRNFASSCPQGCCSRRIVFERLLHCTLWSMFLFRIMNG…
Tc00.1047053509149.40 |60S ribosomal protein L19, putative	MVSLKLQARLAADILRCGRHRVWLDPNEASEISNANSRKSVRKLIKDGLIIRKPVKVHSRSRWRHMKEAKSMGRHEGAGRREGTREARMPSKELWMRRLRILRRLLRKYREEKKIDRHIYRELYVKAKGNVFRNKRNLMEHIHKVKNEKKKERQLAEQLAAKRLKDEQHRHKARKQELRKREKDRERARREDAAAAAAAKQKAAAKKAAAPSGKKSAKAAAPAKAAAAPAKAAAPPAKTAAAPAKAAAPAKAAAPPAKAAAPPAKTAAPPAKTAAPPAKAAAPPAKAAAPPAKAAAPPAKAAAAPAKAAAAPAKAAAPPAKAAAPPAKAAAPPAKAAAPPAKAAAAPVGKKAGGKK
Tc00.1047053506303.80 |hypothetical protein, conserved	MFGAIRSDSPSASSYKGSENFSRSRENSRGYIDSDATSSVSSKEEDRLVTGLRIEIDFREERIKELEESYNQLSRKSEFDKGQMRSQLQQAENNIANFKKEMTKLREKVKRAEKEKLDAINRATKLEEERNQANKAAHKAEEEKAKTFQRLITFESENINLKKKPNDAVSNPDKRKNSETAKTAEAEKQRAAEATKVAEAEKRKAAEATKVAEAEKRKAAEAVEAEKRKAAEATKVAEAEKQKAAEATKVAEAEKQKAAEATKVAEAEKQKAAEATKVAEAEKQRAAEATKVAEAEKQRAAEATKVAEAEKQKAAEATKVAEAEKQKAAEATKVAEAEKQKAAEATKVAEAEKQRAAEATKVAEAEKQRAAEATKVAEAEKQKAAEATKVAEAEKQRAA…
Tc00.1047053508385.10 |hypothetical protein, conserved	MEPTGSSHAVLVADDFQTQVDVLYAQILASVDFSIDNNLESACGAKSVTQRPVRKRGASVACSASVVKDVAVGEKVCCFCADDIVDVSTTTASTILMSDVNRVCGCSCHLPCAARGSHPEQQQHQQNSVNTSRECLGAMPRSVSSPQKTAGGAYGAYGRSKTGGLVPPRQCQPPSTFGSGRSGMCDSIKKTSAPGPGSYFRGDDEVMRYSMATRSHSKNPPVGGGGGAVGNCGPLGTRHARRSAEDAARALQRQFTLLCQCYWKQFPELGISTNAAAHARNCPCHSIHTASPGGTDSHSSSSSSSRSSCNDASFRVGAKKTLGRRPVVPLTSSPFRVVSPSTKRGAVFGTSPCRVPSTEKQQQQQRSTHTESVENGPRKGRGPLVRDNTPSRGRPLQLT…
Tc00.1047053506401.320 |60S ribosomal protein L7a, putative	MPGKEVKKAAKPAAKTAAKTAAKPAAKSAAKPAAKPAAKPAAKPAAKPAAKTAAKPAKKPAVKPTVKPAAKAAAPYKKPAAISPFVARPKNFGIGHDVPYARDLSRFMRWPTFVTMQRKKRVLQRRLKVPPALHQFTKVLDRSSRNELLKLVKKYPSETRRARRQRLFDVATEKKKNPEAASKKAPLSVVTGLQEVTRTIEKKTARLVMIANNVDPIELVLWMPTLCRANKVPYAIVKDKARLGDAVGRKTATCVAITDVNAEDEAALKNLIRSVNARFLARSDVIRRQWGGLQLSLRSRAELRKKRARNAGKDAAAVM
Tc00.1047053506791.30 |hypothetical protein, conserved	MEQTGSSHAVLVADDFQTQVDVLYAQILASVDSSIDNNLESACGAKSVTQRPVRKRGASVACSAPVVKDVAVGEKVCCFCADDIVDVSTTTASTILMSDVNRVCGCSCHSPCAARGLHPEQQQQQQNSVNTSSECLGAMPRSVSSPQKTAGGAYGAYGRSKTGGLVPPRQRQPPSTFGSGRSGMCDSIKKTSAPGPGSYFRGDDEAMRYSMATRSRSKNPPVGGGGEAVGNCGPLGTRHARRSAEDAARALQRQFTLLCQCYWKQFPELGISTNAAAHARNCPCHSIHTASPGGTDSHSSSSSRSSCNDASFRVGAKKTSGRRPVVPLTLSPFCVVSPSTKRGAVFGTSPCRVPPTEKQQQQQRSTHTESVENGPRKGRGPLVRDNTPSRGRPMELAST…
Tc00.1047053508817.130 |carbonic anhydrase-like protein, putative	MTCGIQRGEEREGSKMIKAVILSLLCLHVHALMSTVSAENGYTTAGLPREKPQGPQWGYTNLTAWPKLCQTGKRQSPVSFSELQPNEVVHRKDMGPLVFSRGCNFAAEKTSLKIENEVNTISVRFIPLDDPTNKIPSLCTVRDPTDRDSPEYHFVSMHFHSPAEHVLPCANPDAELHLVFAHTQQSRQPHLMVVVVQLVASDKINSTSVAALKHILLDGSLPPKRAVTTCTLTENMTIAGFLPQSGSYFAYNGSLTTPPCTEGVLFVVLTSPQIISKTALERLVEAFQRSRPGNHNGNHRPTQPLNGRVVYHFVDMQHMNYSMCMRNMENHHKNSSQMEGMSGAMHHMNCSMCMRNMENHHKNSSQMEGMSGAMHHMNCSMCMRNMENHHKNSSQMEGM…
Tc00.1047053503975.100 |hypothetical protein, conserved	MLHNSDARRGFAAMRRNSDPRFRKDPTGWRAPSSLLNGGQESRRGLPNTMGGNGAVPMGGMEGGKGAGPYGDMGGNGAVPMGGMEGVRGAGPYGGMGGNGAVPMGGMEGGKGAGPYGGMGGNGAVPMGGMEGGKGAGPYGGMGGNGAVPMGGMEGGKGAGPYGGMGGNDAAPMSGMEGGKGAGPYGGMGGNDAVPMGGMEGGKGAGPYGGMGGNDAVPMGGMEGFRGAGPYGGMGGNGAVPMGGMEGFRGAGPYGGMGGNDAVPMGGMEGFRGAGPHGGMGGNGAVPMGGMEGARGAGPYGGMGGNGAVPMGGMEGFRGAGPYGGMGGNDAVPMGGMEGFRGAGPYGGMGGNGAVPMGGMEGFRGAGPYGGMGGNDAVPMGGMEGFRGAGPYGGMGGNG…
Tc00.1047053511815.170 |hypothetical protein, conserved	METSVEMQRQESGSPKELAESQVKKAPEAAAEFDYRELGEAEAGLASEHKEEVPEEVNAPEAAAEFDYRELGEAEAGLASEHKEEVPEEVNAPEAAAEFDYRELGEAEAGLAGEHKEEVPEEVNAPEAAAEFDYRELGEAEAGLASEHKEEVPEEVNAPEAAAEFDYRELGEAEAGLASEHKEEVPEEVNAPEAAAEFDYRELGEAAVQEFEEYSGASGAAPGRRSSIRFVLASIEEKENELRELEAREKAVESQLQVYSEVIGLRKELRLVKEETERVRRQLDSINVFAEKYGNAVERDLDSAEEEAQRSHVQQVWTSVCRERPNESLGDPSSWTKVDLDNLSRRVEAARGKLQAASNAAAKVYASQEDMINKNTEERDKAKAKLLESAGVEMAKLVE…
Tc00.1047053511861.120 |hypothetical protein	MMMMVTVRRRVVCDQLVLVLLCCCCCLSVCGTPVPAKTLMSVHVSCSRTDGRLGWRLPNETGWRKCANKPAEGGGGEDECALVCIAAGYVYKDAENPRPCVPDGGPTDVWTGIGMRLSENVKNCSSAAAPTATVAGQAQSGVGSPPGEAAEAPQKSPEHTDEGGSYPSLSEHVASAPEASSQTPSSPSGGTATGVRDPGGADSSDAATVWVRTSLLLVTALICAAVR
Tc00.1047053508677.60 |hypothetical protein	MAVTVDECFWLHFCALLWVIPAWCACGPKTKLFEGSPVGTMAAACGCHSVLSGIMLRRFHVCVASGTMCRRLCNCRVEGEERKELRERRGQESCWVSRRGGPCPPNPAPPLSGTLSLSHCRIVTDATSTQRCSGCRTATSATGMGHVCCCVPRGHTEWHSGVPTNSSRTPHMTPGTGRGVSSSWRTPWWSSSSFHVDGRLFLLLFLPIR
Tc00.1047053510877.40 |hypothetical protein, conserved	MPVYPSREEYRRVRKTDGEKEKGQGPENEIRVTAKHGQRSYITYAIALLRGEDGKVQNDTIKISAMGAAIHNAVNIAEIVKRRVVGLHQTTDVSSEIIHDEYEAIDGKKENVKVERKVSTILITLSLKPLDRNHVGYQPPLPESEVKEQDDPEPGESAGENRNRGERGERTDRGGRGGGRGNNSGGRGRGYSRGGQRGGNNTGASRSGRGGNGRGGSRGGSRNDAA
Tc00.1047053506147.190 |hypothetical protein, conserved	MSVIRLPKNELDAQIYRYLQEANYADAAEALKLANSAVVSAARRLKFSALIAAKNHINEDSDSDDEPVRKPSKPSPKAAPKKAIADSDSDDEPVRKPSKPSPKAAPKKAIADSDSDDEPVRKPSKPSPKAAPKKAIADSDSDDEPVRKPSKPSPKAAPKKAMADSDSDDEPVRKPSKPSPKAAPKKAMADSDSDDEPVRKPSKPSPKAAPKKAIADSDSDDEPVRKPSKPSPKAAPKKAMADSDSDDEPVRKPSKPSPKAAPKKAIADSDSDDESVHASKRASRGEEEEDEPVKKVSRVENREENGYNGFGNRGGRGFGDRGGRGFGDRGGRGFGDRGDRGFGDRGDRGFGDRGGRGFGDRGGRGFGDRGDRGDRGFGNRGGRGFGDRGDRGFGDRGDR…
Tc00.1047053507603.260 |cysteine peptidase, putative,cysteine peptidase, clan CA, family C1, cathepsin L-like, putative	MSGWARALLLAAVLVVMACLVPAATASLHAEETLTSQFAEFKQKHGRVYESAAEEAFRLSVFRENLFLARLHAAANPHATFGVTPFSDLTREEFRSRYHNGAVHFAAAQERARVPVKVEVVGAPAAVDWRARGAVTAVKDQGQCGSCWAFSAIGNVECQWFLAGHPLTNLSEQMLVSCDKTDSGCSGGLMNNAFEWIVQENNGAVYTEDSYPYASGEGISPPCTTSGHTVGATITGHVELPQDEAQIAAWLAVNGPVAVAVDASSWMTYTGGVMTSCVSEQLDHGVLLVGYNDSAAVPYWIIKNSWTTQWGEEGYIRIAKGSNQCLVKEEASSAVVGGPGPTPEPTTTTTTSAPGPSPSYFVQMSCTDAACIVGCENVTLPTGQCLLTTSGVSAIVTCG…
Tc00.1047053504539.20 |mucin TcSMUGL, putative	MMLRRVLCVLLFALCCACVCATAQEEGQYDAAVFKAAGGDPKKNTTNTTTTTTTTTSKAPKNTTTTTSKAPTPEDARSPGGPVWVQVSLLLLLSAAVATAGAAC
Tc00.1047053511745.10 |heat shock 70 kDa protein, mitochondrial precursor, putative	AVKQFFGRDLFRGVNPDEAVALGAATLGGVLRGDVKGLVLLDVTPLSLGIETLGGVFTRMIPKNTTIPTKKSQTFSTAADNQTQVGIKVFQGEREMAADNQMMGQFDLVGIPPAPRGVPQIEVTFDIDANGICHVTAKDKATGKTQNITITASGGLSKEQIERMIRDSESHAESDRLKRELVEVRNNAETQANTAERQLTEWKYVSDAEKENVRTLLAELRKSMENPNVTKDELSAATDKLQKAVMECGRTEYQQAAAANSSSSSGNTDSSQGEQQQQGDQQKQ
Tc00.1047053506989.190 |lipophosphoglycan biosynthetic protein, putative,heat shock protein 90, putative; glucose regulated protein 94, putative	MARHPIIQAILIALIVLGVAVTGVTVKDDGSVEKGRPISFQAEVSKMLDILINSLYTNRAVFLRELISNGSDALDKIRMLYLTAPKEPKNKDGEVPALEMRVIIDNERKTLTLRDGGIGMTKAELEEHLGSLGTSGTKRFMEKLKETKDDSLIGQFGVGFYSAFLVADRVRVASKSDDSDVQWVWESAGDGQYYIYEDERGNTLGRGTEITLEMKPDALEFLSTDNVRDIVHQYSEFVHFPIYMQKGEKWEVVNENKPIWTRKPSEVTEEEYHKFYKSLTHDYRNPMYYSHFNVEGEVEFSSVLFIPQEASQDIFVNNEDTRDNIKLYVRRIFITDEFRQLLPRYLSFVRGIVDSNDLPLNVSREVLQESRILRVIKKKLVRKALSMISEIAEKDARLK…
Tc00.1047053503851.10 |histone acethyltransferase-like protein, putative	MSCSSSDEDDTFTRPHRPDMAKVRAKLRNLPTLERLLAEKDPHAYTDEQMNTAMTFIEAIAQAQPSSVQQIEQQLRKLMKKHRVVAKKSLLLAAYRKWLQAGTERRGNDVLERYFVSKAPRSQSGVLVVTVFTSPYPEGQKFSCKWNCYYCPNEPGQPRSYLLNEPGVRRANRLAFDAYTQFQDRVKSLVAIGHPADKVELLVLGGTWESYPLSYRESFIRDLFYAANTLHDYSEVNDGTDSNAATPQPGQSRPPMDLLQEQMLNETALCKIIGVTLETRPDTINEEMLQQLRRFGCTRVQLGVQHTDDAVLLAVNRQSTREEAIRAIKLLKDSCFKVDIHLMPDLPGSTPEGDKAMFDDVLYSADLQADQWKIYPCQTTPFTVIEQWFKEGKYQPYGL…
Tc00.1047053508543.30 |40S ribosomal protein S9, putative	MRNYNNFNRVWKAPRRPFEKERLDREMKLCGQYGLRCKREIWRVNMTLSKMRRTARLLLTLPENHPRRQLEGSAIMRRCHDYGFLEEEKDKLDYVLSLTVPDILERRLQTVVFKHGLAKSVHHARVLILQRHIAVAKQIVTIPSFIVRVSSEHHIAFADASPFGNGRPGRVKRVKRKAAKKGAAGGDNDE
Tc00.1047053511287.120 |40S ribosomal protein S2, putative	MADAQRAPSGEQRGFGRGRGGRGGRGGRGGRGGSNEKEEWVPCTKLGRLVKEQKITSLEEIFLFSMPIKEHQIVDQLIKESDMRDELMLIVPVQKATSAGQRTRFKAFNIVGDGNGHIGVGARVGKEVSLAIRASMIAAKLNVVPIRRGYWGNKIGEPHTIPMKVTGKCGSVSVRLIPAPRGAGIVAAPVPKKILEFAGVEDVYTSSCGNTRTRGNFIMATFYALRKTYGFLTPDLWAETEVSRDPTDEHSDFLTMGSKMIAA
Tc00.1047053506799.30 |mucin-like glycoprotein, putative	MMATVMKATALRREVCALLSLALLCCCASVCVAAAAATGTAVQSTELYSGTSAVNVSVEVSCADSENKLQWRFPGQIKWNKCALPQGAHDYTVDKESGGGYTVDEIAVSYYVDEEGTEERTVIVTSDEVGVLFDTVIEDPGRVGELLCLSAEQMYSAAKCNESCTSSDSDKTAFTMEFPTNNESGVYKEWEKNKRTNPPKDSAVSTSGVCPLKTPAERTPVKANGGSPEAAAATSAAQVTAVEAPAAGQAAGSSSSAASGASSSAQTIEQRISPADPQAGNTSQLPTGEGVGRTDASGTTQTPSATPASGNGGASGAATAGAASQSGKPTYTKEANNSATTGAQGPGTSDSSAIATAWVHTPLLLLTALACAAGQRCGAATHE
Tc00.1047053510329.70 |protein kinase, putative	MAAVEGSPSSKEAARRQNPKKRVLCYEFDPETDVIGRGAYGEVYKATLVSPSDNGTGTVAEAQDKFVALKRTLCADKEEGIPASTIREIMVLREISKAMKNGAGKEGSPESFGCENVVKLYDVFMDKSTVYMASEFCEAGDLSCYLKTLPLRRLSDGQQYRQWMWDLLSGLCFLHRKGFSHRDLKPQNLVLKAIPSDPPSPEASREGGSRKEPKLTPQYKLKITDFGLSRVEGIPVKKYQHEAVTLWYRSPDILLGNTNYNYTADMWSAGCIIAEVASGNAFFRGKNNREQLKSIFSRLGLPTENNFPSIKQYALYETFFTGADSIQKGQEEKEGNVATSYAAWFENVKEKLNHYFTRYGSVDIVGEDGVDLVARLLAYEPGRRLTTEEAIQHPFFHTV…
Tc00.1047053506941.280 |heat shock 70 kDa protein, mitochondrial precursor, putative	GVPQIEVTFDIDANGICHVTVKDKATGKTQNITITASGGLSKEQIEQMIRDSESHAESDRLKRELVEVRNNAETQANTAERQLTEWKYVSDAEKENVRTLLAELRKSMENPNVTKDELSAATDKFQKAVMECGRTEYQQAAAANSSSSSGNTDSSQGEQQQKGDQQKQ
Tc00.1047053506543.30 |hypothetical protein, conserved	MIHTARKKQFGLSALALFVLLLFLLVCITLGLHWWRDTSGPALHPPRSRFDPLAHCATPHGTLLGYALGIPAFSNCHRRWNSKSQAFVTLEHPHDVRQEPFLLGTLRSRSTGIRWVAAEFIARTYYLHRGMSFIYGAPDAPEYWSALEFHGPMVREREYETLELLNSAEATTAKERKHLAPRVLDVVVWSPMEERDLPEGHIAVVVRVEDDVEAAGGEDRLRELRKLRLQPRLLYIAEQNFDNTHWGCKNYSRVLRFQWRNGREAVLQDPLELPIIGRVRPGKPKQNTDVEDDL
Tc00.1047053510349.80 |protein kinase, putative	MWSLDDFDIGRKLGEGRFGKIYLAREKRTKCAVAIKCLSKDMIRYHGLAHQLRREVELQEYAGRCHRHILRLFAYFWDDVRVFLVLEYADGGNLQTLLDTRTQHRVSEEEARRILRPLLSALAFLHERDVIHRDVKPDNILFKAQAVKLADFSWAVRLDRRVPQHSRRYTLCGTMDYLAPEQISRRGCTTKADVWALGILTYRMLCGNLPFEHLSAWELCARITRGNVQYPTHLSVEAQNFMESLLCVDEASRLSCEEALKHPFIVGNSCSLHEASAETELPSAVSFQCSPTPEHWDNRFVRVSLPTYGKAPAVVFAQRRQPQPQQKQQTNNRSGGGGSSRNSINSSNSATCKWVATAACSRSLSDGSFVTVSSSHSTERIASAPDLTTPNISSAPQRE…
Tc00.1047053507681.160 |40S ribosomal protein S24E, putative	MVFQKKKAEVTVRTSQFKVNKLLNRKQFIVEVNHPGWCGTVPAKLIRSRLASLYKVADENQISVFGFKTKFGGGKTTGFGLIYDDLAALKRIEPNYRKARLGMGKKKQPARKSVKERRNRNKKIRGKAKGKMQTKKK
Tc00.1047053507093.300 |hypothetical protein, conserved	MSAERAIGSTITLITNSLIRYEGTLGQIDGPNNTVSLTNVRVFGTEGRGQEAGLAQIPPADQLFDQIVFRGSDIKELTVFEEPHNAMMDPAVVTALPARNNSAKTVSINQRNGPSSGNTSAQYHQTHHQHQHQHQHQQQQRYGGGGYRRGGGSGYRGSRRVDGHTGQDFRPATGAAKEEFKDDFDFSKSREEFEKKKSEFEKAKEDAKVHSKAYDKSSFFDKISCDQQDRALRMDREGVKRADAETFGSEMVGNMRGPRRGRGGRGRYNGRYN
Tc00.1047053507559.110 |surface protease GP63, putative	MLRQLCCALLLLLCTGGGLVIAVPHHCVFDRLPRNVGEVTGGEEPASPVTVSVGSDWAPLRIKVFADDLEGLGGFCTRAGEHINMFFGKEMVCQEEDILTEEKVDILENVILSEAAKMHGERLLVRPLDGPLVVPRFREGSVCGKFPVPEEHHTDGVPDADMVLYATAVPTFKPTFAWAMPCATLGPRGRPVVGVINYNPRHIENTSQHIRVAVHEMAHALGFIVTDMEGQALVKREVGVRGRSSVHVVNSRNTLEQARHHYGCESAPGMELEFAPPTRNPAAPGGRGRGAGPGEWRERGGGRILPDLPGGRAGRIFPGERRERGGERILPDLPGGRGGGRGAAELPAEPVRRRERERMLRLRAAQHISASTQAAADGTLSTGTTLTVVEKQWRPPSWL…
Tc00.1047053510483.154 |mucin-associated surface protein (MASP), putative	MMMMMTGRVLLVCALCVLWCGAGRVYARNPDNNSLGGYMASRGFGRNTSFLSNGSIKNLSTPLLLSASFISAMQAEAREEVSSPGVTNLPLSGATGLSPAFSDRGASIPRPTVPGLRAAIPGVDVPSDGPGAIPAPVRAADAPIPGVAVSSDGAAAFSSLGAAAAGPGPLRDPAFPGPDANIPGSVAPGHGTPIHGTAGPGAAAFSSLGTPIHDAADPGAAIPGAIPGPGSARGAAGHRPVGPGHGPGIPGHGPAGAGDGPAFSGLVPAVPGAGHSVGGGSEPPDSRSAVISSSQGGNGKTAPVSVSSDERIASPEEVLAQKETGSQGTSSPEGQPTVSSNTEKQRNNSASAGGHSLGHDAAGDELQDSLEEQQKNDHSQTNETKKSSGDQNTESQRSG…
Tc00.1047053511679.10 |mucin TcSMUGS, putative	MMLRRVLCVLFFALCCACVCATAQEEGQYDAADVEAGDGPDKTTTTTTTTTTTTTTTTTTTTNAPAKSTTTTNAPAKSTTTTNAPAKNTTTSKAPTPGDGSSLGGPLWVQVPLLLLVSAAVATAGAAC
Tc00.1047053506445.110 |nucleobase transporter, putative	MGLGFEFWGEAYSYAAAIMCGLSMLLPINAIFSAPLYIMNYYQYVMHDPNAVAKHKNFWDNALTYYSMLIMLVALIVEPLTLSEAFRRIPIRLRMLSALSMFWLEIIILMSVPAAGSTEAGAISAIVCASFSSALGKSVFESTAYGLFGVFPSRFNTALMGGVGVAGALASILQLIVKASLPQDYSGIRTQSKIYYGLMAGIHGITFIMVVGLHWVPFAQRYINALSGGTSSPASNNPDQAAESETEAASKANEKSAPKATNGGDDNADSGRLVNTNVIFVLKCVYPMLSACGFNFFITLFLFPTIVVSVDPDDYWYGTVAVCIFNVCDVCGRFSPSLKCLWPPRWVVLVGSFSRVVFVPLLILASYHYIPSHAYNYVMMVIFGLSNGYIGALAITLGP…
Tc00.1047053506503.60 |hypothetical protein, conserved	MELCTHLHTQLCASILHLRWLSSAVFFLFFFLPSNGSPYPRNNWCVSFPFHHRLPVLQNLAASFSVWGGDAMPSPVVLTRSAPARALNIKMFDRQLKGLQRCLVDAPACDLHKLCAEQMLDRRAFVKRDTPVVLEVGAHTGWFFRQMLEKKQLFGLKQYIQTDVCEERLNRNYEEVKHMIPPDVEFVQICCDEEEPDPFGVPERTVDMVVSCLSMHWVNDLETAMVNIRRVLKKDAFMLHSMFGGNTLYELRGCFSMAQTEVLGGVSPHISPMIDGAGLSTLVLQAGFNLPSIDVDRHLLLYQTPFNLMEHLSTMGESACHYMRRPLNRDVLLAACAAYDVMYRKNELIPATFEVFHTIAWSPSPTQAKPLERGSGMVPLSSWNSQNKKRLQDVLDEFA…
Tc00.1047053508739.50 |hypothetical protein	MYLQMVLVALCITSAIFPSQVDADTPNETEREERRSRNRSISSPPFLPPSLGNTFNDPSLLFMTEEMELPPDIKRTRRRTRARRPYPPSRRRGPPVPHPFITFSVTVTPSRTAVPDRTTSRTVTPSRTAVPDRTTSRTVTPSRTAVPDRTTSRTVTPSRTAVPDKTTSRTVTPSRTAVPDRTTSRTVTPSRTAVPDRTTSRTVTPSRTAVPDKTTSRTVTPSRTAVPDRTTSRTVTPSRTAVPDKTTSRTVTPSRTAVPDRTTFRTSSLTLSPSSSNLILFCPENVSLVPWPSVQVGVVNVREGFRLLGTLGGQWKLLPWEWGSPKLGNEQVILNASILKVSCRERRLGRMSRRGCTHFLSLIRGGVQVVRDELGLFQLSFSPIKDFYINVNEAIEFSA…
Tc00.1047053508717.30 |phosphoribosylpyrophosphate synthetase, putative	MSYCEQYLSNGVTNRNGNLRVVNGNSNPKLAEGVCQALRIPVTSCRVGAFANGEINVKILESIRGDDVFVVQPTCGNSVINVNQAVMELLLIIHTLKLSSARRVFAVIPHYGYARQDRKHTSRVPISASAVARMITELGVNGVVTMDLHCGQIQGFFHGCPVADLSATSEFAEYAKKKAFNLNNLVIVAPDAGAVNRARRMGDRLGASRIVTILKRRVEANHVDSMQLVGEVDGCDCIIVDDMIDTGGTLCKAAEVLRENGAKEVHAWATHGILTDPACDRITACEALVEVVVTDSLPQVESVKKCSKIKIISIAKLLAEAIYRIHSEQSIENVGEIPVPQHHNEDLISVDALVEEGDWPQSGNRSIKRRSVAYPGKTSSQENSPGFVTH
Tc00.1047053508433.80 |hypothetical protein	MFVCGAWGQALFVVSGHASHQHDGCEGPGRNIHLGAAMHAALRCLSMRVRLRVTEEGNARCAPCTDGATMTWVAPPYDEGKAIFRDHAQVCTISATSDSLLPVVPWGGEERVYGAGRSHRHILNKLCYGRPSPIQRALGPAVAHHRSMWTRLLPEASVARGEGSRLRCHDDNGVRLPSDLAGAPQEAEKECDLPDIDYVAADGVTSVVGQSLGDEAASDKAGGGATATGPRSPDAAGAAQGAVDPPPREDDAAVGCGGWEADMKDAPPPIHGSNTAAAACPFPLLLLLAAAAAVATLSSGCKRERPISTGMSLSVYTYTLLVRILCTRDMLYALSLFCCSLMWRHHACIMGWDKKLFDFFWRISCCVCVRVRGICVVLISLFLFTCFGIV
Tc00.1047053506821.170 |aquaporin-like protein, putative	MFFVCLLPSFFLLSLREINAMPKSDSSPALEKPRSTTPQPAEPEASNKNKYTDPLDLEDNEIETVEMSTKTQAAVHLPPRTLQQESPEACTAHGANTVHALAAGVPAYSGGEENDQNPFHKGKREISTTSQLTTSASAIQDSATEPDGKKFFISVEVTSDGVTRLEELDPRELARLYAQQQAALRSISGEFDILYVPDWVRLHPLLGSYVAEAFGTFACVLTLSLVSVRNQSLFDRSNDTNMTALPIGFMFMCMVFTFGYISGGHFNPAVTMAVFLVRKLDFVRAVGYTICQTGASLGAGLVAMAIQGGTDIFVPYVDKAYVSSGIFSELIFTFAIATVVLNVAYSRQSGNFFYGFAIGMTVAAGSASVGRISGGAFNPAAATGLQLALCLTGNCEPLA…
Tc00.1047053511621.50 |RNA-binding protein, putative	MSYTIQVRGLPEDTREDAVRDFFSRVGDVTHCTLERNAATLSFENEEDFNEALNMDGMEFENGAFIQVEKKRQENDSYHGRSDNNMDDNQKNGATDGERGGDGRDASPRDNRKRFREEFKVAVRNIAENTTEQQLRELFEPLGTIADLFLEPRRRYAFVGFDNTDSLEAALQMTGRELNGVAIEVEKKRTGPRENVLPTKVVVKGMPPNTNEEDLRAFFLSAGEPVDVFIHEKKHFAFVGFPNEEACGAALRLHGTELNGSRVDVERRQRQRCFKCDREGHVALQCRAVEPYCRNCGRNGHLSRDCRSGPRDNRRNQNDRREFVRRDYNDRRDYGDRRDYNDRRDYGDRREFVDRRDVDRREDRRRARSRSDSYERHRRRHSHSRSRSPKRFARERDRD…
Tc00.1047053509053.70 |p22 protein precursor, putative	MRRVLFSAALSLVPKAPLFRRCVPSVAKAASMGPLVAMEQRRLASHAALSSALRHELEEEQQRSEKPAKPELPAGWTLERKPGQMLFTMRKKHEDEEIIIRCLGEESGDDDVVSLDFDAYITCNNKALVCRMSFESEEVIMGQVSFLDDAKLALDDSVEGNRKRQWLYKGPKLDELDERLVDSLTSYLKDRGVNEDLCRFMEEYFFWAEQAEYEEWLSAINRFVS
Tc00.1047053507699.10 |mucin TcMUCII, putative	MMMTCRLLCALLVFALCCCPSVCVTATGEGTDKGSVSTSPASAAPTSGGDGQGTPGVSITGQTSSSDNGTVQTPGENGAVGSENPGIEEVTSGTASDSGKVKSPETGTQDSTRADAEEPRDPTVLQGAAGAASINGQESSREARTSDSADPAKTVQEQAQITGPAGPGSQSTSSKEQKGSESQTPQGLSSGNGTTQNPGENDAVGSKKPDGKEPNSGTTTDIGKGKGTGSAPSASPDPTPPGPITEEQPSGSANPVQQIQKANASTTTSTAPEASSTTTTETPSTTTTRAPSRLREIDGSLSSSAWVCAPLLLAVSALAYTTLG
Tc00.1047053509471.68 |histone H3, putative	MRTAYARRCARVPVATCSRRSHSVVSVFFLLWCLAAQIRKPALKHQQAKKRKQQQEQQATRIKGDMSRSKETARSKRTITSKKSKKAPKAPGAATGVKHAQRRWRPGTVALREIRQFQRSTDLLLQKAPFQRLVREVSGAQKEGLRFQSSAILAAQEATESYVVSLLADTNRACIHSGRVTIQPKDIHLALCLRGERA
Tc00.1047053504127.20 |hypothetical protein	MMTTVMTTTALRREVCALLSLALLCCCAPIFVTAATATGAAVQSTDLYSGASAVNVSVEISCADSNKTLQWRFPGQSEWTKCAFAQGAYEYTVVASSGDYDYTGYSVGTPSDTIEVVLLDSTSGASNRVDDESLCLSADRMYLTAKCNASCNSSVSDKTAFTMEFQTTNESGVYKKSLENKKGNNNPAGSTSGICPLKTSVEGTPEGVNSGTPVAAAAASAAQVSGVGAPAAGQDAGSSSSAASGASSSAQTIEQGISSAGPKPGNTSQLPTGEGVGRTDASGTTQTPSATPASGNGGSSGAATTGAASQSGNPTYTRETNNSAATGAQGPGTSDSSAIATAWVHTPLLLLLTVLASAAGQRCGAATNE
Tc00.1047053509471.86 |histone H3, putative	MRTAYARRCARVPVATCSRRSHSVVSVFFLLWCLAAQIRKPALKHQQAKKRKQQQEQQATRIKGDMSRSKETARSKRTITSKKSKKAPKAPGAATGVKHAQRRWRPGTVALREIRQFQRSTDLLLQKAPFQRLVREVSGAQKEGLRFQSSAILAAQEATESYVVSLLADTNRACIHSGRVTIQPKDIHLALCLRGERA
Tc00.1047053505931.40 |histone H3, putative	MRACPCRDLLSPPPFCCFCVLCVVCLAAQTRKPALKHQQAKKRKQQEQQATRIKGDMSRSKETARSKRTITSKKSKKAPKAPGAATGVKHAQRRWRPGTVALREIRQFQRSTDLLLQKAPFQRLVREVSGAQKEGLRFQSSAILAAQEATESYVVSLLADTNRACIHSGRVTIQPKDIHLALCLRGERA
Tc00.1047053509543.50 |DNAK protein, putative	PLSLGVETAGGVMSVLIPRNSTVPIQKSQTFSTNADNQRNVEIKVYEGERPLVTQCQCLGTFTLTDIPPAPRGKPRITVTFDVNTDGILVVSAVEEMGGKTHAITITNDKGRLSKDQIEKMVHEAEQFANEDRLNAERIEARNAVENYTFSLRATLSEPDVETGITLEDRQKIQAVVNAAAAWLDENPEATKEEYDAKNKEIEHVAHPILSAFYIKRTMERPHDPSTTGGAAPEGNGGADAPPQPTDVD
Tc00.1047053506579.10 |ABC transporter, putative	MKTQSDGDAGASREEALSLGKVVNFSWENLTYRVPVEDDDGNVTYKTLLYNLSGTALGGRVLAIMGPSGAGKTTLMGTITGKLYNAKAKLDGCCFLNNTIYSQRYKKLVSYVSQDDIVMGKETPREAIKFACRVRLGLSMEESEKLVDEVISRLHITECQHTVLGIPGILKGVSGGERKRANVGTELVTNPCVMLLDEPTTGLDSVNALRVGKMLQELARRDMRTVIATVHSPSSDLFDVFDDLLLLAKGRVIYHGPTEDSVAYFASLGYQVPPRTNPSEYFMNILQLPEEELSQLWVAWEDYVMSPAANNNHCLMVVQGPITRQDEFLESQLKVKKSSFAVQFFELWKRSLRMFCRDPAAFFGRSFQTLFFSVFLGLFYFNLKLNQQGVQDRAGALYI…
Tc00.1047053508607.50 |trans-sialidase, putative	MAAGMVMLRFAVSSLYLACCAAFHTLFFCCFPSRRKLLQARIATVKLQGTERTNNITQTAHTHIYMLSRVAAVKAPRTHNRRRVTGSSGRRREGRESEPRRPHMSRRVFAFAVLLLLLVVWMMCCGTCGAVHAVERNLGDLQMRPEIAMFLPNKTQVVPKSGGEGKVKNIFASPSLVSAGGVMIAFVEGRNKNKRFSEVIDLSSSDIVAGYIKAPETWQSLVAEVTKDDWKAHTVLESVDNWNHVGVANLPTGITRGNKVFLLVGSYEEIRENDGDIWKTEAWSIKVIEGEATQSTEVEPSQPINWSEPKPLFQTDSPNNKGELKEFLGGGGSGIVMGNGTLVFPLTATDENDKVVSLITYSTDDGQKWEIPEGVSSAACHSPRITEWEEGTLLMVTYC…
Tc00.1047053509505.50 |10 kDa heat shock protein, putative	MVVFRRCLCHSLHPLPSFLVPPFFFSFSFFVSTRVCAHVKNTKRLPQQHANTEKKKRKNKKEKNSPLLLFPKQTHHITSPMFRTTVSALKKLQPLGQRVLVKRTLAAKQTKAGVLIPEQVAGKVNEGTVVAVAAATKDWTPTVKVDDTVLLPEFGGSSVKVEGEEFFLYNEDSLLGVLQG
Tc00.1047053510101.430 |40S ribosomal protein S21, putative	MTTIGTYNEEGVNVDLYIPRKCHATNNLITSYDHSAVQIAIANVDANGVLNGTTTTFCIAGYLRRQAESDHAINHLAISKGIIRIKTGKKPRAKKLKNVKGLGVRGLPRGALQQRGARVLPTQRGVAQRGGAQKGNVRKLQPQPQKQRSQLNQRSQQQHGARPTRKEEGGRTQRGGRDAPQARKQQGRNEPQARRQQGRNEPQARKQQGRDAPQARKQQGRDAPQARKQQGRDAPQARKQQGRNAPRSQKA
Tc00.1047053507071.170 |mucin TcMUCII, putative	MMSCRLLCVLLVPALMCCFFCVCATAAATGVRVRPAGDGAVTAGHMWAVMAAESELVADDSGRKVNLNSESNNTQEDEEGGRNTAGDGPTPTPLVPPTAPTRKDQSSTDPLRSNISDPSDAGNASDSQTRASGQGPLGGGTAAGTTSPLPNSSQQAADGVHAEGGSSSQGSQASGQTVTGKPQVSETEKAAPQGGGGGGRGAHQEAEHTKKDSVDNALGKNGSEKREPPAGSQTAPRSSSGGNANVAPNPAVSIPLPPEPKSTSEATGTGESPHPTDNAQTQSMRTDAAPSTAHTQNSPNSKSQEPESEITTTEGPSNTTRNTEAPTTTTTNAPSRLREIDGSLSSSAWVCASLLLAVSALAYTTVG
Tc00.1047053508235.30 |mucin TcMUCI, putative	MMMTCRLLCALLVLTLCCCPSVCVTASGQENDTTTTTTTSTTTTTTTTTTTTTTTTTTTTTTTKAPTTTTTTTTTTTTESPKPSDTTREQTETAATSTEEPSMTTTRAPVNKDELKRSIPRGTNGSFSGSAWVCSLLVLAVSALAYTTLG
Tc00.1047053511753.120 |L-threonine 3-dehydrogenase, putative	MLRFSLPLFAAAVPRVLITGGLGQIGTDLTLALREKFGADSVLTSDLVTPPEKHPLAGGKGYQHLNCMDRDAYEKLVKDFKPTWLFHLPAIMSVRGEAEPQLAMNLNINSTRHALDLARDYKMRCFIPSTIAAFGDKCGKVNTKDDTILNPSTVYGVTKVFTEMIGTYYREKMGTDFRSVRFPGIISAATLPGGGATDYAIHMYHCALLGKKYVCPVRRDEPLPMLYMPDALGGVIKLMEASDSCLKRAVYNISGFSFTPEQLRASIEARMKRPLEVEYVEGPAQSIAHSWPDSLDDSNARQDWGYETKYDVDKMTDDMLRQIPVLHGLPSL
Tc00.1047053503815.20 |lysyl-tRNA synthetase, putative	MRRWGLYSFQCLCACRLTAARQAVKGPLLPPALSSSSSPLETKKPGSKASSTKTVTQEASRAPRTKLDLPAAYSSFRGITPISEVRERYGYLSSGDRAAQATVRVAGRVTSVRDIGKIIFVTIRSNGNELQVVGQVGEHFTREDLKKLKVSLRVGDIIGADGVPCRMQRGELSVAASRMLILSPYVCTDRVVCPNLRGFTVLQDNDVKYRYRFTDMMTNPCVIETIKKRHVMLQALRDYFNERNFVEVETPVLHTVASGANAKSFVTHHNANAMDLFLRVAPELHLKQCIVGGMERIYEIGKVFRNEDADRSHNPEFTSCEFYAAYHTYEDLMPMTEDIFRQLAMRVNGTTVVQIYPENAHGNPVTVDLGKPFRRVSVYDEIQRMSGVEFPPPNELNTP…
Tc00.1047053506617.10 |surface protein TolT	MLAVMVMRPFLCALLFFALCCCFPNSVCAADDTATNTTEDVNASAIPTNMKEAFDWAFKAMFKAREEVDEANQHCVQAKLSATKAAGLEKEAEMALKKLGAEAVTLSKALRDARGANNEAKAAVTECEAAEAAAQQAEIATLDAAYEVLNHVKTDRRSRNSRTGDLLDKAANHTAIAVKKAKEAEAESEKAAAAAQKALEAAEKAAAARTLAQDVAATASALLRQREREEEIRRARDREAAEAAKKAAIAEVMKKFAARKGNDAALGRNSTSTRLQRTRPRVDGGGIPLLLRAPLLMLAAVASFFGFLLC
Tc00.1047053507953.170 |hypothetical protein	MVCVRCRCCWAAAICDCAVAMRGVAAVSFLLFSVLLQVGSTALGDSTIRDDDWPFALRPVGFCSDAQLLVRVFDGCCDGVCVRPACDGAVAAEHARAVMAAECGTVAGGSGRKGNVNSEDNSNQEEEEDEEGGESTAGEGHSPTSAGSLTAPTRQDQSSSDPLRSNNCNPSGTGSASAAQMRASGPESLGGGHAAGTASPRPDASQQAAGGVHAGSGRTSQGSQASEQTVTGESEVPGTAKETPQGDEGGEPGAQHEADQITKMTVMNCCAKTAVERESRQRDRKMHHVSIVERMLIIIFSVLLPARLAIQCHLSAEEVVEQRHEFAAMKQLPLRELSEAEVLFNAQPLAHSQGAWTF
Tc00.1047053507483.30 |calmodulin, putative	MFVAYGFFFFFSLFFLYLCDGTTAGARSAHNNNQQQEEHQNQNQQKKEELPPPGLTFQMADQLSNEQISEFKEAFSLFDKDGDGTITTKELGTVMRSLGQNPTEAELQDMINEVDQDGSGTIDFPEFLTLMARKMQDSDSEEEIKEAFRVFDKDGNGFISAAELRHVMTNLGEKLTDEEVDEMIREADVDGDGQINYEEFVKMMMSK
Tc00.1047053509571.70 |hypothetical protein, conserved	MLSLSVFFLFLRLYCAITVTATIAAATAVGDARSSSKCTRRPIYYASDCLEMSECAWCCERPIGQQCFDKFDNNSVEPPCSDYAIVTNRDTTCGQLCSVKYDDCERCEMRNWCYFCISTSTCQPPYASCRNGEVIQSCKMREKEDGGSNYYFTVTIGVGGALMVFALIAALILLSLQLRRREQDEQQNFVEEGTPFLRDATTVEENTNVQPVTTTATAPTTVITASGIMPSNITTTTNDNNENDNSTNEYNIHDTENSDRDSHDLATNASAAVASGEEPPAARDFREEGGAEVRLPTPRSAKFSTGEDDSLCFLCLDASPSVTFLPCYHTCCCETCSNKLRPTRGDVLTCPFCRTKIVAMVSLHSVLAQAGLS
Tc00.1047053509047.30 |hypothetical protein, conserved	MAWPSHLNLLGSLFPLSYAVFFFFACVQCMRRLLPWRLFFAGVAQRFNSDSLLHDIFSELDACDITQRNNQLKMETSTSSKKMNGGGTTATPVETATAEEADILAELSKQQHLQRLVQEARDQAALSQAEEAKKGEVRRHARYVVSPPAALHLSSAELIQEKSPQHFTPAGDSSRRLSALPQLNSPGTVAVVTLVGKVLSVAQMHGGEGSIEENSVTAVDENGPHARFLVQYNVPFLPSSRPVTVQVRCYGATLASFAKRYIKLGDLVHVLGHVLPLDSSSADGPSFCVCALPVGGNISVVLSAEHVTAP
Tc00.1047053508277.65 |hypothetical protein, conserved	MPPKENEDYVPPKDKADVLAEEYENAHHDRSGSDKNAPSHSLKPKSVR
Tc00.1047053506563.40 |beta tubulin, putative	MREIVCVQAGQCGNQIGSKFWEVISDEHGVDPTGTYQGDSDLQLERINVYFDEATGGRYVPRAVLIDLEPGTMDSVRAGPYGQIFRPDNFIFGQSGAGNNWAQGHYTEGAELIDSVLDVCRKEAESCDCLQGFQICHSLGGGTGSGMGTLLISKLREEYPDRIMMTFSIIPSPKVSDTVVEPYNTTLSVHQLVENSDESMCIDNEALYDICFRTLKLTTPTFGDLNHLVSAVVSGVTCCLRFPGQLNSDLRKLAVNLVPFPRLHFFMMGFAPLTSRGSQQYRGLSVPELTQQMFDAKNMMQAADPRHGRYLTASALFRGRMSTKEVDEQMLNVQNKNSSYFIEWIPNNIKSSICDIPPKGLKMAVTFVGNNTCIQEMFRRVGEQFTAMFRRKAFLHWYT…
Tc00.1047053511727.290 |RNA-binding protein, putative	MPAKSANKPASKPAAKPAAKAPAPKAEKKGAAKAPAPKAAAPAPKAAAAAPKPAVRDAKQRSDAANHNGLYVKNWGQGSVDDARALFGTAGKVVGVRVRRRRYAIIFFENAAAVKKAIDLFNGKEFMGNVLSVVPAKTTPKPDPHANSSVVFVSPIFRASTTKKQILELFSGMKVLRLRTYRNNYAYVYLDTPAAAQRAVKEKNGAEFRGKQLRVALSTRSLAKDRARAERARLLMAAQKFNKRKNHTK
Tc00.1047053510847.10 |trans-sialidase, putative	MSRHVFNSTALLLLVVMICCGIGGAHAEQAGAAVDPFTGTPSVSFGNWKEFKEAGSKITSLRVPGLVKVGDDVFAVAEAQCGERNGAGSCAGIVSKHLDIRGDSMDISTSDISLFCMQLVDTAENNFGTTEVLRPTTLVLGGSVYLLLGNYSHKKPQVEGTNERGLLLVKGTVTVDGGNNKKLLWNETYLVNPQAIGYSGSLTEFLGGGGSGAVMRDGTLVFPMQAKDKDGTSVLLSMRLPKQRNKWELSSYVTGKGCRDPTLVKWEEGKDDERLFMMAHCAGGYYDVYMSTGSGVDWYTLGEPINRVWGNSRNRKGYGVQSGSTTAIIEEKEVMLITAPVYPKEENEGGNGRLHLWVTDNARVYDVGPVSRGDDDAAASSLLMKDNNKELISVYEKKK…
Tc00.1047053511529.80 |kinetoplast DNA-associated protein, putative	MLRRTMTALRVSPYSIFLQELARKRELSGLPLKDCSAIGSRMYRALPPEKLSALKARAVKKRYPALDSFNRFQRQQAFRFTHLSNQQRQRVIGRMWRELKQKEMQAKKLKRKRLAAAKRKAALKRKAILKLKAALKRKAALKRKAALKRKAALKRKAALKRKAALKSKAAPKRKATPKRKASMKGKAGAKRYKKQ
Tc00.1047053507527.40 |cation transporter, putative	MATTTEIRMSTAMETVVAPMDRTRWGCMWWPSSSCFCRRFWGRLSHLPGSMCRVCGMNPFLFVLGKCAATGVVLAVSTIHMIHPAAELLEEDCVPDSWKESYDAYAFLFAMIAAILMHALETQLVAMFASDESPSSPSGGNGEKGDANGDEERADGAPSGDIYQHHHSHVLASVEGGRAHRLLSALFMEFGVTLHSVFIGLTVGITSDAETKALLVALVFHQMFEGLALGSRLADASMRISLELLLALIFSISAPLGTAVGVGAVVGSKISLTGVTFIIMQAIFDAVCGGILLYLAFVLMLNDFPTDLRKHAGVGAAHRGWKRLAMFVALWAGAGIMAGIGKWL
Tc00.1047053510001.10 |hypothetical protein, conserved	MFGLWPVILRGCLSFFLSFFPFFSIRLSVCWGVGVPAWRMVSFTCNYCHDVVKKPKVNGHAAQCGFASFTCVDCMEVFDLQTIKQHTSCITETEKYQGRWRQNRAPAAAARRCVDGSDDSDGDGNDNNKRQPLRPPRPPMNLSSDSDSDDDTWVTGGKKKAVMEKNKGRNGSPNGSSQKRAKTTSPSNKNMEAKSGLKRQKHEELLELPRAVTAADCIVPSFVLGTDEEVAEVTRWIIEEAGETPLTVRALAKKLVERYNTRIAKHLRHAIETAIQNGKLRVEGGTVNLP
Tc00.1047053504277.30 |hypothetical protein	MTRNRLFFSFLLLLSCSVLVGANSPEKEAATPRKAEGGQPQLVSPSSSSPGDETGVPPKLELGELRDKALLAAKYAFDNTTGATMQCMQAKADAEEAKKYAEEAKKLFGKIGGGYVSTSAALADAEKASNDADEALKSCVEAEKAAVDADTAALAALLEVLQHSKFWRKNSADSTDKLANVSKHSANAKNEAQKAEIQAAKAAEAAKRAAETKKKAAAALDTVKEVVAMAEMLKEKFFENERLQKEKHKAQLEAEKRSIQEEVEKKEAEAENALNRAAAAEKRVAELELARKRQSTEQESEGSGRRRVRRSGSDSSSNYAPAYAPPLLLLPLLSFTLFCFVAWC
Tc00.1047053503829.80 |hypothetical protein, conserved	MRTSIISPNGSVNRTRRGRRMQLLAVVLFAFIALETTTVVSAEKVLRHPVASSSGRCAKGVKAYLVQTVKQRAEVAASETRARAELNEARSIVEEEKGGQREPKEDTQERVRAAWSKFESASAAAQKFDAAVLNSHGKLPLECILEVDALRGTDPNAESWFRQTIHALEKVALHLRLYGETLRGVVLFNLAEYESAVSSFYDFVEVFSAKSQQAYNEIQQRRNKVTFGDENGGLRELAELALMYTRFITLALVPWMTVFSVFVLLIIFAPFFLSAVLLPQLVWRVWVQLFFLHYTYGLTVDGLFNSLQQYFGLLKEKDWAGLQERFLKALLTLATAEGSLGTFYNGIIAVTLIISTVAILLTFIYYWVKLPYSLMAREGGGGGKRHARNQSRKGAPQTS…
Tc00.1047053508799.280 |hypothetical protein, conserved	MEPRWRIIQPRRLLVLGWACLPAPVQLSSLAFISLLDRRGAVNELDQGGASATCMAGPACGYLVMPYGFIFDHFGPQPIFILSMVLFPLGALLFALSFRGTIEGSVVRLSVFNAILTLGCTLYDVVYMMTIMSHFPISKDPVVAILKSYIGLGSAIVGSIQLAFFDGRPDHYFYFLMVLFFVAGSAGFFLVPLPSYHLTGYEEKHLGIEEKERRLARKSVYLRQQPPTIRFAIGIAFVVLLVIYLPLQSALVAYLGWGRTQRIIFASILIAVLVALPLMALPVSCLERRETQREEDDCGGTERPSAGDEVANERAAAGGPPKKVETDVDYIAPQYQTTFLQNLKTLKLWAFLCSFFCIAGSGFVIIYNASFLYAALADEEVDNAIKTLLTVLNGVGSAA…
Tc00.1047053505971.20 |hypothetical protein	MRVVLVSAGVAGLPFLISSLCAYFCDFVRLPLRVICAAFVPGRVINGTERGAARRYFVDRTQYFPFHLHHFTCNDMRGSVVVVCGTSLRAVSLFLSFLFLFCCFIGLVVLLSLVLCCCSVFPLPAGVCVLARTCGGTGPTDKSAKGTKHDQRASVMFCPDPYGAMRLMQYNMQRRVVQQMVAETQRQMMQQGCTVPNEMPPSPEGFGNMGGPNSGWGPCRQQSGSHEPTPVGYFGGFSPAPQFFPNDLESMRIPEERYGNC
Tc00.1047053504769.150 |hypothetical protein	MTISCGATWMAVLLRALCGVFLFPMFFPFCVWEGCGRGCVRENEHGWLPAPPSALENSVHVALLDGVSRHPECGEEEDGEDLLWAEGGWTGQSSSVSFPMSLAVHTESVNLSECEMKGLCRFVCATQSSSLHAVVTVRCCAVLFDEGMA
Tc00.1047053498829.10 |mucin TcMUC, putative	MMTGRVLCVLLVPALMCCFLCVCATAAATEVRVRPAGDGAVTAGHMWAVMAAESDQLAGGSGRNGSVNSEGSNNQEDEEGGGNTASDGPTPTPLETLTAPTGKDQSSSDPPRSITSNPSDTGDVSDSQTHASGQESLGGGPAAGTTSPLPNSSQQAAGGVHAVGGRTSQGSQASGQTVTGVRDGKGNTARRWRRRTPSATRSRPHHKRWR
Tc00.1047053509135.9 |hypothetical protein	MYVQMVLVALCITSAIFPSQVDADTPFETESGKKRSRNRSMSGPPFVLPNLDNTFNDPSLVFMTEEMELPPDIKRTRRRTRARRPYPPSRRRGPPVPHPFSTFSVTVTPSRTALPSETNSRTVTPSQTAVPSETTSRTVTPSQTAVPDKTTSRTVTPSQTAVPSETNSRTVTPSQTAVPDKTTSRKVTPSQTAVPDKTTSRTVTPSQTAVPDKTTSRKVTPSQTAVPDKTTSGKVTPSQTAVPDKTTSRKVTPPVLPTSTAFRTASLTLSPSSSSLILFCPENVSLVPWPSVQVGVVNVREGFRLLGTLGGQWKLLPWEWGPPKLGNEQVILNASILNVFCRERRLGRMSRRGCTHFLSSIRSGVQIMRDELGLFQLSFSPIKDFYINVNEAIEFSAPV…
Tc00.1047053509471.40 |hypothetical protein, conserved	MEALVAKAVERLGKKKLWLVVHTLRRVNAADCTVAGVREALRGIRLYVEDDKFAEVAAQFVGKDGATFNVAAFVRAFLATLPPRRQYAVSLVMRKLDPESSGFVSFDTLREMYDVMRHPLVLKRADPSELVDEFIADFEEAREEDGITTDELAAYYVGISHTTLHDEDFELRCIRSFSLDRPRARLDAESSTSHAGKLRSRTLSTYNAAKHPLYETTSMGYGKDCEKVKYDGKFSLKHCFTKHAPMQRGGGATSMNM
Tc00.1047053511907.120 |mucin-like glycoprotein, putative	MMMTVMTTTALRREVCALLSLALLCCCASVCVAAATGAAVHSNDLYFGGPAVNVSVEISCADSENKSQWRFPGQSNWTKCALAQGAHDHNVDQESTAGYTVGAEDTVSYTVYQGSTEYSPGIPYNIIEDVEVVTLDTVSEDSTRISESLCLWAERMYSTAKCNESCTSSDLNKTAFTMEYSTSNASGVYKKWLEYTKSSNDAAASSTPGVCPLKTTVEGTPEKVNSGLHEAAAAASAAQVPAVEAPAAGQAAGSSSSAASGAPSSAQTIEQGIAPADPQPGNTSQLPTGEGVGRTDGSGTTQTPSATPASGNGGASGAATAGAASQSGNPTYTRETNNSAATGAQDPGTSDSSAIATAWVHTPLLLLLTALACAAGQRCGAATQE
Tc00.1047053508153.460 |hypothetical protein, conserved	MSRGSFRLIAVSCAAVSVSAAALIFRLVKNRGRREDPSFETVPVSQWTVQQVAQWLRSRGVSEEAVMSFCRNNIDSSVLFLLDEGENIAKLAPKVRDQILIRRGLRELRDQETYESAGAQTLSASETCTREAEEDRVAAFLMKLNAITSMLTSNEYETASPTIQRRQRQECMECSQALLGEVQHFAPGLRVQLIPLVRRVEGLIIPPPTRVTPATAAEPSDLEAQLITLHEMVDGFLRVLDSTDTHVISDPQIALLRERVESQISHVMEVASRLPPQYGEPLRKKCELVLQRIQHGSTAAASGIAVESAQAAPEPQATLLAPMVKRLREVFTSLKSSALVNMEPAGRLARIAEMLKDVRNIQQAAASSGDARAVEVVNQVAGNVVMVLEQMEALTREEM…
Tc00.1047053511367.70 |dihydrolipoamide acetyltransferase, putative	MRRSFLFLVNFSPLFMPALSPSMETGTIVEWKKKVGDLVNENEVFCTVQTDKAVVDYTNTFDAGYLAKILCHSGETVPVAKTIAVMVEDEADIPKIADYRPEGEAPGEEVKSDAPAVPSPAAPAPTAPPSGGKRYGESLEDTIAASGPAVLRIAARLDRKTLESLPFTGKGGRFAKCDFVGQPGFNDDDVPPPPAPSPPPSAASAAVSAKNSGATRVNKATAGAAPGGSVVGKAFPVCNLKVSDTTLLQQLIRTMPLPKKTASAANNKQ
Tc00.1047053503731.9 |hypothetical protein	MGGVAFFAVPTPLLAAASLVLGVAIGATAALTYINRTNRREFSPRRRSLRHAGFASFFSNDDGKDGAASSSKRHLQQEEIIGGQKRRVSRRLNSGVDLHPGLFSMKSYAAQRIGQNSRSSSISLILKSCLGAESLGTESQEDRDEGDAEERKEENDSEFPISAVGSEEEGTRAFLPSTKGSGKKKGGNVQNVFFTSGEAEFSSLSTLEGLFSEDDASSQDNNEEEGQQEEQHSNNPKQNEDACTTKQEETATGCLGRSGRSYSVNCILDRTAFSGLDFPGGSKRLGASQNDAVFSKRHFYHTHSGAIITRLPSVAAVRCRSILQLLHPPSSTHKDESTEEDGNLSQLTQSIRSTRSLMDDPIYRVVITGGPCSGKTSCLSYLRRVFEKLNFNVFCVPEV…
Tc00.1047053505999.20 |phosphate-repressible phosphate permease, putative	MTNPYLWIAVVGGILAFLTGCGVGMNDLANAFGTTYGSRVLTLKQIVLVASICEFAGAVSLGGEVTSTIAGGIADSSHFASEPYVLMYGMLCALGAAFAWLLLATALTLPVSSTHSIAGGIIGFSLVYGGANSVSWAKKKSEFPFVTGVVPIITSWFISPLLTGLAAAAVYGLIRTLVLRPANSVQRALYSVPVIFGVAFFLESFFVLFKGAKSRLHWPVEKALWVAAIIGVGAGIASIALIPLLKRRVRLMVEKAERQAEELGCGAAELGQGAEADPSAEKVECAPAADGTACGNITSSSTAQSEEKVDKKFIEPITGAFVGDAEKSSESEHRGTAALPTVTAQLFDKRVEYVFRYLQVFTAICASFAHGASDVSNAVGPFAAIYSIYQTRVVESKNE…
Tc00.1047053509639.10 |procyclic form surface glycoprotein, putative	MNGWRNKKGFFFDLTKCSDDERPIMLELSAAMCRVMMRLFALLSLFVFAPRSAFFSHSMVAAVARRKFTMCLFGIVDAVEDFFKSVVACACCLIIGGPALIIAGSILLNQKDLRKAFRDAVNEFDPTPMNDWTGTINKVPITVRRESLNVKGVDGATSVFAEAVVPVSENFLSEFPVSVNVSAVTPFIRMAPFNIMRNSTYFCFSSDCIDGKDCKCKRDVRSFGEKCTARGGSYNQTPTWCKAGNICGECLETLYLRKLYLVVREVSNGKYAEDTNLRSAMYAFGDLDNDYQPGVPSTVTVRLYSSKDPYIALQRLTKGTNDLGLNSRTVGIVLIVLGCLFLLLEIGVCTALICYWMRPKKTSSGAPPYLAPASQGISTSGASGNAAPNFYAQPAQQTG…
Tc00.1047053509037.20 |surface protease GP63, putative	MFRQLRQLCCALLLLLCTGGGLVIAVPHHCVFDRLPRNVGEVTGGEEPASPVTVSVGSDWAPLRIKVFADDLEGLGGFCTRAGEHISMFFGKEMVCQEEDILTEEKVDILENVILSEAAKMHSERLLVRPLDGPLVVPRFREGSVCGKFPVPEEHHTDGVPDADMVLYATAVPTFKPTFAWAMPCATLGPRGRPVVGVINYNPRHIANTSQHIRVAVHEMAHALGFIVADMEEQALVKREVGVRGRSSVHVVNSRNTLEQARRHYGCESAPGMELEFVPPMRNPAAPGGKATPPPSAPGAPAKVSPKPSGSEAAPSAVTPPAQSAQSAPAAPSPGSAALQGPEQPPQTSKPQPSSAAQQSSAPAAPPVRNRPVIRIVTKEEREAERRTGQRRHISSTRG…
Tc00.1047053509217.160 |complement regulatory protein, putative	MLSRVAAVKVPRTHNRRRVTGSSGRRREGSESEPQRPNMSRRVFTSAVLLLLVLLMCCGSGAAAADGSKTRNTIDPFTGTTSISFANWKEFEDGGKITSLRVPGLVKVGDDVFAIAEARCKDEDKCSEVGFTGIASKYLGLNVDSGPTEFSTADASVFGADLLKEGSEGINTANGITRPTTLVLGDSVYVLLGNYSRTKQQVQGKNERGLLLVKGTVADEGGTKKIRWNETHLVEPQRKGASGFLTELIGGGGSGAVLRDGSLVFPMQAKGNDGRSVLLSMRLSKSEDKWWLSQKKPGNGCRDPTLVKWKEDQDDERLFMMAHCAGGYYDVYMSTPHGVNWIDHLKPITRVWGNSHNRKGYGVQSGSTTATIEGKEVMLITAPVYAKEENKGGKGRLHL…
Tc00.1047053461515.10 |mucin TcMUCI, putative	MTTYRLLCALLVFALCCCPSVCVTANGNKQKNTTTTSTPAPTTTTTKAPTTTITTKSPTTITTMDPTTITTKAPITITTMEPTTITTKAPTTITTMEPTTITTKAPTTITTMEPTTITTKAPITITTMAPTTIKTMEPTTITTKAPITITTMAPTTIKTMEPTTITTKAPTTITTMEPTTITTKAPTTITTMEPTTITTKAPTTITTMEPTTITTKAPTTITTMEPTTITTKAPTTITTMEPTTITTKAPTTITTMEPTTITTKAPTTITTKAPTTITTMEPTTITTKAPTTITTMEPTTITTKAPTTITTMEPTTITTKAPTTITTMEPTTITTKAPTTITTKAPTTITTMEPTTITTKAPTTITTMEPTTITTKAPTTITTMEPTTITTKAPTTITT…
Tc00.1047053507649.80 |nucleolar RNA-binding protein, putative	MQEFHAFEVQPGKEHALTLPPLHGFHLSVVSIPHAGKGRSTLYVTVDGKSYAIATLDASQGILQNATDLIFNEAQKVIFRVKGNAPLHCCGYRQELDVDFHDANDRDGSVDDGPNAVPMNGGKDKEEEEEDEEEDEEEDEEDYEEEDKEEDKEDDIVLHDPTQAPQNDYQGDKSEDYDTDHEEEEDEDEEEMDDDEVQPMKRAKPEENSQSQKKPQQAQSPQNRPSNQQKPQQAQSPQGRPSNQQKPQQAQSPQGRPSNQQKPQQAQSPQGRPSNQQKPQQAQSPQNRPSNQQKPQQAQSPQNRPSNQQKPQQAQSPQNRPSNQQKPQQAQSPQNRPSNQQKPQQAQSPQNRPSNQQKRGRE
Tc00.1047053510463.140 |mucin-associated surface protein (MASP), putative	MAMTMTGRVLLVCALCVLWCGAGGVYARDVDTNALGGCMALGVLGENGSHMPDGCNKTAITVPLRSVLPITAVEASDGKGASVETKNRSNSSENSDAGASTGSAGPGGGPGRDGGAGGSAASSGASGSVAPSGGASSGAVVPGGGDSGASGAVPGAPGVPGSGGGGGGSGTSAVGHGTGSVSSASVPGAPGGGSVAGEVDGSGGTPASSAPAAPPSAPGPSGGPSAPADATGVDPSARSSDGEAGSSGTNPSNTTGDSSTGNQTPAAAAAHNSSPPEGLAGTTSGTGHTRKEEEEEEEENEKQQQSGEAQVQQQRHEHPAESGEESAKDKNALRTNATANTGDSDSSTAVSHATSPLLPLLLVVACAAAAVVAA
Tc00.1047053507645.30 |hypothetical protein, conserved	MGGMTFFLLLFFFSLCVCCYAQQYWQVAMSSGLFALYEDDFNESSRQVRAAAAALQESLKQDSSTYEPPPTTGPQSRGHHCEVMQQGLAHMRELVTSMLYESNDVESGELRNEVRRRVEDYKQMVTVLEGELFRLRQDSKNADRMDLISGGNDTLDEENQEARAFMLENTQRLRQGTTTLERAERALHGASDLGTSTLNTLRTQTETVRHFHATVHDVDSQVMESRRLVNQMQRTAMKHKLWLIGIIVGLFVCIILGIYVRR
Tc00.1047053509023.180 |kinesin, putative	MTWRILMSPYFRSSCRCLLLLLLCFLFLIKTTKIKNRRGAVVSSVSLCRMRVYCRFAPPCRPVETEMEHDRPDAHVSFLPPPLLLLSLRGETGGGQQTVTLADPRTGSMASSRCRRVFLPEHMSPGASSTPFSGTHLPPSKAGEKSQQEEVFDELVRPLLRDMASGTLCTFIAYGQTATGKTYTMFGPNVDGVDIAPLPQQQEIGAATTPIQPNASEQEEGIVPRLLRAIFEAPGAAEQQTAAVRMVDLSCMEVHNECVTDLAALLLLQQRSKKTDTSKKRNGKSGAICEDTDDGVAWRAWQRYEQQGRRAEGHANRWDSASISKIRNVPVNTETVPIKAIYKATEKTKVMRSVFRLRCESAAECCALLRDLLALRFRGKTERNVCSSRSHLVLRLVFY…
Tc00.1047053507671.30 |25 kDa translation elongation factor 1-beta	MSVKDVNKRSGELEGKLKGKLFLGGTKPSQEDVKLFNELLGAENTSLYRWVKHMASFTEAERKAWGAPVKVTATTSASAPAKQTPKKAASAPAKQADEDEDIDLFGEATEEETAALEAKKKKDADAKKAKKEVIAKSSILFDVKPWDDTVDLQALANKLHAVKRDGLLWGDHKLVPVAFGVKKLQQLIVIEDDKVSSDDLEELIMSFEDEVQSMDIVAWNKI
Tc00.1047053510581.9 |receptor-type adenylate cyclase, putative	MAVGGWVAAWPREGHACAAVAGLVVALLLLFVPQVVVPKPVVCETNVKVLTLNVTDTPIDRIFVDSLEAGLEAALWWRNFTVADGVHVEIVRKVTTMLTSGTVIEKALKADSNILLVAGVIGDMTAAISLPVLVRHGLVSFAPFTGSSLVRGWNPNMYFVRAEPAAELLALLRYALAHLRVHRLGFMYLKGVFFGEREYAQAQRVMSGMGYNLSGVFGLKSSMSHGAKKEVFDAAWEVFANTRPQAVIVFGSPIKDTKKFVERMLTDKRTAGTYLLAPSALQDLVLGVWRAAVTSGVEFEPGQVLTTGTNPLAKVTKYKAIQRFQEVMRAYLAHRNDTQSGVGKDFPDDDNEGEMMVAGWIAGELLSQALGNREWVKDRTSFLASLYNQRRYVVDDIVI…
Tc00.1047053508787.20 |hypothetical protein	MVCFVLYFFLFEAPTVFFFSLHLGVNFFHVVSCGNCAFLLIGGLHSTSHFFFFFFNLALDGVWRTCVSSSPPESSYMRDGGNMAWTASRVERVLEGIAALHNRNDTERMAHLQRENDRLTKELSEMERVHKAAVKDLSEKGTKMEHLMRQLLAERSRLMEELAQMREAKTLDGKEMNLTASLTDTLLKSEMAVQTDALRPHDPPRERTTQTVRELEEVAVQTDALRPHDPPRERTTQTVRELEEVAVQTDALRPHDPPRERTTQTVRELEEVAVQTDALRPHGPPRERTTQTVRELEEVAVQTDALRPHDPPRERTTQTVRELEEVAVQTDALRPHGPPRERTTQTVRELEEVAVQTDALRPHDPPRERTTQNSWKKDFNLPMRSIYFAKAMGQTSAFL…
Tc00.1047053510227.29 |thioredoxin, putative	MKPLNSRRRTLKSKCPLAAIFLSIPLFFMVLLLTSIVFAEALPFTKFSGVVELTPATFKNFVSSHKPVYILFYAPWCGHCRRIHPEWEKFAQSAYGTVRVGAINADEHSQIAGQFGIRGFPTIKYWNVGEKDINKPQEYNGPRQAKSLQANAMNQITSSGIKAITSSDALREAVQKAPEKKIVVLFSSKPRIPAIFAVLSHSPRLKSMPFYFVGENAKKEVSEEFGVQERPSIAVLNATESDIKTVLYPGKQIAYEPIAKFLLACATDDADNLDAAKGNAGEHPQENDSGKGKNTAAAGGGTPTPALPVRPVRLTAQLLADFCLPATLRVHERAPLCVLSFTSAFTLERVHEMFRNEPLLFFEADAERDVILSALRNDLGLEEVANSVEGGAA
Tc00.1047053509151.140 |60S ribosomal protein L23a, putative	MILQLCTHHTHIYKKKRLLFQTKTTTMPAKTAVSKAAAPKKAAAPKKAAAPQKAAAPKKTAAPKKAAAPQKAAVAKKAVREAPQKGVKKAAKKGAPAAMTKVVKVTKRKAYTRPQFRRPHTYRRPSIPKPSNNMSAIPNKWDAFRVIRYPLTTDKAMKKIEENNTLTFIVDSHANKTEIKKAMRKLYQVKAVKVNTLIRPDGLKKAYIRLSASYDALETANKMGLL
Tc00.1047053510065.10 |hypothetical protein, conserved	MPSGKATALAAATLLALLVVAPAVASAQRSLDCQKVWDGPSIDNDVLKCLSNTDRIKGQWRYLVYPGVCALLFVVTLLSFPLVFLSVACCHSCCQPKPGRSSDASRCFLWMWVIYVVLWSAAMAVLVILGAKLLATSAPSIIDNTLDGPLQYFNNTAERIIDFTSNWSSGKREPIPSIDLDITAFTNISTKVTDLLMDAKHKISKYIGWIPIVSYCVGGVGVVLMLLVVLLACCRCGIPCTTYLFSCIYWLFGVVFALLAVVVTVLTYLSWAACGEVELQQQRQPGVFQWYLVPYCEQTFDFSDINRETDDAERRFSEDACKKLLKSCDNKPISFKPLLCGNDITSEDQCPNFGTMASVLSATRVKAFTMACPVAGESCTLFECAANCTNTDVKAVASV…
Tc00.1047053506871.190 |hypothetical protein	MKPLCGVLFTVLFVMCFAPCSAENVPNTGTSQMAENISRAETIPDGETLVMTEAVSNTETVVTTKNAPTAANPPHGAVPDRLSLALATRERLPTREDKTRADAVAKWFHDRIKINKQPSGIGEPTLHISSADSSSGRSTCFFTPLLLMTVLASTLMS
Tc00.1047053506855.90 |structural maintenance of chromosome protein 4, putative	MMRGAAGLCKLRIFFFVVVLFLSTIFTDEISSTFPCAFLTVMRVAGRGAVPASELTAGTRMVIRDIEVENFKSYAGKHCIGPFHKTFTAVIGPNGSGKSNVIDAMLFVFGRNAKKIRLERLSELIHSSAAHPNQAYASVTVHFVRLAETPENEGDPEYRQEVPESLLSIKREVYKSGSSQYFIDGVKTTQREVVEKLIAEGVDLEHNRFLILQGEVEQIALMKPKSEREGEEGLLEYLDDLIGTNNFAERISQASKAAEAAQQTRLEALDRERKLRAEREALDDAKDSAIAFVTKDNHLQKTLIVMCQLRMQTIEEKLAEPRRLLTEIDERIASMKKTVETHSKEKAKLDEDLLRRKKELAEATKERDTVRRKKETADAEVERIKSGADEQTKARKKAQ…
Tc00.1047053511705.10 |receptor-type adenylate cyclase, putative	MVTGWAVMMAAARQGPGLHKETGCCGGIPLLGWRLSTYALYLVLLLLLLPQSGVGQAACPEIEVKVLTLNVTDLPIPTYLSESLYHGFVAALWSRNYIVGENVRVTLINKSTTMAESGKAIEEALKANPDIFILANAFGDTLLRNYLPVITNRKIVSFAPFTGSTLVRQWNQHLYFVRADPLAELFALIRYALSQLRVRRLGFMYLEDVSFGDEEYEATKNVMTRFGYNLSGVFAVKSSLAHEAENSVFDAAWEAFANTMPQAVIVFGSPIKDTAKFIKRMLTDNRTASAYLLVPSAVQDITVETWRSAVAGGIKFVSGQVIATGTNPLAEDIQYAAIQRFQGVMRSYMEKFLPESSSLRKNFPDDDIEGEMMVAGWIAGEILSQALNNREWLKDINTF…
Tc00.1047053507923.10 |L-threonine 3-dehydrogenase, putative	MLRFSLPLFAAAVPRVLITGGLGQIGTDLTLALREKFGADSVLTSDLVTPPEKHPLAGGKGYQHLNCMDRDAYEKLVKDFKPTWLFHLPAIMSVRGEAEPQLAMNLNINSTRHALDLARDYKMRCFIPSTIAAFGDKCGKVNTKDDTILNPSTVYGVTKVFTEMIGTYYREKMGTDFRSVRFPGIISAATLPGGGATDYAIHMYHCALLGKKYVCPVRRDEPLPMLYMPDALGGVIKLMEASDSCLKRAVYNISGFSFTPEQLRASIEARMKRPLEVEYVEGPAQSIAHSWPDSLDDSNARQDWGYETKYDVDKMTDDMLRQIPVLHGLPSL
Tc00.1047053508827.70 |40S ribosomal protein S17, putative	MCMQHHTCALFFASCTAFICFHWLGCTFGCRSFLFFFTFGFFSKREERVQSNTASMGKIRTKTVKRASKQLVEKYFSKLNKDFYQNKRVVMDVTIARSKKLKNKIAGYTTHIMKRLARGPVRGISLKLQEEERERRMDYVPEVSHVDQAIQDGVHVDKQTFSMLKRMETGVPRHVALTTVVAPVTKKGGRRAPARK
Tc00.1047053509615.50 |hypothetical protein	MMMRRVPCTVLFLVLLCCLCSHVYATDDDDGMVRVSAEVLCRSKNASSLWRLTGEREWKVCGPDKNPGSQVAMDEEDPYEMVCNVARPSCMDFNATSNCRNEEEFTFNIQLLTSNTTDLYKRWESIHADADNTRSVNTRNESTAVSSPADNTGTQSEGNADSSDIITVPVHTPPLLLLLLLVTATATAC
Tc00.1047053509499.10 |cyclophilin, putative,PPIase, putative,rotamase, putative,peptidyl-prolyl cis-trans isomerase, putative	MRKISVPSKGERRRGIPVEVSRNPKVFFDISIDNKPSGRIKMELYADTVPKTAENFRALCTGEKGRGKSGKPLHYKGCVFHRVIPGFMIQGGDTTRGNGTGGESIYGMNFRDESFSGKAGKHTGIGCLSMANAGPNTNGSQFFICTANTPWLDGKHVVFGRVTEGIDVVRRVERLGSESGKTRGRIIIADCGELVVPEPKEQPTKQKDEVKKDTLTASNAEATAKKRPRDSNEESDEVKKRIQEKKAKIAQLREQLEK
Tc00.1047053511153.40 |surface protease GP63, putative	MLRQLCCALLLLLCTGGGLVIAVPHHCVFDRLPRNVGEVTGGEEPASPVTVSVGSDWAPLRIKVFADDLEGLGGFCTRAGEHINMFFGKEMVCQEEDILTEEKVDILENVILSEAAKMHSERLLVRPLDGPLVVPRFREGSVCGKFPVPEEHHTDGVPDADMVLYATAVPTFKPTFAWAMPCATLGPRGRPVVGVINYNPRHIENTSQHIRVAVHEMAHALGFIVADMEEQALVKREVGVRGRSSVHVVNSRNTLEQARHHYGCESAPGMELEFAPPMRNPAAPGGKATPPPPPAPGAPAKVSPKPSSSETAPSAGTPPTQSAQSAPAAPSPGSAALQGPGQPPQASKPQPQPQAASLPSGGTNNLQGNGLRSEGRSSTEATAASGRRNVIRHVTDAER…
Tc00.1047053506961.25 |trans-sialidase, putative	MSRRLLNSAALLLFFVLMCRGVDASGGAGEQMESKEVELFKPGEVTVPAAEEGRETLDGYSHVLSFHGHSLVDVNGAMLALAIGEYGESYGSMYYNILAKYNSYGDVSNLEKDVTWAAKQWTPKTVFEQFEKGGYRTFLFGPKAVVKANKIFLLFSNFTGQSSVPLQTSYSWDLELFVGDVTASTAVPGGKTVSWEGPRSLKSTLLTLMGKHSWNVLEAARGARGIAVGGTTVVFPLVAVSEKAEKEERTCTVIYSEDDGDTWTFPDAAAIANECTDFTLLEWQGKLLMVTSGSFIPQQLRVYESVDMGKTWARMVGTFPRLLSQLGLFPMHPRGTDIITATIGSKSVLLYTQMSFEYVPDDTQGARTVMHLFLSDFVRAHDVGPIFAGSFDPSLFITL…
Tc00.1047053506779.180 |surface protease GP63, putative	MLRQLRQLCCALLLLLCTGGGLVIAVPHHCVFDRLPRNVGEVTGGEEPASPVTVSVGSDWTPLRIKVFADDLEGLGGFCTRAGEHINMFFGKEMVCQEEDILTEEKVDILENVILPEAAKMHSERLLVRPLDGPLVVPRFREGSVCGKFPVPEEHHTDGVPDADMVLYATAVPTFKPTFAWAMPCATLGPRGRPVVGVINYNPRHIENTSQHIRVAVHEMAHALGFIVADMEEQALVKREEGVRGRSSVHVVNSRNTLEQARLHYGCESAPGMELEFAPPMRNPAAPGGKAPPPPPPPPPPAPKPASAASPPGPGQPPQISKPQTSQTQPSSAVQQPSAPSATQPASLPGSAAAPPVPRRPVIRRVTDAERRAEGERPRRPDAGRRSELTNGPPMYLPG…
Tc00.1047053506025.4 |membrane-bound acid phosphatase, putative	MTYQSMTTAWCVAILLLAVTGANGLYVLELVQVAHRHGVSPPPVATPNREKMCSPNGASSCTAIAKRGVEQMTAMGAHIRQLYSGDAATFGSATWFQPPYDVSAVSTRSIADPATVQAAAALLGGIYASESATIVPTIISTAPERDALLNVEAFPSSTITRMINAKAFNAALEAVVDEQFPDASVVEAMGAEVGLDAALCSAPATRVLCCQRLQKLAVMYAAVGATDGAPTVMANKAKLDAVAAAYFHVSQGYNASVPQDVARGSLGLPLARELLRNMRAKMLPEGDANRNTKMMMQYAHRVPIQTALGHDPSDATPLGET
Tc00.1047053508099.40 |hypothetical protein	MCCPPAWWVAAGVLCLPCVDAVSWCVKCAAGPAALSSCCLLSFSLHPLHSVPLPPVAFFSFWLTDQLIDSSDSTTGDDGCDGDDGDGAAPCGARRVGPCALAAARSPGDVSGAADAVVVPVDVSCAPSDGSLSYRVCACVEEVFCSQC
Tc00.1047053511727.40 |ubiquitin-conjugating enzyme protein, putative	MSAIPHLQKQLRELTTSPPAGFRVESEDLFTWTVWFAGPEGTPYAPGIYRAELRFPKEFPMEPPMFKVLSSFWHPNVYADGKVCISILHPPGEDEMNKEETAMMRWTPIQTISSVLLSVVSLLSDPDPKDAGAPANVSALVQYRKDRAAFNSYCHQLAQKSLSELPPNFIPPQKEDRVERTVNYVSTVEMDYEDDSETDTRSASNRFGDELRQLREMGVAPEKSDAELLGLLVEVRGDVATLMERFM
Tc00.1047053509793.50 |hypothetical protein, conserved	MMRFTRFLAVAAKRSATSAKLGKSVGLTAALSPRQRSLPRVSVTKLMKPSGSGKHALSSFLLKDKKKVATAKVAVPPKKKRALKVRKGRSSGKKAAALYVRFYYALKKSGLVKGKRRMQKTGELWRATKKAKDFKKRVEAALRLAKKGQKSRARKLKAQKKAKGKKSAKGVRRVYRRVSRKKTVTSTVPPLP
Tc00.1047053506439.9 |myosin heavy chain, putative	RGGEDLESVTAEREELAENLRATEDAKTEVERNLESVTAEREELAENLRATEDAKAEVERNLESVTAEREELAENLRATEDAKAEVERNLESVTAEREEIAENLRATEDAKTEVERNLESVTAEREELAENLRATEDAKAEVERNLESVTAEREELAENLRATEDAKAEVERNLESVTAEREELAENLRATEDAKAEVERNLESVTAEREELAENLRATEDAKAEVERNLESVTAEREELAENLRATEDAKAEVERNLESVTAEREELAENLRATEDAKAEVERNLESVTAEREELAENLRATEDAKAEVERNLESVTAERNDAVLCISNLEKSRRKLRDAYVNLQRKSAENDVRVRVRHDRLSFTDGSAGSSGNEFSVTKKLLGARGLFGKENNAQ
Tc00.1047053510241.60 |nascent polypeptide associated complex subunit, putative	MSTPQVQNPPVEDDEVPTLEAAEVPQVAKQTKRYAKAMAKMGLKPEPNVVKVHIRKHGSLSFLVNQPELYRFPGTNTFLVFGEAQLGDTAMEAQEAAARAVSGVVPETEPRVEEVPTTAETPETPVPAEKTDDADAEDGGELDEREIKVVMSQGNTDRAGAIRALKNNKGDIVNAILELTM
Tc00.1047053509115.60 |mucin-like glycoprotein, putative	MMTTAMTATALRREVCALLSLALLCCCASVCVAAAAATGAAVHSNDLYFVGPAVNLLVEVSCANSGNKSQWRFPGQTNWNKCALVQGAHDYNVDQENNGGYTVVAEETVSYNVVQVGSEEYTVSGTSDEVVVVILDSSREDPSLVSESLCLSAERMYSAAKCNESCNSSNSDATAFTKEYSTSNASGVYKKWLEYNKSSNPAAGSTPGVCPLKTSVEKAPEKANGGPQEAAAVASAAQVTAVEAPAAGQTAGSSSSAASGAPSSAQTIEQGIAPADPQPGNTSQLPTGEGVGRTDASGTTQTPSATPASGNGGASGAATAGAASQSGNPTYTREANNSAATGAQDPGTSDSSAIATAWVHTPLLLLLTALACAAGQRCGAATQE
Tc00.1047053509233.190 |ribosomal protein S25, putative	MPPKKNAKPTKPAPKKGKMENMNKGAKKAAKKWSKGRTREALQNAVVFDKETMDKLLSEVPKYKVITPSIISDRLKISVALAAKGLQHLCRQKLIKLVSCSSKFRLYSRV
Tc00.1047053510263.30 |surface protease GP63, putative,metallopeptidase, putative	MRHTMLLLVLLLCCVSGFVAVAEHHCISEEIEKKVGPRTTAVVLELPTRGGGMMRALTASAPEWAPIRFQVFTEDLKDPSKYCTAEGQIRPDFTGGTVECNKRDILTKEKKSIILKSLVPRALKIHTDRLLVEPLTGYLIVPEFLSGTCAEFTIPSSHHTVGVFGADMLLYVSAGSTKGSSLAWATSCSRLADGRPVAGVVNYDPSFVTDSEYSVRVSAHEIAHALGFIVRIMKERNMLKEVEGVRGKAKVLQVSSPKTVEKTREHFNCMSATGMELEDEGGNGTASSHWKRRNAKDELMAGVSGIGYYTALTMAAFEDTDFYRANWGKEEPMSWGNNSGCALLTEKCVINGVTKYPEMFCTAESRLFSCTSDRLGLGHCTIHLYDAPLPPQFQYFSNP…
Tc00.1047053508973.50 |ATP-dependent DEAD/H RNA helicase, putative	MSYGEAYPTGDRMGALGANLHDVNWNEVQVVASQWNYYKPQQQRSDAEVAQWLRENRITIYGDRVPQPMLLFSDLVAPDSIHQSFIDLGYKEPTPIQSIAWPILLNSRDLVGVAKTGSGKTMAFMVPAALHIMAQPPVRPGDGPIALVLAPTRELAVQIEEETRKVLRRIPTIATTCLYGGAPKGPQIRTLRAGVHVAIATPGRLIDLLEMRATNLLRVTYLVLDEADRMLDMGFEIQIRKICSQIRSDRQTLMFSATWPQEIRNLAASFQRDFIRVHVGSEDLVANNDVCQHVIVVEEYDKQRRLEEILQKLGRQRVLIFVKTKRTADSLHGSLRRILGGAVMAIHGDKEQSQRDYVLDRFRRDDRSVLVATDVAARGLDIKNLDVVINFDMPTNIED…
Tc00.1047053509665.20 |mucin-associated surface protein (MASP), putative	MAMMAGRVLLVCVLCVLWCGAAMVVVAEGSDGINEITDKLSRGSQSASQVGHAEDPKILKPNDGVSNTSENPLDAQELSNVSPQKVCVEQSSIFHGGMEVKEEKLEEKEPENAEPRRNGKEQSQDAPEGTRGRKGIMEAQGDPSPKTPAEEMPTSEEATGPAKEQTPGQEGETGQAAKPPQSLPATSPPASDRGQPGGSSGADRSVGGSKRGEGSNLKISASDGVNQSAVGSLGSGGGTGLDPNGGGGSSGGDGGSSRGDSLGSFLSAAGTSLSSALDTPSTQDTQSSEGVRHSEKMPLGTAVPNKQPKERSEPKAKQGTSTSEEAAESQDDSGDAVEKEKEKRDVGLKSTISPTPNTSNPPVTQTTPRASSAEPSPTTTEVQAVEETSKDNVTITKRN…
Tc00.1047053510163.20 |elongation factor 1-gamma (EF-1-gamma), putative	MSLTLWSGVNPENARTHKLLAAAALANVAVTLKACEYGRENETAEYCRNCSPCGRYPVLQTEEGCVFESNAILRHIARLDRSGGFLYGRTPLEGSQVDMWLDFSATELDAASEPFVHHAFRGEPLPANAMDRVHEVLRALEAWLETRTFLVGERMTVADVAVAFALQWHYRLNGAEGEALTKKYRNAYRLYNTVMQQPKTVEVLRSQGATFGPVKAERKGKDAAAPARAEKKPKAAAAAADGAEEEDEAPREKKKPNPLDELPPSPFVLDAFKREYSNTDTRTVAAPYFFQHYDAAGYTTFWCRYKYNEDNKMQFMTANLIRGWFQRMEHVRKYAFGVALIIGEERRHDIVALWVFRGRGMPAIVEDVEDTELFDWEEVADVAAQRERITDYLCWEGPT…
Tc00.1047053508173.200 |hypothetical protein, conserved	MLLREGQRSTGERTEGVREEAAAKKGLEGFLMATSMSLRGPSLSVPNAEGVPRLTDVALYLCGKAMVSLWPLLVASDPEAAEKFAMWYFHRVAFMHERMAGHGNEAETVAVASDMRNGGETNFSLAFNALCRGPVENESYNWQQQQQQQRERSSLPTVFGFAEESSSATGLLLQTESLVLAEGNARGGGDSNAAFTCFEELLDLCRDVAGRDIREDFLRCVISLITGDVSYPTRAPLTLWGDRSVKERAAVILSTLSAMLTLKNEFTAEHVARSLTRSFAVWMDVSWSCASFGWQMHVARVVGQWLVDFESLLTSVVLPGTMPFLSQPTRLPQKPNLSTHGPSSRAPHPELEGKQKLNIASMYMALRRICEGTLPNDRNLMEMLIQSGCGVRFADQNVL…
Tc00.1047053511623.20 |hypothetical protein, conserved	MLAQGVAPRVAQAPAVRVPTLEPSTSSSSLLFTGTRMFRSNPNERQMQASTLSDHYRPAQVGTDQQYRPQTAQLRELESPTNTVKIEELLRSVRATSTAAVAAMGELTDDSPPPRQITPSQQRTPCEGCQRRSASPDRVHTARSSPMKRTPRGESPARPAWNQNRPTPRVKPTVSAPRTEPRRVTRDASVENRSRPWMEGMKLKNSSRCKLTAERDKNHQKFTPVIQSQPSHQVPTFARRASSVGVGMSSRTVSGGTGGLKTGNDEVAFQPRLEFLEGSLRDVQQRAVRAEARCEELEAALQALALEHRESISRLEERNVQLNARVQHVLQWIEHVDATRVAREVFAQEVGMERTNESGDVEVPSQSLSINNDVGDSPGIEKAVKATPVRVPPAPPMTL…
Tc00.1047053507559.80 |deoxyribose-phosphate aldolase, putative	MTDLRMTERPGFTGKLNGKILERVRFLAGELQIPDLESKFPHLKVTDGSWRPPLPGDDVNLAAYIDHTQLKQEAPKADIVKLCEEAKQYKFYAVCVNSSRVKLCVEKLRGTGIKTGASCGFPLGACSTATKVAEAKTMVQEGAEDMDMVLNVGALKDKDYRYVLEDIKAVLAVCPPHVTTKVIFETCLLTEEEIIDCAIISVVAGASFVKTSTGFNSGGGATPEAIDVMLAVVGKAAKVKASGGVRDRFTALQYVKAGVSRLGTSSSIAIVTCK
Tc00.1047053508799.140 |transcription modulator/accessory protein, putative	MRRLIKCIAAARLKNLPHFRMAMRASSSVAVGEGGDVGKIAQERLYRIIGARMSISPAIARFVVEQTKKGSTVPFLARYRRDETGHLDEKALRQLIDMAEELQEVQRRRAFMLKSLKSRGLLTDELREAFDKLLHLNQLEDAWEPFKEKKTSLSYRGREAGLEPLAKKLLYTSEPLTDVSEKLRSVKDGAKLFQAIIVEEVQRCDEVRQLMLAECRQSGVISSSLAAAPRKKNAKEIGTDAFETLKKKFAAYENRRWSVQRISAHNVLALQRGESKGVLLVKMIPHSRSKYTFFSWARRKFVGFQRREDPKATRLLNQCLEAAYENIMKATHNIIRRDLKKSAEKEAITVFAHSLRHILMQCPMRNARILAMDPGVTKGVKCVALDENGGVLTRFKCII…
Tc00.1047053505683.5 |hypothetical protein	MEVRGKGNRTLQPAGIGLCIHVYICNSSVHEDVIVMGTARRRKWFLDSCRHHHHRSTFLLSHLLFFVLFFCLCLLFREMTLQLFLADTSLCVLCVRENIPVWPFALLLSGPQRGPSRIFFFSSTRPAPLLPCLHDELFETGDLWLMTGAP
Tc00.1047053511589.40 |hypothetical protein, conserved	MDAEGIPMRYSPGVLIGNWYEEMRVREDKVTFYRSSYQTDKTHWGATLNLSEETYLDGLKDFVLLGQSLQLVNVATEAALALDMAPKFSPKPNHYLVTAVDTPQPQVRSTWVLHRAKDENNIAYTKQLKEENVLHYGQHVRIANEEASLDGFCYLNSGVLDIGHPGKQPLTAVLGANKDNVFVIVKPGEKRDDIRDGGPVRLGDAVALFHASTNRPICCTKSLKNTSFGYEFEVSCAFSGNKHSRSLAAVALHPENLFIIGGSTHKARTNIPASVNTSLKSSSGLSNKMLSMSSGIGLELIMARIREGSLRFGGRLGFRTLSKALGTACNEQRTTLLNREQIHHSIRLMGVAIQPMELDAIFKRFDRDGNGLIVAQQLLRELRGELPPHRLDAVICAFQ…
Tc00.1047053511315.9 |ATP-dependent RNA helicase, putative	MPATTHYLPHSERTKTHYERFLRDLRRWLPPGLDDEIGEIAEETLSIVCRAGNGTAAGGSAQLQQVRKQLEVLFDTSISPEALHEVLQYGRLIDDFIVVAEEEEEVGNTSGVAHRGGDNAAGLGDGLGDLFFMQQQEEEAGDSSDDDESRTARDNRRDLMRFAVDVEGLTANDDDGDDGGADEDNNNHNNNINGGGRAQRVTFEEVACNPKYVRDSLRRLFPTQTVEECDLQADRLLRYAGQRQVDQLTLETQLTAFLGGYDDEAVMEWIGVVAASRWAIVYGMQFAEGHNQQEKEAVMDAMKTHAKQDRLVERLYQSVTGKEIGPKNDISNDDGNSGDVKPLRRVDLEAYAFKDESTPHRLTRAVVPQGTQRAVFETHDEVVLPATASATSEYARTPV…
Tc00.1047053507093.80 |hypothetical protein, conserved	MENPPVGFDSTPATSTFPPTKDETASRHAVSMNFGKLALSEMEEEEEEEEEGGCEYERLVGREEKEFLCVPRGAASTLQGFGWKANYEPKKEESLFIHLNDAKNKTYETSTVADTTFQQFDHPPDGGKTERQERVREAVGTMKALDPGTGMAHEEAEEEKGIQKLGKDPGTAWGAMKRKDDPKECAGSGVSAFPHAMVLHKPQTVAFFQNYFVPTTQSPSSPAPMCENKTPIDYTQRGKSHSLFSGENEPVPTETEALLSLMNGEESVSIPPTSRSVGRYLFSTQREYNDKDDLMPTAEETHSVFLRRELMELERNAAAFLVEEEHVARCSLEEEEVNGRDLLLNAVQLDLDTLCFGEVDMEGDQRYTTPPVKPKPYSPVLDNMDDHNELFLRNTRIGS…
Tc00.1047053506573.50 |hypothetical protein, conserved	MQTVDKRADAVHNADDVDMRESVNALKGKEPAAALAVASEPHIDKADVSLFPSPAHGKNENGGSRGGHPAYTDEGRPSHASSDVRKTNTNEGFKTNRCDAAGGPYQNEGISNPSEYLRWRQRRKNLTSADYWRAAEKERVIGLGTVGLFQDQQPDSPPPGEASACVNGTIIVGPPGYVRKVKDYNDWREKHSELFSTLRNQDERERQCMRLRRLHEKARQREEEEYEYASAVRRLRRRGWSVLGNAPRQVDHTRFNQIKAEREAFRAECEGNVVRKIQEASKQRENILQQVAMYKEEKARQENIVRDAARQEREEQNAKREEYLTLLKERAANTRAIAEEEREFIRECAATESKYRQNRIDILRERVFAKTYTNGLLTNLSSTLRGAGRQYPPGDWRNT…
Tc00.1047053509793.60 |hypothetical protein, conserved	MPPRRAQKVTASSPTKRAKGSTSTANKGKRKRDAVATKAHSPPVLMSLSRIIEGHPLDVAEDCAVTTGPVSCDDNLFLHQRLATILHGAFLITMTTKAQIGIFDVGEGITAAVDDRWLEAIVRYSGFTVVLNDIIETAAAFNDWLKVFVSLKQNGEMEQNPLNTVGKAAGLAAGVPKDIIVVRLKLLHSSVPSVQEAEAFLRKRWGQSSGWRRNTISCFEFSKHAETVSTEKFEGNSTQSEAGGPNSDVSSSVIIDRIASDSDGLSDEELLAQISRELRASLSEKKLRYLVAQMRREAIGLDAKEQELVTRRQQRERLLATYDLVRVILGERRSVCSIKQLVQQMVAQNRFCDGEESILKQLASLARYSESGIAIFAFNGDSDGQHPGGVVEGESSSFY…
Tc00.1047053504021.40 |hypothetical protein, conserved	MRPSRLWLLQWGHAAVAGTVIPPKRKRQFVMKEGQNSHHGSDVNRHSQKHVSSASFRPPINLTHELSQREQYRLHQEQEGAEMCRRSVPGEWLSPIPKRYRLYDGIDEHGYEAARVSKEDRRKMLQAALERNAASVVEYTEGGEENIDLGGMSAGEYHGQTDSMTIPRDSALYNAVLAREELDSRKRNNTWTMARKRQQSGGIDIMGKGEDKLMSGGDGTQVIDDKRRRRRQDEGSYTSVFDENLLEPNYESIGQPRSTYGMRKMLVAGLTSYQAVITREEEAIISDELLQLLQDTRAAYIAEETRYCVNLYEKELGIPGKDTLAFAMSRAPTLQRVLGRFFHLGLIPSLPNICQVSEMIGNFSGYPIHKKPATIGPYVGILNLVSTTLMYLQHLDNPW…
Tc00.1047053507063.140 |hypothetical protein, conserved	MEFCAYVCVRFPVCFCVVLGCFFYLFSLFVFSLSLSCVIDTVSLGNTKEKKGGRRENLMRFSPLTACFYSGARRQTPLQSWCRYHGQDACRQQRFYTLGEYLQRLPRGIRDLLLWSPAIAAAYFMLYKQAVYFLPSMGRQLLRRPITPATEPSNRSTDKAQGSGELRAVKVRMDDACGSVVDGLLLPLVDREEEAAVASSSLSPPIPPFSTGAMMDAMPLRAVRDVDTGKVSGYTRL
Tc00.1047053506963.100 |hypothetical protein, conserved	MLSHSSQLCSLWIESARVIRLDQCRCPGRLVSTGLGVSSEIRKTNLKGKSYTLDPVEMEPVFGVNRASDFSEKGGLFSTNETNEKNVLLGSGDILSRNQKEVDKVEHVALVAEKKHEEEEPLARNLHNTIGPTPYRVSWYDYGSVSPSKRFTYWAYRRLRELPTDWQEYYRRMLYQEISAARYVNQTWDCFMMVVDGYRKAKWVLKKYGIPIDESLIPKPYNNFWEETTHEERVWAHRRSHQMKELQALYRDEDELVFGAHTMDRREVSYGSIKNLQTGMQGGTPVHALDLPAPCESEVKTSPQIEDMSSALMSSIEDDKLWNPVLRSRIHTRRSREEVELYSFEDDEEDENTPS
Tc00.1047053503431.109 |nucleoporin interacting component (NUP93), putative	MSMLHDVSGGVLTSKNHLKTAAGVATDPGGDVRGNIARITARARQLLADDTDTRVVRNGLSAYETSRKVAADISTRARTPGQTGPTQASVELFMASLGFNLNEQQRLLQQLQANQLPLTVTGDVCTA
Tc00.1047053504013.90 |hypothetical protein, conserved	MEFDLLHFLKEIQLQHGLRGEDYARYRRYTTNRLSTLRHQLGLLHDPKRFKQKEITPQNATRPEHLQLLVLYAERCWAAAEEMQERRRNVGGGGENKPPGGIPPSDQFRKRLNKSVKWASKLHEVARIVAHPRLKQEAEAYALEVKGRAAAAHGAMVEAKKFFSMAREQYYALRKSSTPEQWMLLLTKVNELDDRVVYCMLRLGEDASKYKPHVDLEDTTERLAATTIEWNGRQLNVASIKVKDALREVRTLNVESVKTKALELGGPIPLGQQNKVLDLMDRRIGCLNDALAHARQDLRTLSDDRQKTELQLLVHYLLFHVSQETLHRTLFMAEVYIRRFCATEKSLSGGSSSSSGNNKINTHIYSSGFKNKREITPSQYASPLEIVRLYDTALETLGE…
Tc00.1047053509541.10 |hypothetical protein, conserved	MENVVPSPNGWETPPTAGSAATTGVYAADHIPGTYLKTLTGVQRGEELFYRPDLERPWRTTAAQRSAALLALKEKEIEELMRKCSSLRTLLGNAKHDAKYLEFAADERAKEKAAEIQKEVNRLETALKTVKEEREELKISTEHQLRLLKSQHEKELIQVQTEKRLLNDRCVELTRIYQQQVDDVKKAAARELEYVESLCNTRVEQLKSELQAAHSESLAAEERRAEELAQAKNLTHRIETDYKERLCEAEKRVDEVRERLETANKRLTEERNTAIKEATRSTERLAVTLADHEALLERMKKWNTYILRLLDQFYTAFVESRPEQAVEPHDPELHESASLYVPRSLMEDPNAKVTAERIVYRLLQLKHAHLTEEVDRVPRDGNSIEALEELVEKQKRLSQ…
Tc00.1047053511407.80 |hypothetical protein, conserved	LFWSRYKETHSLSLLWTFIKLIMCILCVASAFVFALAPKMDFLRAIQIRHVCYPLAALLFLLGLLFVASFLLGLTRKGRQRLFKIKLWLHHMFLYVVLLAVSFMYSPILRNAISLFPCQTVACTVFDGSSYSDEDTSSIGSYAACMQRTTTHVSCLSSDPNVPCNGIDGFLMASAVLATSAYAVFFLLLYGLVARQALRALQRYPLADSVTASSTPFACKEEQRTGIGRRFDGDVTDTSPTMPMDSLFATNASALTASRVKKTSKKIDVLYRERVSSSRNEAQFLYAPYAYAFRYFKLVVLAQKTLMVIISTLMRQGSGVASPWMGFAACVLIHAGFAVVLIVCRPYAEPLEIVVSLALQVMLSVVAAMGLTSALASTAIPVPLWSFVTSCLFLVPFAA…
Tc00.1047053507735.20 |hypothetical protein, conserved	MFDKFVAGLVTTYLGNYFENVNREQVKVSLWSGHVSLRNLRFRRDALRAFDTAVCVKEGYIDELTVIVPWTRLHSECVVVEVKKVRVLLRQKTAAGYDPAREKQEAYERKLHQLNLFEALLQQELAGDTKVETTPVAHNGAPTEGVLEEEEEAFLEAQKDVTFAARLKAVILNNVQLMLKDVVVQYEGCYASGGSVDAGTDQLVGQDYHSFSIVLDNFRTYACDENFAPHFTAAKERVLYKKVVLEGVRVLLNATTFSMQRSGCGDENYAAETIQETEEASLGVIRGLSRKTTPSTLRQSLPARCYRIISPFSAMAFVQYQPVPYRTDLPTSRIELRVDRLRAVLSREEWAILRALWREARDGEEYDVLHHFRPVGAEKKRPTDNARAWWAYAIQVTLH…
Tc00.1047053509985.40 |hypothetical protein, conserved	MFFSLYLFVCVCEQEVRRKGIYSGQRVRQSSMVYRRSRLSLLSRAVPPSKLQALFLRCGLRDIVEAHGDNFAREVAMRSKYQLFSPLFTPYFTMESHHLTMLGDTIIDDFLSQAMLRYAIHAGLVLTTNATRQLNAVLHNHFTLRLFAKELHFDELAVPLNLDSLLADDGGKTTGDRLAFLEPQYVGLREHDVAGTSFQVTPLRAGQSPLGWMFSHFIGALQQTLGSDVVRRVLSHTYGDVEMNLPSGAAALLLRTLQHFPAGNVTEAVLAAQGLPLRFVTKTRVLSDEATREGEEDGDEVAGKKSVEEAVLCSGFGVQDATRDAMTIDGIAANPGVLASLAAGPGGIDGINTWRQRAQRELQEGRGLLRDAIRDEHDDDDGWLHPEERERYRRGAAFY…
Tc00.1047053510339.40 |hypothetical protein, conserved	MQPSALAHTISLHRVWFPASESSGNGLGDKLASSAELEPIIVIKEDGDAGKCERQGIIEQCTLLRSVLGRFCWPLLVKLGNLAAQRHATGRHDLHWVGATSPVAEEGIFVQVPSCHFTSECMRAATSGTAMDVIYYNSLGSRWWRDGENKGDSCESIDLESADIFDEGYIYGFAQFVDVGYATEGLMLSAFSTSPLFNMLRTVVLETVPHLFCAARDFYFDRRTVSRAEEKRTVSAVYAEVMSPLREIVDTRSAACSTPANRHFYLSFSHTRVSIVRPDDLRYPFVNAPLSTLFLSFSYDALRVIHSLLLQERRVVFIGATPQHASACVVSVQAMLSPFIWTLPIVPYMPPEACEILEALGDSGFILGSTAEMVPHLMLHSGLSSPQRCSSSNEKVAEN…
Tc00.1047053509569.90 |ARP2/3 complex subunit, putative	MYLLERVHPSIQAAVDRILTGANKTPDAVVRDFDGCEYHIHVEWKASRINEKEEEIGTHPASQREAHFAAVTIALRHSTPFRELNAHRNFDDVLPTLFSTDTRKFVMNDANSRSDGAFVAEVHIPAGVAATVRNEALQSAAQLRIWSYIPVFARQCELFLSQPEASLKPVVLHYHTEEAMVLFSSKGNFIVAIALRSASKDEAVFTKHFLQAMMDAKKLQREISAAPAFVFDHGKPPASLPGNLPVSSLMDASVFWCSFQLFRRHMEPKEHLIETVTQLVNFRSTLAYHIHAGRTYMHALMRKRVESSMQVLNRAKTKTTGKAKVTLH
Tc00.1047053510827.10 |hypothetical protein, conserved	MLFSLDGLLVKGEEETQLSAAEGQQLVALYRLFHRLQHSSQPVRDGGISRGAAVQRVPFPAFLRPVRSRMGATAGSLAGVRAHMDVNVPDRNEEARGDEREEGPGNGTSNADDNDTESVAVLCGNTNRAANGMEEAHVRASLSSGSGANLSSGHGSGGAGAAVLQICTSQRELFCVQRVSPETNDAIFFCGAAVVQPPAS
Tc00.1047053511289.40 |hypothetical protein, conserved	MLLTKFFLFTVLLLVHTCHTEGTLYAVRGGCAGDPAKWTARIGSMAENEVIVAFLRAQGIAFAGIAGYVQNGKAYWEDGSPVRWMPPGSGPFSTADVGFLVVQSDGSWGSMLYDVFPDTLFVCTDGELIPSTTNTTSTQAPTARPHPIPTEAPAETTASASEVLDALATALSEVGSFDIVPGTTNSVEVPVPKKVLFQQLAVLCENHNYFFGVAFVDKEDAVKVQGVSTLIRGSGSTLGFVVPLDLMESGAKHYMMRVVAVKKFGTFIYRKTSAMIIIHSIHEVLMKVKDSVEINEEDMMDCKDVIRPLRIIGPGTVAPHALEVAPLTFMGLSLTLINNRNVGKTCAPSVLPVNFVFVNGKLELFLTKEYVARVKTASRSLCASIDGRHIVIAAVEGRR…
Tc00.1047053506743.150 |proteasome 26S non-ATPase subunit 9, putative	MMSGLTSSSREELLRLDEERAAVMRQIEEAMAFLNTTPVGLDGPLVDGEGFPRNDCDLYAVRRARQAVICGRNDLKALENSMHEKLALLHEENQEEATKQMERDNEARRKGKSEAVQREQRRRLVREMSKKSPFVRVLTTSANSPGAQAGLTAGDLIVQYGEIDATTVAAKGFGEMARVTASHEGKMISVWVKRKGEAEDEAVEILLVPTRWAGSGLIGCEFEPCLQG
Tc00.1047053511725.270 |hypothetical protein, conserved	MKEDSSPDSSTDAIAEARRLPLPLPPLEEKPDALVLHHEASKLSNEIYFSAPVAPLGMDETENTSVSFSGKLGINMAEANSEKAMHDEAKLWGDDKPLKLPEISTATGKSEVDSDAELPSRHRPKSWKEDEVTTQAALASQLHRATFIPLVNTPHPLDTHSKACQSGRNVRPRPGVLDMSLLTIDDPHEEPLGSETEFYSGATWLALTILGMSPLHPNTSIVHPFVRIWLVNGVTGSNLVQIGGGVAPFVLTHPIDLRLRGTRAPWWGARFNLRVQSNIVHDVSSNAVLLLEVLEMGTENICGFPLRRDGLYPICWGFLRLHDAHGRLNTRNRLHVQMFPFPQRASYLTKLMQLFPSFCFPSSFSFSADAIRTVAADGSPASPNSYHGVPDKTENFSFK…
Tc00.1047053504215.59 |hypothetical protein, conserved	MPVYLFILIFFSLFSAFKDAIMSLTPYQLHWSDALIRRVELRLQQVHASLEEFYRKQNYSAVTHTTATVEEDEEQRQQEEGPISSVGSFLLRTCVHSTPLYETQLEHGVGADIAIKIPEEVCSLKEIHDGHYLERRHVFLLKVEKFLKKYNEKMMKKKASKSSATAETEEREMTDEHERRSIVPWEVRRVPFGGGSVKTEKDILRICFLKSRCDKTRREVFHVDVHFQPIALTGRIASVAAVRKHPFYSYLVQEDALMTVHLRKLHELYLKNHLLSRATVFLKCWAYHVGLMARTSGHPEGLSGFHISALLLRLVEEGVILPSMSEENVIRAVWVYLSRGPTHNKINGSWKETPVPAAEERGEVAVLRLAGETMNLFFRSSAAFFQKIVKRAADEALQL…
Tc00.1047053511283.80 |hypothetical protein, conserved	MQSGNNGAPLPISVTVVRQQYYPRVPPELLLKEHAGKFHLSGFTTASLLDAISPRVRPQLPPFVTQKDNIVTANDEFTWSLIREDVKRPPVPWENIRRPISATQRFTKKAAATTETKCQANTVSPLSAVPSSSAKMGNEFPKECDEFIFEEATASYLTAVEFVRKSLNCNNDEMTGQKIDAGKEQLQSLQWTLSSDVTMEERESLWGYSTGAVVLVNLRSYAADIRSRLYYQTASTRDQRLYMENRLDIDGETSFEDSDAFSSVAEEQQKANPSENDGYTQEHGIFQFGSEKAPRGVLLLGYHNVGGVCSLVYDSLNDLAISGGVDGTLFIWDLHQRYRGALRERYMKDEEAKNMRPTGQFAAYVYTRRLTQRLSHAHKCAISSLAMHCELLISGGVDG…
Tc00.1047053511867.20 |hypothetical protein, conserved	MTFSGICSGYPRFCVIQIYIYIYIYACMCFTFLFVFFFLFFAPGSYLGEQISTSRPCQMPLLGGNHFFFHMPITCGYRSAFQRMTLRSNLEMAMVLSTIETGARYFARVSPVQGKIDPPKGGFVTDDVKIDMNANIGGAYARGVFACREIGYGREIMNLPAYAMYIGDSEEQTLREQVLILTKEVFTKLVLGSPEEKLYIKHRVMTLMSGGFSYFTRERDVFEFVEDVRAPGAEGVLKNGANYLLSGEFSSYDLQKLPLIIEFNRYDVEYNGRRGICLFPEAQYFNHQCEPNVEVTITYNSLKGRFFLSARTVRPVREGEELFINYMPGNTLPLSRLALAMKKRWGFECTCVRCKSRGIGAVTMLFVVVLLPMTAYLRSVNVRRTQEKQRGV
Tc00.1047053510421.330 |hypothetical protein, conserved	QLLDALLASQQGRQARTQDEAVRGGGTVVEPDTSSLRRTSHEMLLHAVFGEWAALCASNKDAHGGLVSESLLDIFLDGIVYTHAAKWSGEEADEAAGGTMRDVVWMFVRDTWGMTPIEQEKLLPRLVQHAWEAFIAEMQRLEEEVLRVCTALVKSPNAEVAAHERRGEARTLVTNAVRVLRMLASPSAPAEAASMRDTSHAHVLVATSAKARRVVQMIGRWLPVCCEFLHALAPRQDNSRKEENEIGKCPAGNNKECSDTPATPEAVEWIRQLKGQVERVLRLLAQSDETSPWILILVDIIARVFYVTSKDALQTNGDADAEVRQHIALKSFLTSYEKSDDVPPAAALTGHWTLAEACNMKISHVLSCALDKTGFPSSLSTRVLRVLLVQRPIATLRHL…
Tc00.1047053509003.10 |hypothetical protein, conserved	MAAVGTEDALAREIQTRIDLLQAELHKHVKDVVVAGNLKRNAHYTARHEIITKAIESGELPRTFWADAIVAALETPEVAEGNEGRLLGNYDAALLREYLQEVKVEYTEAGVKVMLTFAPNPFFQETVLWGEERHYAGDEEEEEGKGKDSDNENKNKNNDKDEDDDGDNDADDVCRFSGITWKPGHGPEDDGNDHHSGGGGNAGMDKGRNGTSRKRERSPATTQGWSFLDVFSKMLPHPEEDEAFDEADDDELADAVENWESEMEDRRDLLLTLVEDVWLDPIAALMRKRAEERDGSSGPRLKRMKTE
Tc00.1047053506265.140 |hypothetical protein, conserved	MLRRTQRWLLLNVSGESPSFRSKPVRNLQMDVQMSPYKEQFKDYWSTPVPWADREYGEKPKLGAPIPTRRAATAIVVGKNKHVAVDKVERGEDNDYKVLMMFREGKNRFVRDQFIFPSFPISLEDSSEDWEKILRRRGVKTAWNDLHHRLCAMRALFAQMNILLVPKEGGGLVEVEGPPGPKKWHLLVHSQPKAMKNLVDVLELPMETCLSQLLPFRCITTPTTETFRFDNLVYLVPFEKIPDVRFTISTVGEKLVWVSPMEAMARFNAGIMNMPTPNIIAISELNNECPIFADVTKRKPHDDYRSILPELYRHSQTKVATVLLPGDLMHPNTTEEDKAERYIRRFVYEKDYPFGIRAVFEERPATTEEMNEPLIQEAPKLLEEANEMDMVYADTPYPK…
Tc00.1047053509677.10 |hypothetical protein, conserved	KEELEGTRYFTQRPKEKWDYHRVDENINSSSEFRQTHDRPAFEQGMREDNSTTEHGDMHTPKKYRLYEYFDEYTKPGVNKKVAACYAVKEQWDAEEFYYPGEAWQKNRPGFRSVPKELLNRQTWYHWSDTITKWDEIQPTMRTRSWNPDWPPPGYTVPKLQCKKEFAFGVEEPGLVSEVERYNWFRSWSDNNIRTGWKDVWLFGILFGTMYYLARNALDIVAMRAMMSNMYYPGRQFVRPFGVPKDWEKGVFWWQRPLEEFPNQGEVWYMNEALQIHQLHQKT
Tc00.1047053508027.70 |ATP-dependent RNA helicase, putative	MLMRLLSCRRPLGSFIVYCIFFFFQCVFFEIFWIFYFFCRCYVYRFLHAFFFLSHSLWIHEEEEKKEGEFARACVWRKQMLTGLGTWESAVDSVEAQDQQPKKKRGGGFQSFGLDKPVLDGVLRLGYNVPTPIQRKAIPPMTQGSDVVAMARTGSGKTAAFLIPMLNLLKSHSKTVGIRGLVLAPTRELSLQILRFGIQLNKFLDLRFAALVGGNSLEQQFELLGSNPDIVVATPGRLLHIMEEASLKLSMVKCLVLDEADRLFELGLQPQIVAVMQKVPDACQRALFSATMPSVLAEFTSAGLHNPVVIRLDAEMKLSDKLKQSAFFVRNDEKVAALIVLLKKVIGVAAGDTNDGTAQQALIFVESKFHVDYLQMIMEAYLISCSAVHGQMDQEARRN…
Tc00.1047053503971.50 |hypothetical protein, conserved	MPLPPLEEAPRSMTRRNYLVERNRLRVSAYAPTRKELEEEDIRMAQTREERRRNMLNSWKSQSMYNPDLTRPLPGGGPRSKRMKEAATLKNPNYYKIVKEEEAQLKAERTAMYRADVLQQLKDREEYLRKWREDEKAYISSLVESNKEQARKLEEREREEARAEKEYMNRMRESNLRELEQKRMKEREREEYELSLIRTVQAREKEKAETEERRARDIKQMMRRENEEYHRSIKKKQKEDKAREEAELKAILEYNATLAERERQEQKQRRDQYKAEFEETIEKQKEFFRIHNYDEPPESIRERNEKAAAALALIKQEERLRLADRRREYRQELMRQIREKQEWQLTHIDGV
Tc00.1047053509161.140 |hypothetical protein, conserved	MDVYPHMKMMKRPFCILVLFLLTSNVVFCERCSRVTQTLQCGDLACDTDRGVCVPCNTSADCYPNAMECKEGKCVVKSFVSNFSALYVVALLCSVAVCSIAVLAGVGGGGILVPMFCLLMGLPMDFAVGLSQTTICGQSILNVLIAIRKRFPCAGCSRPLINYQYLTLLVPLGVIGTLIGGVLNRLCPDLFRLVLLFLLLTAVLYRSVRKMIAQYRKDQSERRGTNTVSSTEEVSGTPTLNSPEEIFHVTQPQYPWIEISCVVFSFIVNLSFGAWRSRTKCGGGAYIVAYCLPVVLNIVIFFCYRHRLSNMEKFRLVFHWNNSTTILYPLVSVVAGVASAMLGIGGGLVLGFILYDVGLIPEEASVTGGVVTLFLAFSSALSLLIESHLLIDYGGVLFA…
Tc00.1047053507083.109 |hypothetical protein, conserved	MLEKYLSAILVPYFSKYAENIDSKQLNVDLWSGKASLNDLILRPSILDALLQGESGSDVPTSSGVASTPSCSSSSAAVHTTAASTAVSSCLPLTLQRGVCKKVSIVVPFTQLRSKPVVVEVDELFICVCGSTESRDAVLGKAAKLDAQAAHKARELEQFEAERRRMRDVAAAAAAAKEGGTNTAAASPSGLAGTRSGHGSGFMADAGDGVAPAPSLLTPLTTGRDGYFSHLGELVVNNIVVKVRSVHVRYEDESTKSVMGVILGGVEFTTIDSITGEATFIDPSGLSRMHKRLEFKGMQFYCDDPLRYEREPGDYFISKMTDMSEWHTAMRNRVEAGDVEMSTVLGPVKGHVDVNLVFKKFIKNLLHDPYLTARMKLGSVTAKFNRAQYVSLMRTVSLL…
Tc00.1047053511367.230 |adrenodoxin reductase, putative,ferredoxin NADP+ reductase-like protein, putative	MFFHATRRLYFAGTAVWRVGQQQPPPTSAPRVQIAVVGSGPSGCYVARLLTKRRDDIHVDVFERMPVPFGLCRYGVAPDHPEVKNVERQFLDMFKSGRVTWIGNVTIGKDIPVETLLEHYTAVVVATGAEANRKLHIPGEELGGVISAGDFVRYYNTYPFPYGSPRFCPFDLETAREAVIIGNGNVAMDCARVMAASYKYFCETDMNCVAIREFMKNRIRRINVVARRGHVHSAFTIAEFRELTRFHSDTVRVVVDPFDLQEALRVPSANPRARKRLLELVSRFVYTSGDGIAAGGNLPDAPPALKQQPKHARGPCVVHMRYHLKPLRFLPHPERRNYVGAVEFERTDVDAGENAKNATTVRLPCDVAITSVGYFSVDIPGVAFDHARGVIPHQHGRVT…
Tc00.1047053485889.10 |hypothetical protein, conserved	MSGHLHCEHDRKGLNATQANMFFSFQTSEDDSSTCVQNNSIHSSNTNAGDNAGSNHQDSLVNIQRALYAADCLASLSATSTWSGEYLKRETTLSTSNSGGDDACTAAAYLQVIFSAILSVAESQQIDLECAVRCCIRSLALEEELLRGDASLMHHSFSASAGTDSVDSNRAHHVDDDKHSYQRHEKEGKQQQQQQEEQQLLPGFQIDCKGHKDEFPAEKGTMGQTKDAAAINVRSDRMHAGVGMNVSLDGADGEGRDHVKDPNVKVIPICDSDPLSPLVYGTTAFGDMASAPRSTSPPPPIATIPTGEESYSLLAPPSCVAEMSSKEISRSGSPGNAAGRHAKEPHSRQMQEVMAAGVKSSNEVPTLHASNAFATHFSPRRRTETSVHEEKEEQLSFRS…
Tc00.1047053510655.30 |helicase, putative	MYTLNSTSMRRSQHLPQKQHEEKPLRQVAQASSPHGGIDGTKGLNVPPFAPEFIHGNPLPVPLSTAHSTGVDIKWAPSPVAPKPPPPVGMNTYGAADPLGTSWETTKKAGTNSVSPGVLLRQQRVQEELAQEKLRVQQEIALQQQRLQQQELSLLCLSQRQGDERGLIQQLAKLKQQQQQQQQRTHAPVSSLHHLSRPQFNQQQQSVQLQQHQRQLRQQQSIMTQEGILPLGEQWIDSKAVAHSLPQPSQQQGGVRRGNRDFGLQRQQQIYRNQSMGRKWEPISEVEFGHRTGSGDNRKDSPCGVNGAGTVNHILPSLSDEEILHKFKSLYALQTDDEGGAEHLRAQASTAIGVVGTLDVEKCRKLIRDHDVTIVVTDTGTGKSTLIPKAILDGQPDAK…
Tc00.1047053511761.70 |hypothetical protein, conserved	MSRRSQWESMRQEARNRVQNMDATPILENTPGSSNLPNTPGGSGERTRVKSRHSGHLEGRGASLHQHEGSGQEKDGDAVRTKAGAEEGVEGADHENAVCRLYNAENAAVSLVPILDLHATRPLGNSVSADTAAANSLVVSNPPSWNALDEGHGVPKAGSAAFFEETVRELSTAGSENGVATLQLELAREKRKNIVVEQRLVSLEEEVKVLRAENMRLASITAGDAAATRRDSAAGIPRGEELLRYDVPRGGPMHMEQLVTELKEELDLLKEYTRELEERLAERSNALERCSREVEQKESRIRQLERIMADEMIRRSKLESAEESTGGTIHAPTTTTNTIAPAADKHHFYTSKSNTEKGNNEGGSGKNHEPNSRMREKPISKVEAPSVVYRVTSLTRARS…
Tc00.1047053509179.150 |otubain, putative,otubain cysteine peptidase, Clan CA, family C65, putative	MTSTAHDREMQMAIIQSEIESVPLLSDPVEALSETCSLVKEFANSASILPKVLSLFASDNDDRYSGIRYARRDGNCFFRCVVFSLLESMLGDSELTARYLEQATELRTKLIEDYGDFVEDFCEAAIAVIHQIESGGCTTSEELYALATSHDSEYVIYFYRYAVSNYIRGHKDDFLPFVMGLNYENVEDFCRAEVDAVSSESDNVQVVAFARCFQLKIVVEYLDGSVGTRTTRHSFSGDSSGTGDNTSLVVTLLYRPGHYDLLYK
Tc00.1047053506739.80 |mitochondrial carrier protein, putative	MSTTAGTSAPRREWEYAVSVFAGCVSGVCSTCITNPLDTIRVRLSASRGATGKSHKSLLYTVRDLFGMGVGHAFSRGLGANMMASLPSNGIYLPSYRFLQEEMAQLGVDERIRPALCAIGAVCTTNLTLAPLFLVRTRVQVDDRLTVREVFRDVMRREGFVGFYRGTVTNIGGRFVEEGLFWSVYELLKRITKEGSFKDSNSFLLTSAAMVSLTMVSKLVAVGVAYPYNVVITHLRTVNLVTRQCEHTRFFPTIRHIYQADGVVGFYKGLSPHLLRSIISKAAQIYAFEIVMYAYMCFNARAKYAAVISSNSATATSPMAVSEAD
Tc00.1047053504827.140 |hypothetical protein, conserved	MVDHRVAHLLLNLTDCAPVDGECVHSPESVAWSPHNVLLVATHWALYLHIRGLVASDFVLRPAYQPRGDTSSMMCITGAKWALDLVPEKAYPATCRLCVRTTRDIYIYRVIRSGKGRIRVSCGICFIPKVASEEGLDSVAGAERKGRKRARSSFGNIAVPDAENGGKGHLRLSDGPGWCVVSYAWFPLDLLVVVTVGGIYLLNLFDDVSDETELQLRLFPSPAFCFTGSPLASLVASCATRVLGCDRNDYRLVVASPCWLRIFTVSTTYVHLTHYVEVPSLYGVPTALCSMMSDASKSTMRVFVSAPMCILEGNLVVGPSNNVVGEARQVNWTAVGSWNSEGELGDEVSVRHFLVVPLSSFVPTEASTTLTKRKSTTSESAMDGRDAHYLVLGVCQRRL…
Tc00.1047053504867.50 |hypothetical protein, conserved	MYSVIQPAASATEMHVSGQSRNIKEIDLAAVFLTRQDREILALITSFDLSHNNIEQLHQLDALTALTRLNVSYNKIARIGFLPVTITELDLSHNSLPSLEGIGSLPHLRDLNVSYNCLKNLMGLSRSQPLQVLRAGGNRIVSTIGLESMAQLRLLSLDHNLIDNANELHFLSSTTCLEMLSLRENPVANMNGYRTLVARLQLSVLSLDGVPLLRAETACPSTPKEVQKLTLAPVSLDTSRTIPPPMSDAVTHATFPPATPMEGTLAGNNCLQERAARGTEVAAPSKKVRPKCYSTRGEAAPQTAAGDMPALSECGQKNHIHDHNLPKYGSLQSQRQKIPEKTNRKFSQELLLASLNVEKSGREPQTKKTTAVETSKNLAILPSHAVERKLHEAELLLED…
Tc00.1047053510181.69 |hypothetical protein, conserved	MWSAAVDFVGTISDRIMGALLGTQARIIEFFLIWQYGKQVEGQRRTRLRHLRQQQQPAARNSQSTDSSRTSHSDDGEVDHRQAVAGLTLLGQRVPNLMGGYYRQKLQSVYGRPFSMLAEVKRRREQITEDVWLYRLNVRTSPTTRSVEGTTESATASHSGPHTKNAHAQPSESDDIPLLVWLVMPWECEASVTLRFVFRLAYSLSCDALLVTVPMDDTSGPSETVKLLFDAIEAGKRKTHARRILIGGNELAAMFVLLLLERRCPLLQVGAYAAADPEVARSAFCQGVILVDPFVGWETSVPPRPTTTGRSSSRGNTGYFESRGRPPPNAGDVLSAKDRFKQVVLSSSGGCIQQWFPSPITYEAPPIVVLVDEGGFWLQEQCDFNARVDRCGAEENGER…
Tc00.1047053506175.80 |hypothetical protein, conserved	MLRITSACRGGYMMYHRKSMGTMKYSKWKGAHGGVSHFYGRTPMVEEVKRNEPITLIDRRIMHYVHRSRLRHFQLFRSYQQKSNATECKLREGEMLRRRWHRKLQKSFIAFMQFKTMKVLEDQAKLVNTYGQAAVNAALGDSWDAVSDKEKDRKYVTIRRQVKALPVVSVVPKHVATMKQIHNDRFNYRWRVN
Tc00.1047053509073.30 |ubiquitin hydrolase, putative,cysteine peptidase, Clan CA, family C19, putative	MGDQAPNTDLGPLIGDALTKVNNDILFTDDSALPGTEKLHAHSSSVASWSSPMTAVGNGTCETSPTVEAFFPLPTHAPISPAEAYVRAIMRGMEELQEDGGILKSISRARSEVLPFKDGMAVFEVSWFAAMRDIALSSMKAARMHLQSSAAELELPPDGNAEIDVEVARKSFLLHLGEMTEKMVQRYYYQMFFCRRRFPPELQLLFGQLNERLTQNLLATSTGFPKLLAASSVEELDAVLIHDFDVWISHYFPYFKYAISSGKPMQLIWGENNSLKKEEVAFQVYTTATRVNLKKNNNRLKKGALFPVKWMDELLHWLCSSEDAALPPPGPFDTFQLVELSSDRPVKHILREGGPESDVIPEELFDLFWGLFGGGPKYLVEGVFSMQRNIEERLSPPRV…
Tc00.1047053511871.70 |hypothetical protein, conserved	MATVDRTPSTKSLTDLPKDADSAVSSLLHDDDDDARTRVSPDGQVALRGSRRSTAASPASSGAAQDVFRCPSEAVVSLEQHYLTTVQQLEKIKRMYHRLDTHNDDLEDSFVVLRDRLDAFRSFVVVRLSRTAKELRGEVRFLRDTVLFLMEDFAENLRRCGRHIISRVKHAGGASEPPSLPLRPFHLVPASDVHHNHPNSFYVHGNVNAMNTDPEKRKQSGLLSREALVRSPRSSRSAFPATPGSMAELRGALDEALRKQEHLEDKFIRQQQSYEKHIQSMKDLHAQKERTLRRRIELLERFVRRDVAGENFTDDSTRRDGDDDEFHEAGSNGRSPHSSKLFRRDSFANKNHGVDPRLSTSNALNCTSRRSRLSIERTPPGEADALSEELCSKREGEKS…
Tc00.1047053503479.70 |hypothetical protein, conserved	MFLRSRSSSPASRVRSSSLRSVSPTSERWDKTISTYSIAGTARSVEYGGNLRVWTAEMDGRIVIRAAARGEILFEASARESAFCTVLRKVSARQIWAAFSDGFIRCYNSTNGNMEHEFVQHDGAVRSLASSPVSDYVYSGGDDWKVYQWSKSRCTYIRLFSGHSNGVQCVLVVPSTTNAGAVYATEDILEENDEDGTIENSLPSVVDGELKDEFVLSGGDDMTIKVWDPMAPLQIETDEACLATLRGHSGSVRAIEIHPRSGYLWSGGDDCTIRVWNWCSEETRRCVATLRGQHSGPITSIVYIAPRMWSSGKDGFVVVWNTRQLAPLQRLRLAPRSVNCPFLSMRRLYRAMHWAVWLGGPESTIHVLHVSEEEHGAGAVLRRRERRRTLEKRKFPKSR…
Tc00.1047053508707.220 |hypothetical protein	MAKSNETTNTKERYFSSKMGRRGFSAGSRQTSISVQKNQKKVRTPVLDKCVFSKQKNAEIQLRQAGTPRSGCSSSVTALEETIADVMGVRMQSLTDLGTRIEELSSIHRQEEVAFRQQMDDVLQQLETARVNQLGTVQDYEALLKKERQERQTVISLMQRFKTEGAEVINTMKESLEAARTKWKAEVELNAQLTAQLRQYQMNIMPSGAMKTDGAGNLKPGSNENALYTKVEILTRLLEEEDAIIVELQERNKALEKKVSVLTQQRNRLLDLEAQHLETEEFNTEYSNLLSAVRGFDTAEEKTTLEGRVCVLTRFTKMLLQRLQSEQRQRLRVEEQAVRMASEHDQIVRALEARIKSLEIQKSGGIPSYRQNVLHTENEKSRKNVLTEGTSEVPPKSDG…
Tc00.1047053504277.20 | Trypanosoma cruzi CL Brener Esmeraldo-like | hypothetical protein	MLAVMVKRPFLCAPFFFALCCCFPNSVCAASATANNVTENVSSMAPPADMRGALREVLGAMQKAQEYADEANRHCVQAGMSAKNAREHEEGAKNALRKLGSEATRMSRALQQAEEAVKLADAAVAECKAAEEAAQAAGIMTLDAVGEVLKHVKDEKTKVGSGPELLKRAAEQTVLSLEKAKEAEAETEKAAAAAQKTREAAEKAAAARTLAQDVAATAIALLRQREKEEERRRARDREEAYVGNERAENAMRGAWLGWVECCVAVLVNEGALRWQWRFFLYTLR
Tc00.1047053508841.10 | surface antigen TASV-A4	MRLSEASDVICLADNEMWLRSWTNVGFLFVLRVASSFPVRHAAHPTPTHRRSCLHISCGLGNSSRARALHEECAPIPGSRNCSYIHRSLGATLFSSLPFCVRVGCWVLLHDRVCVCPCSAAHVFLSSCCCCPCPTVWIVSHTRATLRRMMMVTVRHCVACDLLVLALLCCCCLSVCRAAAPGVQSPTASKKPLADVVVLCPGTDGNLRWRFQGEEDWRKCARRPEEAPEDNGYCARLCNFAGDVYKEPEITRLCNSANNTSFVAFHMSFEKHEDLKTCSLGEAPEASSQSSSASSGDATTVWVRTPLLLLLLLVTALVCAAVR
Tc00.1047053508163.400 | surface antigen TASV-B1, putative,surface antigen TASV, putative	MMMVTVRRRVVCDQLVLALLCCCCCLSVCGTPVPAKTLMDVHVSCSRTDGKLGWRLPDETGWRNCANKPAEGGGGEDECALVCIAAEYVYRDAENTGLCAPGGRPSVVWTSIGILLSENIKNCSSAAAPTAAVVGQAQSGVGSPPGEAAEAPQKKSPEHTDEGGSYPRLSEYFAVSLLTSTDTNEHVASAAEASSQTPSSPSGDNAAQETSHNNNEGDSQADVNGGGTATGMRDPGGADSSDATILWVRTPLLLLLFTALICAAVR
CBI68078.1 | putative surface protein TASV-C-29	MMMMVTVRRRVVCDLLILALLCCCCCLSVCGTAVPAKSLVFVHFSCPGTDGKLSWHLRGEEEWKKCPKKPEEVDQDSDERARLCVAGGDFYEYWKSRRRISCAPPSDQVEFMFEIKFATYGGLRNSSSAMAQNNDREATDGAQRLQSQPQTGTAAPAATAAASTTAVVGQAQSGVGSPSREAAEAPQKKSPDHTAEDGSAPSSSENITVKEESPKQTAEDGSAQRPSENIAASPLTSTDAKEHVASAPEASGRPSSSPSGDGAANEASHNSNEGDSESDASGEGNSTVAGTNPLRPTRDESANESTEDIAALLQNFVVLDGSDVTTVWVRTPLLLLVIALVCAAV
CBI68061.1 | putative surface protein TASV-C-15	MMMVTLRRRVVCDLLILALLCCCCCLSVCGTAVPAKTFLFVAFSCPGTDGKLSWRLRGEEEWKKCPKKPGEVDQDNDERARVCVAGGDFYEYSKKRAREFCRPPSDRVEFLFEIEFATYGNLSSSSSATAQNNDREATDGAQQLQSQPQAGKAAPAAMAAAPTTPVVGQAQSGVVSPPREATEAPQRKLPEQTAEDGPAPMLSENITVEEESPEHTDEGGSAQRPSENIAASPLTSTDANEHVASAPEASGRPSSSPSGDGAANEASHNSNEGDSESDANGEGTSTVTGTNPLQPTRDESANESTENIAALLQNFVGPDGSDVTTVWVRTPLLLLFIALVCAAV
CBI68125.1 | putative surface protein TASV-C-10	MMMMVTVRRRVVCELLILALLCCCCCLSVCGTDVPAKSFVIVHFSCPGTDGKLSWRLQGEEEWKKCPKKPEEVDQDNDERAQLCVAGGDFYEYWKSRRRIFCRRHSKQVEFMFAIDFATYGGLRNSSSAMAKNNDREATDGAQQPQSQPQTGTAAPAAMAAAPTTAVVGQAQSGVGSPSREAAEAQQNKSPDQTAEDGSAQRPSENIAASPLTSTDANQHVASAPESSSHSPSSPSSDGAANETSHNSNEGDSESDASGEGSSTVTGTNPLRPARDESANETTEDIAALLPNFSPDGSDVTTVWVRTPLLLLVIALVCAAV
CBI68109.1 | putative surface protein TASV-C-09	MMMMVTVRRRVVCDLLILALLCCCCCLSVCGTDVPAKSFVIVHFSCPGTDGKLSWRLQGEEEWKKCPKKPEEVDQDNDERAQLCVAGGDFYEYWKSRRRIFCRRHSKQVEFMFAIDFATYGGLRNSSSAMAKNNDREATDGAQQPQSQPQTGTAAPAAMAAAPTTAVVGQAQSGVGSPSREAAEAQQNKSPDQTAEDGSAQRPSENIAASPLTSTDANQHVASAPESSSHSPSSPSSDGAANETSHNSNEGDSESDASGEGSSTVTGTNPLRPARDESANETTEDIAALLPNFSPDGSDVTTVWVRTPLLLLVIALVCAAV
Tc00.1047053511877.20 | Trypanosoma cruzi CL Brener Esmeraldo-like | mucin-associated surface protein (MASP), putative | protein | length=332	MVMMMTGRVLLVCALCVLWCGAGGVVNGVGGIDGLSEVPSSGVPSSSSSNPNGNDLSKTLSNTPSIQNGESSEKGEPSGKKSPGPVSPSGQTGEVSKLEEKLRASDTQEEAETSVAGKDTTKAERTQSDMKTDGSSNTLSTAAKSKVQSPPPPPPPVKPPTAEEQQPNTAPKDPRTATEEKYEMPTSATKTNPDTPKTSLKDGMADRHGHDATTTVLVKNAATGNSAERKSPSISTNDSDDAQSTGDENNDDDPRPNHKETGDHKAANTKVGSTPSETATQTVKTETVTVAQKNDTATSGDSEGSPAASHTTSPLLLLLVVAAAAAAAVVAA
Tc00.1047053511593.30 | Trypanosoma cruzi CL Brener Esmeraldo-like | mucin-associated surface protein (MASP), putative | protein | length=365	MAMMMTGRVLLVCALCVLWCGVCAVEVSKADDSETTDVSQGPAKGPLPGPAGRNTGQQESSGQVSQGLQNAEEPLDSKNEAVDNQRKDSKIETPTADKSMDDKGEAEKGQIGGGAGGEESGELLEERKAQPDGQGSEGQARQAGNGSAKVGSHSSATTPSEGERQGTGEQSPPAPSLPAASTQGHGAAPPASLQGAPAATLKTNEKPVENPRTEPEKEKLSSEDDVSEQTSQGVNDGVEPNNDSQKKENVSVALTEQNGESDGDSESTQPRHLAVGDASNIDAERGTQIGLPKNNPTANGAVTEGAKRGENKHGNRKETSVEATAITNKTTTGDSDGSTAVSHTTFPLLLLLLVACAAAAAVVAA
Tc00.1047053511593.80 | Trypanosoma cruzi CL Brener Esmeraldo-like | mucin-associated surface protein (MASP), putative | protein | length=365	MAMMMTGRVLLVCALCVLWCGVCAVEVSKADDSETTDVFHVPAKGPPPGPAGRNTGQQESSGQVSQGLQNAEEPLDSKNEAVDNQRKDPKIETPTADKSVDDKGEAEKGQIGGGAGGEESGELLEERKAQPDGQGSEGQARQAGNGSAKVGSHSSATTPSEGERQGTGEQSPPAPLLPAASTQGHGAAPPASLQGAPAATLKTNEKPVENPRTEPEKEKLSSEDDVSEQTSQGVNDGVEPNNDSQKKENVSVAPTEQNGESDGDSESTQPRHLAVGDASNIDAERGTQIGLPKNNPTANGAVTEGAKRGENKHGNRKETSVEATAITNDTARTGDSDSSTAVSHTTFPLLLLLLVACAAAAVVAA
Tc00.1047053511603.160 | Trypanosoma cruzi CL Brener Esmeraldo-like | mucin-associated surface protein (MASP), putative | protein | length=349	MIAMMMAGRVLLLVCALCVLWCGAGGIVADDAVRAELEKENKSDSLRADPPIDEADTQEPQDLGRQLSDKENGLMVAQEGMIATQQDGLALKSSTNPLELEEDKDEDEEKEDGKGKGKAEKDKRSMEQTETQKSLMKDGETSKLTSAPGTPSTLIPPERGGQKTPSETPPGPPTNGKPAEETGPPASTGSQNATETTSTTSLPNAETAPEVQEKPLGNGEPSQNRQDTDQPDSMNNATTSRPAETPAPLVSTSGSDGTQKKEEKVDNGDQRPNRKETQDGLEDRNTSDAPTSTEAAPPTAETVNNYQTNDTATKGNSDGSTAVSHTTSPLLLLLVVACAAAAAAAVMAA
Tc00.1047053506965.20 | Trypanosoma cruzi CL Brener Esmeraldo-like | mucin-associated surface protein (MASP), putative | protein | length=324	MMAMMMTGRVLLVCALCVLWCCGAAVVSSIPDVTGRENVPHGYLVVNWETLLKNECATDKKYINKDGTVNESAVKDCIRDAMRVVCNVFCRKILGEPDDSEGERICEEYVGSRDEAGQSSHVITPAEAKTLQAPRSELVELGKTPGETPKPLSGGPATEDEAAKPTGGPPTPPVEAQHNREENVPVLHPEDDPGTTESNSDSEEDDSASTTDNQESVTPDGHDKSTPTLLSTATDTVKKEADRVNTKGTQKPATESNAERKEVEESDEKTYDNTKKIPAEAAATTNNTAMPGDSDSSTAVPHTTSPLLLLFIVACAAAAAVVAA
Tc00.1047053511607.40 | Trypanosoma cruzi CL Brener Esmeraldo-like | mucin-associated surface protein (MASP), putative | protein | length=395	MMAMMMTGRVLLVCALCVLWCGAAVVAAADTGGVEMEGAEGSESLPSGPSDGDEGGKQESEGSVRQVSDTANESFVAVDGKNSKQQDGVVTTTPTKPERTDGGTETEEIKRKEQKENPEIPNKDDKTTQLTSRSEEKEETAPSPDEKEEPPAERGKTQGAALPGASPGVPSRAQNENSAENLTATPGEERVLPEDHSDQSQGGKTPADGLAAEMSSKEKGKAPEAPPSPLEKNEKPEGDLKATTNTEKNNLENLASVKKTESILEDKEATSNLQKEGLASTTGNQESDPSDGYAESTPTSISAASNAAKDDADTDTDKGIPNNDSAAGVAATEGRHQDENKEDNRKETTPLRSAAMINETATVGDSDGSTVVSHTTFPLLLLFVACAAAAAVVAA
Tc00.1047053510191.10 | Trypanosoma cruzi CL Brener Esmeraldo-like | mucin-associated surface protein (MASP), putative | protein | length=387	MMAMMMAGRVLLVCALCVLWCGAGCGVFADQDEELSTESPGGRSSGGDPLETQELEKPVLHGADSEIQSPVVEQPQLNHPQDLRGAATESLGEGVEEVENEVEDDDDEKGRGKGKDGKDTRTTEKAEKQKSLTKDRGTLQLTSQPERGITPAPPRESLQVEGEEGPPASGGDSRPRKPAATPSAPELLLTLTSIEGQGQGTPSETPPGPTTTTTNGKPAGEASPTASTGSQTATETTSTTSPSNAKVALGAAEKPLGNRVPNQQKEETETPDSMKDAPTSHPAETKATSISTTGSGGAQKNEDKVDNGDQRPNSKEPQDGLEDGNTDDAPTASEVEPQTPETDTTQKNATSKSGDSDGSTAVSQTTSPLLLLLLVVACAAAAAVVAA
Tc00.1047053506609.70 | Trypanosoma cruzi CL Brener Esmeraldo-like | mucin-associated surface protein (MASP), putative | protein | length=386	MMAMMMAGRVLLVCALCVLWCGAGCGVFADQDEELSTESPGGRSSGGDPLETQELEKPVLHGADSEIQSPVVEQPQLNHPQDLRGAATESLGEGVEEVENEVEDDDDEKGRGKGKDGKDTRTTEKAEKQKSLTKDRGTLQLTSQPERGITPAPPRESLQVEGEEGPPASGGDSRPRKPAATPSAPELLLTLTSIEGQGQGTPSETPPGPTTTTTNGKPAGEASPTASTGSQTATETTSTTSPSNAKVALGAAEKPLGNRVPNQQKEETETPDSMKDAPTSHPAETKATSISTTGSGGAQKNEDKVDNGDQRPNSKEPQDGLEDGNTDDAPTASEVEPQTPETDTTQKNATSKSGDSDGSTAVSHTTSPLLLLLLVACAAAAAVVAA
Tc00.1047053507803.10 | Trypanosoma cruzi CL Brener Esmeraldo-like | mucin-associated surface protein (MASP), putative | protein | length=373	MAMMMSGRVLLVCALCVLWCGADEIYAEGDLEGPLAALSPGLAPSSPGDVGSLDNTGSLAGHGVGVGRSEPLENAVSGGDVSEDLLNSNNDDEESCSADEESGCGSEDGHRRQENRDEVAEDEVRIMPQNDQSEITPKGPQIPAREDNAAQLQQKQPPQGVHLTSAAHERAQDASELRTPLSKNLSQQKTGAVSSQFAIHTPTDNEEGKIPSPPPKSGSDTSNSPEQLVAAKKERGNQREGADDSPTESKEDKNPPATTRKTDAENTHSSVSSSAADTTPKPDAVTEENPPATDSSRTSSEDAEQLTAIPNPDDASDSTENAATQSAESANKTNDTAKTAESDSDSSTAVSHTTSPLLLLVFACAAAAAVVAA
Tc00.1047053503783.80 | Trypanosoma cruzi CL Brener Esmeraldo-like | mucin-associated surface protein (MASP), putative | protein | length=516	MAMMMTGRVLLVCALCVLWCGIDGVAETEEPVIGVVPGVDEYLVVEWRSQLRSECAEKAGRRTGGRANPSAVEECVRQGMEGLRTFVDGRRRWRRQQFAVAADDDGSGNDGRNSVSSQKAVSVTGTVLPDDPKLKSPIAPGPVLADTTTGGGNLLIPAGSLETAKNKNGEPSKETDKGEKPTVENRSHEGTNGDEQVDNAAIGNPNEDPENKKGETLQFGEEIVKNEENEVKNGLEEINTETDEENRNKAAEDPEGDDEVTVLSSGGQYNEEGERQTEKDSGSNKKGNEVNGGGATDGISAVVPLVLQPASPVDVTDRRNLEKKNDGDTGGKRDAGRTQTQEAAVPSQAEKLAAELITEEEAAETETGTPGKKTQPEDAGKEQTTVGAKSNPETPAAAK…
Tc00.1047053503665.30 | Trypanosoma cruzi CL Brener Esmeraldo-like | mucin-associated surface protein (MASP), putative | protein | length=352	MAMMMTGRVLLVVCALCVLWCGAAMVMAEANVDKSTEMKKDESFESSELVAGIVSAEQHVTQDSVREVSENGKQSLGAQTGNGINQDNGGIIASPASTVRGEEEEEEGETEEIEELTSSIEGEETSQLTLTQEGVPPPSEPLTTTLNGNPAGTLNATPAKGQSSSDDGSAQEEGLKSPTLKAPAAPAAPAAAAEATTTQTKDENPFLADDPLVQHVEASQHDMESRSASRKEGSIPTTVTKTDGPTEVNAESTPTSPSASKGAITNDADEGNEEGIPKHDQAPDGEATKEAQQGENKEENANKTATLEAAAITNDTATIGDSDGSTAVSHSTSPLLLLLVVACASAAAVVAA
Tc00.1047053468217.14 | Trypanosoma cruzi CL Brener Esmeraldo-like | mucin-associated surface protein (MASP), putative | protein | length=426	MAMMMTGRVLLVVCALCVLWCGIDGVVAEGDDAAETYEDPSRGLQSAPQLDPAKQPEEPKPIEGVSNTAEQSLDAQEVKNENPPKGSVKQTPTQNGRMEENLKKGEGKKNEKNEEAEQELDEGDQEEPLIRKDTTEDEGETSPALPENEGPPPPPPAGTATAPASDGNKPGDSSNLRTSASDGDIQPAVDRMHSGGGAGSVPNGGGGKQSGQGGGSGGDNLSNPSSSSGGSSPRPPTHDGKGAPQDPVEDSSPQGRKYPEKTVKSKTKTPAGPNVEEDEPSESDTQKIRAEALVTFGGTGNEARREAEDTDNTPSGPPVTPVTPQAEVLSPPAGGVPPASDDTHTSPETNAGNSASENEPKSSPLERPSEDGEAGQKDKEADTQGAQETEVTQETAASP…
Tc00.1047053511401.100 | Trypanosoma cruzi CL Brener Esmeraldo-like | mucin-associated surface protein (MASP), putative | protein | length=431	MMAMMMTGRVLLVCALCVLWRGVSVVAADADDCVRRGMDGVRAFGDGHRVWRRQRSAVVAGDDTTDDDSTRGSSSEVQTETETGSLDGRPPKPSVKSIPGEVPDGQDSGKISEASVPTINGTGENLDGDEEEGDVSQDESQEDRDGEDEAVDAAVGNGDRETSHTEHEEEKERVKEEKAGSTTNEREGDENNAAGRRPPQGSAASRPALPVDVSSPQNPVLGQDGAGGEKAGAGPVVLPQAAGLREAERAPAKLTPGGGAAGKETEKQNGTAEQVAAKEVQTAVEDSSAEAAAAGKDYKGEKEEENVSEAAKEESHGNVDEEAAGKNGGNATKKLQKEPTDDEAKTKKRNEQKEAENANNTKEEPDEEEVKKTAQEEAADKEKMGAARIPTKINTTTPE…
Tc00.1047053508977.50 | Trypanosoma cruzi CL Brener Esmeraldo-like | mucin-associated surface protein (MASP), putative | protein | length=476	MMAMMMTGRVLLVCALCVLWRGVSVVAVPAADVAGGGDGGADEYFVLRWHAQLRRECAEAFGRRTEGRKDVFAVDDCVRRGMDGVRAFGDGRRVWRRQRSAVVAGDDTTDDDSTRGSSSEVQTETETGSLDGRTPKPSVKPIPGEVPDGQDSGKISEASVPTINGTGENLDGEEEEGDVSQDESQEDRDGEDEAVDAAVGNGGSETSHTEHEEEKERVKEEKAGSTTNEREGDENNAAGRRPPQGSAASRPALPVDVSNPQNPVLGQDGAGGEKAGAGPVVLPQAAGLREAERAPAKLTPGGGAAGKETEKQNGTAEQVAAKEVQTAVEDSSAEAAAAGKDSKGEKEEENVSEAAKEESHGDVDEEAAGKNGGNATKKLQKEATDDEAKTKKRNEQKEA…
Tc00.1047053511399.50 | Trypanosoma cruzi CL Brener Esmeraldo-like | mucin-associated surface protein (MASP), putative | protein | length=474	MMAMMMTGRVLLVCALCVLWCGVSVVAADVAGGGDGGADEYFVLRWHAQLRRECAEAFGRRTEGRKDVFTVDDCVRRGMDGVRAFGDGRRVWRRQRSAVVAGDDTTDDDSTRGSSSEVQTETETGSLDGRTPKPSVKPIPGEVPDGQDSGTISEASVPTINGTGENLDGEEEEGDVSQDESQEDRDGEDEAVDAAVGNGGSETSHTEHEEEKERVKEEKAGSTTNEREGDENNAAGRRPPQGTAASRPALPVDVSNPQNPVLGQDGAGGEKAGAGPVVLPQAAGLREAERAPAKLTPGGGAAGKETEKQKGTAEQVAAKEVQTAVEDSSAEAAAAGKDSKGEKEEENVNEAAKEESHGNVDEEAAGKNGGNATKKLQKEPTDDEAKTKKRNEQKEAENA…
Tc00.1047053507091.80 | Trypanosoma cruzi CL Brener Esmeraldo-like | mucin-associated surface protein (MASP), putative | protein | length=472	MMAMVMTDRVLLVCALCVLWCGVSVVAADVAGGGDGGADEYFVLRWHAQLRRECAEAFGRRTEGGANASAVEDCVRRGMDGVRAFGDGRRVWRRQRSAVVAGDDTTDDDSTRGSSSEVQTETETGSLDGRPLKPSVKPIPGEVTDGQDSGKISEASVPTINGTGENLDGDEEEGDVSQDESQEDRDGEDEAVDAAVGNGGSESSHTEHEEEKERVKEEKAGSTTNEREGDENNAAGRRPPQGTAASRPALPVDVSNPQNPVLGQDGAGGEKAGAVPVVLPQAAGLREAERAPAKLTPGGGAAGKETEKQNGTAEQVAAKEVQTAVEDSSAEAAAAGKDSKGEKEEENVSEAAKEESHGNVDEEAAGKNGGNATKKLQKEATDEAKTKKRNEQKEAENAN…
Tc00.1047053506799.130 | Trypanosoma cruzi CL Brener Esmeraldo-like | mucin-associated surface protein (MASP), putative | protein | length=358	MMAMMMTGRVLLVCALCVLWCGAGGVYARDLDNKALGGCMASGVLGMNTSYVPNGCNKYMPMPPLRSALPIPAIQAEVQQLTDVSQDDIKLSSDTAPESGSGVGSGGSPGPAASPTGAVPGAGVPAATGPAGPAAAAGGGPTGVTDPAAAAPGGGGGGPAGVTGSSGSAVSSVVPSLPADSENSKTGCGEEASDCGSQEKLEKSKVENQDLEKSNTAELPATQNTKSKDNEEDSTEASSTELQNTETQQETKPPVDENDTTSTDASTAVAAQSTSAGSQEEATESSSDGSHSPLRGEVFTGTDTPKNAPSPAAAEAEKRQGENVTKDGDSGSTTAVSHTTSPLLLLVACAAAAVVVAA
Tc00.1047053508389.130 | Trypanosoma cruzi CL Brener Esmeraldo-like | mucin-associated surface protein (MASP), putative | protein | length=395	MAMMMTGRVLLVCALCVLWCGAGGVYARDVDTNALGGCMGSGVLGENGSHMPDGCNKTAITMPLRSVLPITAVEASAGTDNTAVVIQNDSHSSETFNAGASGGPAGPGAPDVGGGGDSGGEGSSGPGASPPVPAAPAPGPSGGASSGDSGDGGNSGGGGGGAAGASGGGGGGGSGSGGGGSGSSTDDHATGSVPSSSSLASPPAPAAPGDGSAGGHDTGGVSSGSSVPAHPPPAAPPAAAPPAAPVVDPSAGSSGGKAGSSGSHPTNTTGDSSTGDQTSAAAAANDSSPAEGPAGTTSGTEHTRQEEEKEEEEEEDHEKQQQSDETQVQQHQRHEHPAENGEESAKDKNALRTNATANTGDSDSSTAVSHATSPLLPPLLVVVACAATTAAVVAA
Tc00.1047053508389.154 | Trypanosoma cruzi CL Brener Esmeraldo-like | mucin-associated surface protein (MASP), putative | protein | length=316	MAMMMTGRVLLVCALCVLWCSAGGVYARDVDTNALGGCMASGVLGENGSHMPDGCNKTAITMPLRSVLPITAVEASAGTDNTVVIPNDSHSSETSNAGASPAVSSAGGGGSGGGAGGSGSGVGSAGGGSGAGGGSGTSAGDQGSGGISSGSSAALPAAPAVSPALPPSDPPVVDSSAGSSDGTAGSSDSNPSNTTGDSSTGDQTSAAAAANDSSPAKIPAGTTSGTGHTRQEEEEGEEEDHEKQQQSDETQVQQHQQHEHPAENGEESAKGKNAIRTNATANTGDSDGSAAASHSTSPLLLLLLVACAAAAAVVAA
Tc00.1047053510621.49 | Trypanosoma cruzi CL Brener Esmeraldo-like | mucin-associated surface protein (MASP), putative | protein | length=261	MAMMMAGRVLLVCALCVLWCGASVVLSAAGGFTSDRSDTAKNMVLLWYPETNKTCKENSTKGGILDESAFKSCMHESMKEICEVYYNMASTDSDDPEAEEICKKYTGDPVEAAESSTPQDKLSPGAETPVAAPTPETSKGGAAEMGSTPGIPGGDSPANPTEGSQSTLAATDTANNELGNGTGGRVPAGAPEFDVAGTEKGNESEAKDGTTKKTPVESVVMRGVTAPDDSDGSTAVSHATSPLLPPLLLVACAAAAAVVAA
Tc00.1047053510621.60 | Trypanosoma cruzi CL Brener Esmeraldo-like | mucin-associated surface protein (MASP), putative | protein | length=387	MAMMMTGRVLLVCALCVLWCGAGGVYARDVDTNALGGCMASGVLGENGSHMPDGCNKTAITMPLRSVLPITAVEASAGTDNTAVVIPNDSHSSGTSNAGASGGSAGPGAPDVGGGGDSGGEGSSGPGASPPVPAAPAPGPSGGASSGDSGDGGNSGGGGGGAAGASGGGGGGGSGSGGGGSGSSTDDHATGSVPSSSSLASPAAPAAPGDGSAGGHDTGGVSSGSSVPAHPPSPGPFGAPSPGVDSSAGSSGGKAGSSGSHPTNTTGDSSTGDQTPAAAAANNSSPPEIPAGTTSGTGHTRQEEEEEEEDHEKQHQSDETQVQQHQQHEHPAENGEESAKDKNALRTNATANTGDRDSSTAVSHATSPLFPLLLVVACAAAAAVVAA
Tc00.1047053511787.10 | Trypanosoma cruzi CL Brener Esmeraldo-like | mucin-associated surface protein (MASP), putative | protein | length=264	MAMMMTGRVLLVCALCVLWCGAGGVYARDVDTNAVGGCMASGVLGENGSHMPEGCNKTAITVPLRSVLPITAVEASAGEDVSPAAGPSAPPTGGQGTGVISSGSSAFPPAPPAAPPSAAPVVDSSVGSGDGKAESSGSHPSNTTGDSSTGDQTPAAAAANNSSPPEIPAGATSGTEHTRQEEEEEEDHEKQQQSDETQVQQHQQHEHPAEGGEESAKDKNALRTNATANTGDSDSSTAASHATSFLLPLLVVVACAAAAAVVAA
Tc00.1047053509195.30 | Trypanosoma cruzi CL Brener Esmeraldo-like | mucin-associated surface protein (MASP), putative | protein | length=297	MAMMMTGRVLLVCGLCVLWCGAGGVYARDVDTNALGGCMASGVLGENGSHMPDRCNKTAITVPLRSVLPITVVEASAGTDNTAVVIQKDLNSSETSNAGVTAAVSSASDAPDGGSGASPGAGAPAAAAAPTLPTGGQDNGSIPPGPPAAPVVDPSAGSSGGEAGSSGSHPTNTTGDSSTGDQTPAAAAAHNSSPPEIPVETKSSTGHTRQEEEEEEEEEDNEKQQQSDEAQVQQHQQHEHPAENGEESAKDKNALRTNATANAGDSDSSTAVSHATSPLLPLLLVVACAAAAAVVAA
Tc00.1047053509195.70 | Trypanosoma cruzi CL Brener Esmeraldo-like | mucin-associated surface protein (MASP), putative | protein | length=408	MAMMMTGRVLLVCALCVLWCGAGGVYARDILKNAQGGCVASGGFGKKRSYLWSGFDKDVPTPFLRSVLPIPVIQAGDSEGVSSKENNGKNLILGDGVSGAEITAGVGRGGGGSDGRGGVNSAGEEGAGGSHAGSVPGAGSSPPAGGPASGGGSSPDRSANTGTTVSLSSPLQREAQQEVLQSDEAKNQSRQLLDGKAPDTPVAETQSRGSGPARGQGVDDTSTLSGKEQHSSEEPRKEDGDSDTLQTVDLAEDPNTKIEKKGKVLPELSKATLPEPQDEHPTKTPEKEKKGSQNTSASTDSPAKQEGNNEDPVSTSDTAESVSTGSQEQAAATSSNESSSPLQKETSIEKTTVENSQPSDGAQTEKRQSGDKEKVGDTDGSTAVSHATSPLLLLLLVAC…
Tc00.1047053511797.167 | Trypanosoma cruzi CL Brener Esmeraldo-like | mucin-associated surface protein (MASP), putative | protein | length=336	MAMMMTGRVLLVCALCVLWCVAGGVYARDVDTNALGGCMASGVLGENGSHMPDGCNKTAITMPLRSVLPITAVEASDGEDVSQQTNNSGSDTNTGSGGAAGASGGGGGGGSGSGGGGSGSSTDDHATGSVPSSSSLASPPAPAAPAVSPGDGSAGGHDTGGVSSGSSVPAPGPPSPPAPPEGPSDPPAAPVVDHSAGSSDGKAESSGSNPSNTTGDSSTGDQTSAAAAAHNSSPAEIPAGTTSGTEHTRQEEEEEEEEEDHEKQQQSDEAQFQQHQQHEHPAENGEESAKDKNAIRTNATANTGDSDSSTAVSHTTSPLLLLLVVACAAAAAVVAA
Tc00.1047053511797.200 | Trypanosoma cruzi CL Brener Esmeraldo-like | mucin-associated surface protein (MASP), putative | protein | length=406	MMTGRVLLVCALCVLWCGAGGVYARDILKNAQGGCVASGGFGKKRSYLWSGFDKDVPTPFLRSVLPIPVIQAGDSEGVSSKENNGKNLILGDGVSGAEITAGVGRGGGGSDGRGGVNSAGEEGAGGSHAGSVPGAGSSPPAGGPASGGGSSPDRSANTGTTVSLSSPSQREAQQEVLQSDEAKDQSRQLLDGKAPDTPVAKTQSRGSGPARGQGVEDTSTLSGKEQHSSEEPRKEDGDSDTLQTVDLAEDPNTKIEKKGKVLPELSNAPLPEPKTDHPKTNPEKEKKGSQNTSASTDSPAKQEGNNEDPVSTSDTAESVSTGSQEQAAATSSNESSSPLQKETSIEKTTVENSQPSDGAQTEKRQSGDKERVGDSDSSTAVSHATSPLLPLLLLVVCAA…
Tc00.1047053506973.20 | Trypanosoma cruzi CL Brener Esmeraldo-like | mucin-associated surface protein (MASP), putative | protein | length=478	MAMMMTGRVLLVCALCVLWWGFSGVVADGAGGGDGSAGEDLRALWLTRLRRECAEEVIRRTGGRTNASAVEECVYQGLESLRAVVDGRRRWRHQRYAVAAVEGVVDGKGNIGQSDDRLKVSSPSVQGLQEGSGLPGVVGGPPNLPAREDTLKLSGDAISPDGLKVNAGADPAKITASQRPKEDSTAAGTRNHSPPGPSPTTSSKAENALLLTNSEGQKTEIKVEPKDQTLSVGEEGLRNQEGQSPQGKEHQPTVEIKASDIPTERPLEGGEHDVDSQEEDREDKVVAGRKQTGDGGHEVSNEKVLRVPVEPKANLTEIEQEVTRTHTGEHLVRDAEAAEKEKQREQGADGQNEKNEKGPVTRKEQREQEENQLPHQQEQQEKEGTLSASPAGLETTQRS…
Tc00.1047053507859.60 | Trypanosoma cruzi CL Brener Esmeraldo-like | mucin-associated surface protein (MASP), putative | protein | length=319	MAMMMTGRVLLVCALCVLWCVAGGVYARDVDTNALGVCITSGVLGENGSHMPDGCNKTVITMPLRSVLPITAVEASAGEGASPSASAGAAGASGASSGAVDTGGDSDAGGGGGTSAGGQGSGGIPPAPAPPPGPSGGGGGNSSGSAPVHPPSPPGPPPAVSPGALPPAAPAVDSSASSSGGEAGSSGSNPTKTTGDSSTGDQSSAAAAANDSSPPEGPAGTTSGAEHTRQEEEEKEEEGEDHEKQQQSDEAQVQQHQQHEHPAENGEESAKDTNALRTNATANTGDSDGSTAASHATSPLLLLPLVVAAAATTAVVVAA
Tc00.1047053511213.15 | Trypanosoma cruzi CL Brener Esmeraldo-like | mucin-associated surface protein (MASP), putative | protein | length=193	QTPPQIKTTPEPPTAPPSQERPHVKPQVELSPTPDVPAEGKSLPAARVSRTPTEETHKTPLSETNTEPETKLQPLKDEVQEQNGSPTNQSHVLKNAATDRLAETTASSISKIGSDDAQRPSSNEPQDGSETANTDVALTVGEAAPQTAKPVTVAQANDTVTPGDSDSSTAVSHTTSPPLLLVVACVAAAVVAA
Tc00.1047053444331.10 | Trypanosoma cruzi CL Brener Esmeraldo-like | mucin-associated surface protein (MASP), putative | protein | length=218	AAGRAATGDEKRRSDAEAQGPSTVISAASSPPLPPPAPATVGEERATAVAVPAGGSPTAQTDSQTLTEERTKTPPSPNKKEPEETEPTSGDGVAEQQGQGTVLPDLKGGPTGNPAEVTASSISTSGSGDGQSKADENDNNSKGLNPRGPHNDPEASHTNVAPTASETKPRTAKAAATARTDGTATPGSSDGSTAVSRTTSTLLLLVVACAAAAAVVAA
Tc00.1047053509979.350 | Trypanosoma cruzi CL Brener Esmeraldo-like | mucin-associated surface protein (MASP), putative | protein | length=320	MAMMMTGRVLLVCALCVLWCGACGGYAWFYKECGSGEESCINSNQYKGLYNSSFRSSFLGETNSASGKIDSSTGSTGNGGDRARSGADGTKGSAGHAPSGGSESPPAPSQPASNTPGDRSASNEPSDTSEEDPDSAVTLGSGGGGGPNTVVGTQLAVGGDLASDHQTPEDGDTDPDVSHAASEDGEDTHSPPTSPPDKKTEEPKVTKEGEEGTKNTREEAPAVLTTKEESEGNPEAEPGNEQRSSANGVSEQQPEAAQQGETEDGNTTEKTPTPATVAAAQAGATRTPDESDGSTAASHTTSPLFLFLLACAAAAAVVAA
Tc00.1047053509977.80 | Trypanosoma cruzi CL Brener Esmeraldo-like | mucin-associated surface protein (MASP), putative | protein | length=192	MAMMMAGRVLLVCALSVLWCGACGGYAWDFNDESVNEYYYGANGTYCRLNRSFPFCEEKRNASKRKEAALQKSTAQSGTGSGLQAPQPLNGNVTATPTTATPTAGGSSGGQDNSSEKNGSNDSEKTDAGPQESQPPQGNVTETPTPATVTAAQTSATRTPDESDGSTAASHSTSPLLLFLVACAAAAAVVAA
Tc00.1047053509631.20 | Trypanosoma cruzi CL Brener Esmeraldo-like | mucin-associated surface protein (MASP), putative | protein | length=420	MAMMMTGRVLLVCGLCVLWCGAGGVYARGTLNNAVGGCMASGGFGGKMSYLSSGCDKTEVGLAMRSILLITTAEASDDEDVSNTVDTDSQSSQILNEGTAGGGGSGGSGGIVNNFGGDREDVRGHSDSLSPDDLSSSPILNDVVDSNTLSGTLSAKSRKSPEKDPKSEEISAGHLSPELKALEQTLPKAQEQSSHTIEKAVNQVVRGAPGEGVKQREMGTTGPSSNQPAPPPPQPQIITSPEVTQTPADPPEKGGLPAPTESRNKKDQPLENLPLPTKTEPEALETSLGDKVPERKRHEKAPADLMKNAVTDNPGKTTATPISTTDSGDAHEKEGKDDDTDERPASKEHNISPETGNTNDALTASETEPQRAETTATTVAKKNDTTPGDSDGSTAVSHT…
Tc00.1047053508541.110 | Trypanosoma cruzi CL Brener Esmeraldo-like | mucin-associated surface protein (MASP), putative | protein | length=239	MMMTGRVLLVCALCVLWCGVCGGGRAETTPAASPGNTSDGNTQNDSTGVAGGGVQNGQQAAQQAAAPTTSELPGTPPSPSLAPQSGGKASEKASETIEKKDQNTEEKKKQEKKEEEEEKEEKEEEEPVTGTTEGISAGGQEQPSLSSGAEGASNITNPNSTPTTGDDDPAADVAGTAEGKQNENKESNPKETPVESTAMKTTTATTGDSDGSTAISHTTSPLLLLLLVACAAAAAVVAA
Tc00.1047053508125.140 | Trypanosoma cruzi CL Brener Esmeraldo-like | mucin-associated surface protein (MASP), putative | protein | length=388	MAMMMTGRVLLVCALCVQWCGAVFGHAMDDYCSEGGGNGLRHTSNGGDDGVSLKADCGLLATRMALIKAVEAAEAGQGLSGGPGLSQDTKEKLDDNSLGTNTVGSAAPGSGRGIVAGQPEASPPKLKGLDTEGQQGKPEGLGLNGGKEVDKRDHTDGKTTEPQHQRVDQSSSSSSSGSPGSKSGNDGNSENTSERNESSDETLTEEENNLRSKSDSPEEKAEEEPKKTGDKKSLSHEAPTETRGSPANNAEIQTATPSLPPATMNGPSSTEDLPPVQPLKRVQDDHAESRPPSPTANGDAANNEADKSTEDGIPNNDPAADGAGAREEKQNENKEANPKETPVEATAMKNTTATTGDSDSSTAVFHTTSPLLLLLVVACAAAAAAVAA
Tc00.1047053510205.50 | Trypanosoma cruzi CL Brener Esmeraldo-like | mucin-associated surface protein (MASP), putative | protein | length=277	MMMTGRLLLVCALCVLWCGAGGGGCSETPQDPPGGASQGGNNPDGRKNTTNGAGGGVKSSVPAKPQLSAESVTDLSVAAAGADVSAAQQHGKQASDTEEEKTKNKNERNDEKDKHEDDEKDDDEEEEYEYEEEEIDEDDKNKEEGKRKKKKKIRRRRRRKSKKMIPTPQKGMSAGSEEPTIISSGAEGASNNTKSKGTQTPDDDDPAADGAGTREEKRNENKEANPKETPVEATATKNTTATTGDSDSSTAVSHTTSPLLPLLLVVACAAAAAVVAA
Tc00.1047053511171.90 | Trypanosoma cruzi CL Brener Esmeraldo-like | mucin-associated surface protein (MASP), putative | protein | length=259	MMVTGRVLLVCALCVLWCGAGGGGCSETPQVPPASPPVNDSVPKNDNNSTGGAGGGRQSGQSKALQEKSLPVQGATGAGVEKAIKPEAKVPETADAEKKNEDQTQGAEDVGKKKDEEQEPNEEEEEEEEEEKRNGKKEEEEKKHEDAGTGTTEGMSTGSEEQPILSSGAEAASNKTNLKSTQITDDDDPAADAAGTRKEKQNENKEANPKETPVEATATKNTTAMSGDSDSSTAVSHTTSPLLLLLVVACAAAAAVVAA
Tc00.1047053511173.64 | Trypanosoma cruzi CL Brener Esmeraldo-like | mucin-associated surface protein (MASP), putative | protein | length=271	MMTGRVLLVCALCVLWCGIAGGGGCSETPQVPQDIKSGNGNNHQSVNNNAGGAGEGGLSGKPVESQAAGVSVTELPGAGAATKLPGAETSPTAGTEKKNEETGQEKEEENDKQEEEEKTKEDEKVVDKKEEEAEEDDEEDKDDDVKDEEEEEEQKKKKDDNGATKKLSAVGQEQPLLPSGAEGASNNTKSKGTQTPDDDDPAADAAGTREEKQNENKDANPKETPVEATATKNTTATTGDSDGSTAVSHTTSSLLLLLVVACAAAAAVVAA
Tc00.1047053511173.100 | Trypanosoma cruzi CL Brener Esmeraldo-like | mucin-associated surface protein (MASP), putative | protein | length=414	MAMMMAGRVLLVCALCVLWCGAVFGRAMDDYCSEGGGNGLRHTSNGGDDGVSLKADCGLLATRMALIKAVEAAEAGQDELSGGPGLSQDTKEKLDDTSVGTNTVGSAAAGLGGSIVAGQTAALPPTPGGSGTGGQVVKPEGLDANGGKEADHKEDRNDSTATGPQLQSVDQSSSSSSSSGSPGTQNGEEHNLENTSKSDESSDDSPEDDESDPLSQSDSREEKAEEEPEKNELNTENTSHEAPTLTTAPAEEAEIQAAIPTTPLHSHSGAEDSGKVQQLQQPQDGIESNKHSQTKSAASITANQHNEPPAGHAESRPLSPTANGDAANNESEKSTEEGIPNNDSPADGAGTREEKQNENEASNPKETPVEATATKTTTATTGDSDGGTAVSHATSPLLL…
Tc00.1047053511173.270 | Trypanosoma cruzi CL Brener Esmeraldo-like | mucin-associated surface protein (MASP), putative | protein | length=277	MMVTGRVLLVCALCVLWCGAGGGGCSEKAKVPSAPQDITPVNDNGPKNDNNSTGGAGGGRQSGQSKALQEKSLPDQGATGAGVEKAIKPEAKVPETADVEKKNEDQTQGAEDVGKKKDEEQEPNEEEEEEEEEEEQVEEEGEEEEEEEKRNGKKEEEEKKHEDAGTGTTEGMSTGSEEQPNLSSGAEAASNKTNLKSTQITDDDDPAADAAGTRKEKQNENKEANPKETPVEATATKNTTAMSGDSDSSTAVSHTTSPLLLLLLVVACAAAAAVVAA
Tc00.1047053510105.310 | Trypanosoma cruzi CL Brener Esmeraldo-like | mucin-associated surface protein (MASP), putative | protein | length=434	MMAMMMTGRVLLVCALCVLWCGAGGVYAGGIDNNAVGDCMASEVLGRKTLNTPSGCDKAAPKLPFRSALPITALQADVSEEGEEKDLNSIGPSGTGDSSGGGGGGGKSGVSNSGTPGSGGGSQLGDDPSNAAPSGGPPPPPPPEGTEGLKLSGGKTSTPSREPQTTIKQPGGIKTPSSTTPPSVKVLEEGPKPEAGRQVANPQEKSNSQVTGVNANENNKDKRAMKEEKPSTVSSIESTPQVNLPTPPQPTPEVSPPTASPEAKLPATGESSPTRNLSRDPTEQTNDNSQSQNETAPETLIQPSGDAETQQQNQESDTSNLLEITDDGSLAEKTSSSISKNDSDDAQSTVDENNDNSQRPSPKETSDHKADNKNVASTPSERAQQTVKTATITQRNDTA…
Tc00.1047053510275.190 | Trypanosoma cruzi CL Brener Esmeraldo-like | mucin-associated surface protein (MASP), putative | protein | length=339	MAMMMTGRVLLVCALCVLWCGAAASPAAENGDAVTEEDEKTRTTEVSPPGRKNESPLTSVEESTGTKTGDVKTPQNSEAAILLTTKGTSDQKQEDEKNKKEKEEDPEHGEDEEEGDEETETREKTPGPPPPPPSGQTSTPTINGNSAGTSNEARAKELPSSDKDSTQGQELKSPAAESAPAATPQVKNENPSSADFVSVQQVQKAQGGLESGNESRKEDSALTTNKQQDGTSDSHAESTPTSRSSAKRVAASNGSDEATEEEISNKNTARVDAVPEAAQEDGNKDDNTKETPIKTTAIANDTAPTGDSDSSTAVSHTTSPLLLLLLVVACAAAAAVVAA
Tc00.1047053510275.250 | Trypanosoma cruzi CL Brener Esmeraldo-like | mucin-associated surface protein (MASP), putative | protein | length=367	MTMMMTGRVLLVCALCVLWCGVCAVEVSKADASENTNVFHVPAEGPQPESAGRNTGQQEPLEHVSQERQNAGKPLDPKNEATDDQKRDLEIETPTADELRGEKEEVHKEQIDGGAGREKRKEILEERKAPPDGRGSEGGARQAGKGLAKVGVHSPATTPSGGERPGTSEPSPPESSLPAASTQEPGAAIPASLQEAPAATMKKKKEKTVENPRAEPGKEKLSSEDDVSEQTSQRVNDGVEPNNELKNDENVSVLLIEQNGESDGNSESTQARPLAVGDASNMGAEKGNEMGLQKNNPTDNGAVTEGAKRGENKHGNRKETSDTATITQTNETATNGDSDGSTAAFHTTSPLLLLLLVACAAAAVVAA
Tc00.1047053508163.140 | Trypanosoma cruzi CL Brener Esmeraldo-like | mucin-associated surface protein (MASP), putative | protein | length=461	MAMMMTGRVLLVCALCVLWCGVCGGSVDDLDVDGKAGGSSSGGEDTLGSPKPLPPEPDLSDSERNQPEHQGNASPSRATGEVLGDDSVEEKKKDNDSNDDDDDSEESELPPPPAIGASGKEDTKKSLITLPQVSGVGGSAGGGGGPSGNPNRSGDDVLSSSALISAPPPFISTGSNGSQTVIGVSSTQQMEYSKESANLLKKPAEDIPSKVYPQEKPAPNAREVSSTQRVTTKSQVAGKDTTGKDEAQNGNVANNPSGKQTGQMALQKPQTQPIKVTKDPISPLPPTEKSPAPTVKAEKEGPPATTGFQTSTEQKQEGSPSQTETQPKEMKQSSTDGGGKQKGKDTVSSDSMTNAVTDTSAETKSSSISTSGSGIAQEKEVEDDDDPQRPNSKEPHKDP…
Tc00.1047053510279.120 | Trypanosoma cruzi CL Brener Esmeraldo-like | mucin-associated surface protein (MASP), putative | protein | length=340	MAMMMTGRVLLVCALCVLWCGAAAASPAAEKGDAVTEEDEQKRNTEVLPPGRKNESPVTSVEESAGTTTGGEETPQSYGVDIPLPNNLNLDQKQEGEKKKKEKEEGPEHGEDEEEGEEERETREKQPTPPPPPPPSGQTSTPTINGDSAGTSNEARAKELPSSDKDSTQEQVLKPPAAESAPAATPQVKNEDPGSADVVSVQQVQKAQSGLESGSESIKEDSALTTNKQQDGTSDSHAESTPTSRSSAKSVAASNGPDEATEEEISNKNTARVDAVPEAAQEDGNKDDNKKETPIKTTAIVNGTAPTGDSDGSTAVSHTTSPLLLLLVVACAAAAAVVAA
Tc00.1047053510279.140 | Trypanosoma cruzi CL Brener Esmeraldo-like | mucin-associated surface protein (MASP), putative | protein | length=359	MAMMMTGRVLLVCALCVLWCGADGLAEEGSGTTPPGASSSDGERLQETPPVVPGVSKNSVLKAPEAKDKKGELDKEILLKEEEAGSDEEDQDEDEDEGITPSGEEEIPPPPPGGGGGQSQAADEKLENVNESGPKPENQRQVESGTQNLSEKETVGAGEAAVTKQKEGSGPQPQDNPHPVQEEDTKSGEGHELTQEKEQQTNVEDMPPRNSAGDHSSGEHNGSDGSNEKEKEGEEGVEGHERHRAQEREEAAHVSGAPKVNSTDIQQEVQRTHAGETPTGIKQRAGEEKDDETEEEREKQNQEDPPGKEQETITGANATNQINTTPGDSDGSTAVSHTTSPLLLLLVVACAAAAAVVTA
Tc00.1047053508165.30 | Trypanosoma cruzi CL Brener Esmeraldo-like | mucin-associated surface protein (MASP), putative | protein | length=389	MAMMMTGRVLLLCALCVLWCGAGCGVFADQDEELSTESPGGRSSGGDPLETKELENPVPHGADSEIQSPVVEQPQLNHPQDLRGAATESLGEGEGEGEGEEDDDDEKEDEKERGKGKDGKDTRTTEKTEKQKSLTKDRGTLQLPSQPERGITPAPPGEALQVEEEEGPPASGGDSRPRQPAATPSAPELLLTLTSIEGQGQGTPSEIPPGPKTTTTNGKPAGEASPTASTGSQTATETTSTTSPSNAKVALGAAEKHLGNRVPNQQKEKTEAPDSMKDAPTSHPAETKATSISTTGSGGAQKNEDRVDNGDQRSNSKEPQDGHEDGNTDDAPTASEAEPQTPETDTTQTNAKSKSGDSDGSTVVSQTTSPLLLLLFDVACAAAAAVVAA
Tc00.1047053508165.170 | Trypanosoma cruzi CL Brener Esmeraldo-like | mucin-associated surface protein (MASP), putative | protein | length=410	MAMMMTGRVLLVCALCVLWCGAGGRCAEEKADEFLVTEPGGSLSGGDSSPKQSRNSSPVPGSLVSPPKPQKDDNSENLHAKESLEPEEGIPLKPQEGENKTQVPQDGVRNGNQSIPHEQSPNQALPPPPPHQPPSVGSDAVSPGGSSVGGKDPLGSSSSGVISSPHGGGDRGTTGSILSNAPSSFPKGVLLAEEAETEHHSLPNENAAERGNVGRAAAPGSEGPSPLEERRTQDGKSEAHQTEESSEDLNKQPQGNGKVQNESPNADTPRLQTPHGGKPPETKGNNSHNTDISTNLPDAQEPEYVKENKNENPASIPDKAQGTSTGIQEEAPASHPNVSPSPLQQENFSGMKTTENVQPPDAAATEKRQTGDNEKVGDSDGSTAVSHTTSPLLLLLLVV…
Tc00.1047053508165.210 | Trypanosoma cruzi CL Brener Esmeraldo-like | mucin-associated surface protein (MASP), putative | protein | length=415	MAMMMTGRVLLVCALCVLWCGAGGRCDGDADFAEIKDEPSKASQSSSQGGHAGEKHMPNPIVGVVNTSNELLNEQDGKNGSPQTGSVEQPSTDNDGMEAEGEKAKGKKVEDAEPRRNGKEQSQDDSERTEEREALIEEERNTSPPTVANKLVTSEEGAGPAAGNAGPRVQAVKPPQLPASPQASDETQSGDSSVGGPKKDKGSNLNNSASDSGNPSPVDSLFSGGGSSGLGGGSPQDDSSDSPLSAAVLSLSSPLGTPSVQDTQPSEKVRQSETISSETAFPNEQPKERSESEAKEGTFTSQEAAESPYGDGDATENEKEKRDVGLKSTTSPTPTTSDPPVKQTTPRASSAEPSPTTEVQAEEETLKDNVTTAMRNDTAIPGDSDGSTAVSHTTSPLLL…
Tc00.1047053508165.350 | Trypanosoma cruzi CL Brener Esmeraldo-like | mucin-associated surface protein (MASP), putative | protein | length=347	MIAMMMTGRVLLVCALCVLWCDVAAASAADGKGDTITKEDEKTRTTEVSPPGRKKESPVTSGQESAGNVRTPQSYGVDIPLPNNLNLDQKQEGEIMTENEDDDEDEEENEEDAEMSENEEEGDEDTETREKQPPPGPPPPPPSGQTSTPTINGNSAGTSNEARAKELPSSDKDSTQGQGLKSPAAESAPAATPQVKNEDPGSADVVSVQQVQKAQSGLESGSESRKEDGVLTTNKQQDGTSDSHAESTPTSRSSAKSVAASNGPDKATEEEISNKNTARVDEVPEAAQEDGNKDDNKKETPIKTTAIANGTAPTGDSDGSTAVSHTTSPLLLLLLVVACAAAAVVAA
Tc00.1047053508165.410 | Trypanosoma cruzi CL Brener Esmeraldo-like | mucin-associated surface protein (MASP), putative | protein | length=345	MMAMMMTGRVLLLVCALCVFCCGVGLTNGDTAMEMRIEENPQSTVPDPAVGNAKEQATQDLVMEGPENGDPSLAAQTGNNTKQQKVVVETPPLIPVRTEEEEEEEVKTEESEEPRSLSEGREKSKLSSMPEGERPPPPPPPPGTPSPLILNGNSAGNTNENSVEEIPSFDGGFTQGQGLKSPAAESAPAATPQVKNEDPGSADVVSVQQVQKAQSGPESGSESRKEDGVLTTNKQQDGTSDSHAESTPTSRSSAKSVAASNGPDKATEEEISNKNTARVDEVPEAAQEDGNKDDNTKETPIKTTAIANGTAPTGDSDGSTAVSHTTSPLLLLVVACAAAAAVVAA
Tc00.1047053508165.420 | Trypanosoma cruzi CL Brener Esmeraldo-like | mucin-associated surface protein (MASP), putative | protein | length=350	MAMMMAGRVLLVYALCVLWCGTPGGRCDEDELPQASLVGASGSDGKSSLEPPIIAQGGSPNSVLESISVKETRAETDEGRLSTEEEEEDEDENEGIPQPPSPPPPKNDEKLEKVNESEPQPENQRQVEGGTQNQSEKETETNGQEEVTKKKEEESELKPQDNQTPVQEEDTRNVGGHQPSQGKDQQIKVEAKTPSNPAGDYSPGEHNGNDGSNEKEEEEGEEGVEGHERHRAQEREEAAHVSGAPEVNSTDIQQEVQRTHAGETPTGIKQKAGEERDDETEEEREEQKGENQENPPGKEKETITGANATNQINTTPGDSDGSTAVSHTTSPLLLLLLVVACAAAAAVVAA
Tc00.1047053510089.10 | Trypanosoma cruzi CL Brener Esmeraldo-like | mucin-associated surface protein (MASP), putative | protein | length=311	MAMMMTGRVLLVCALCVLWCGAGGGYAWPYKECEGDDKSCFSHSQYKSVYNSSIRSRYLGETDSTSTGLFDSSTGSTGNGGDVSRNGADGTTNSVTDSHKGGAQSSLSPSQHASASSGDSSRSNESSEKTEETPGPASTSDNDGDGGPNTANQAHLTGGEKLDSGHQTEDGDTDPNLPLGDSKDGEGTHSSPTPPPANKENVPKVTAEGEKAPAVLTRQEESEGNPEAEPENEQRSSANGVSVPQPEAAQQGETEDDNTTEKTPDEAAAAKNGTATPDDSDGSTAASHTTSPFLLLLLVVVCAAAAAVLAA
Tc00.1047053503875.30 | Trypanosoma cruzi CL Brener Esmeraldo-like | mucin-associated surface protein (MASP), putative | protein | length=426	MAMMMTGRVLLVCALCVVWCGTSGGRCDEEKETTPANLSGAPSSGESPPTESKALSPASGSPSLISKPKEDEKSKHLPAKESSEAKEGSSSEGNVVNGDEALQEEPSGNLSESEEEEGLPKEQKEEKKTHVIQDGEQNRNQPTSHEPSPHQPPSAESHAGSTSASVGGVKDSLDSPLPGVISSPHGDGDRGTTGSTLSNPQSTSPKEVLSTEETGAQRHSLSNEKAAKGDIVGSIATPGSEGPSFLEEQKTKDLESETHQTAGSSEDLNTESQGSAKAQLELVNVIKPEPQTSHGIKTPETEGNDSHNTDISKNLPDAQETEHVQEKNNENPASSPVKAQRTSTATHEEAPASHPNGIPSPLQKETFTGMKTTEDVQPPEAAATNKPQTGDKSKDVNSD…
Tc00.1047053505025.10 | Trypanosoma cruzi CL Brener Esmeraldo-like | mucin-associated surface protein (MASP), putative | protein | length=248	PDVGPPVISASGGVVPDTATSHTAPGGAGDVSAQQSQLNPVKDSASGSPPLQDALKHEPLTEQPQSDHENTDPPPHSKSLQEERRDGTPEDSPGELGALPSQENTMHASIEGPELNNPPPYSSNNNTVSSNGEERTEDTPRSTEIIDAAPSDEGHERENAAPSLEQPQETSTAAPAITTQTSSITPPDESGSNTVKMSEASPQSTGTTQTNHTATPGDSDGSTAVSHTTSPLLLLLVACAAAAAVVAA
Tc00.1047053509079.20 | Trypanosoma cruzi CL Brener Esmeraldo-like | mucin-associated surface protein (MASP), putative | protein | length=281	MAMMMTGRVLLVCALCVLWCGAGGGGCTEGQLPDVGPPVISASGGVVPDTATSHTAPGGAGDVSAQQSQLNPVKDSASGSPPLQDALKHEPLTEQPQSDHENTDPPPHSKSLQEERRDGTPEDSPGELGALPSQENTMHASIEGPELNNPPPYSSNNNTVSSNSEERTEDTPRSTEIIDAAPSDEGHERENAAPSLEQPQETSTAAPAITTQTSSITPPDESGSNTVKMSEASPQSTGTTQTNHTATPGDSDGSTAASHSTSPLLLLLFVACAAAAAVVSA
Tc00.1047053509081.5 | Trypanosoma cruzi CL Brener Esmeraldo-like | mucin-associated surface protein (MASP), putative | protein | length=229	TGRTAPGGAGNPSVEKTELKKFEGSAPGISSLEAASEIESTKQQTQSDHEHKDPVTPSQSSGEQRQDEQNEDPPEEPGASLGQEERKHALGGVPERNNPPSSSSNNNTVSSNSEERREDTSRSTEIIDAAPSDEGHERENVTPSLEQPLEASTAAPAITTQTSSITPPDESGSNTVKMSEASPQSTGTTQTNHTATPGDSDGSTAVFHSTSPLLLLLVACAAAAAVVSA
Tc00.1047053509081.20 | Trypanosoma cruzi CL Brener Esmeraldo-like | mucin-associated surface protein (MASP), putative | protein | length=426	MAMMMTGRVLLVCALCVLWCGVFGIVAYGACGGDADGSAVEYSLLRWRAQLRSECAEEVSRRTGDGANASAVEECVRQGTDGVRAVVDGRGHWRPQQFVVVAAENAEELEHNHESSPQTLTGSVAQLPDQQPLESSPNSVPGSAVITTGEGKPTSSAQPPGTPDKGSEGLIKKESDDEGTKEKSEEEEDEEVEETDEEEDDNAGSGTSDGSQEQGKQKAGTGQRASGGTGKENGNVVAGNKLTEAAAASPPVVSVDVENPKSVELTRDDVGGKRQTHEKTVQEPPAVKLRENVAAEIISTEDAAEGEKQKAEEKAEETETKEEQRTTAEKLKEETPTTPEKTTKEEQKDKEVQHVQSKNEEKETDGAEPTAKKEADVEKTAAFKNINMNNITKPGESDS…
Tc00.1047053510163.30 | Trypanosoma cruzi CL Brener Esmeraldo-like | mucin-associated surface protein (MASP), putative | protein | length=252	MAMMMTGRVLLVCALCVLWCGAWLCDAAETSSSAPHRDNAEETTTPEEVTEAIEKLAEGVLDMIRVSCRMSFITSVNATLPAHNDTEVEKCVNKTAVEISGVTPRGRPAAATTDATLASPLPSSSSATSALQGQAQGSPGAAPEPVKPPQTDSVNTEQLSETPASTGGGELADRSSHTPTDVARTHEARPAGNATSTPTATRGDSEKSPAITTRTRETNETGDSDGSTAVSHSTSPLLLFVACAAAAAVVAA
Tc00.1047053506599.170 | Trypanosoma cruzi CL Brener Esmeraldo-like | mucin-associated surface protein (MASP), putative | protein | length=431	MMAMMMNGRVLLVYALCVLWCGAAVMESVVDDVVDGGVKEGPLGDSQSDSRDEKAAKPELFESVDEGVGSADHSLDTRSGTSVNEQGNLVKEPQTGNVGKKGVEGEGLGTQRNEVHEQQVEEEVKELTVKQKSQTKDKVTVPQSLPPTPAGTITSPPPPTASMQESPRTPGQPQENSQKSAGQPPKLQVQPPSSPAASAEGEADGGLVGASDTSRVTGDKNKDPKESEGRVSGPPSGGASSSPISNNGDASRNNGGAPSTQDTTSLKNNEQSGPTTSSGNAPLNRETPERSTPDAQRHSSDTQENETGQTADGDAAHSAAGQSAMGTKDSSGVSTTASNAPTTPQPQLPAPPVPPTATVTGAPAEKPTAERLPPPADSTPGEGLAATTTAQTNDTATPG…
Tc00.1047053506599.50 | Trypanosoma cruzi CL Brener Esmeraldo-like | mucin-associated surface protein (MASP), putative | protein | length=384	MAMMMTGRVLLVCALCVLWCGTSGAAADGDVVVSGGDDNSLKELFIPVARLQERQEQRAAGATADAKAAAEAAETAVAKATVAKAAAEAAAAEAVKVAAEAAKAAAATQEAATAATAAAEAATAAKAAAEAATAAEAVAEAAEEAKAAAEEAKAAAEKAKAAAEKAKEEAEKATEEEKAKAATAKAAAEAAAAKAAEAAAEAAKATAAAEKAAETAAAEAVAAEAAAFAAAEAAEAKAKEAAEKAKEEAEKATEEEKAKAATAKTAAEAAAAESLRVTTVGEEEVKTAIHDQDNSVVHHSGEKQELLQEQEPEPQEKEQHEKRQHQQREHSAGNGDEAANDNTANGTNATAIKDDSDGSTAVPHTTSPLLLFVAFAAAAAVVAA
Tc00.1047053507959.280 | Trypanosoma cruzi CL Brener Esmeraldo-like | mucin-associated surface protein (MASP), putative | protein | length=347	MAMMMTGRVLLVCALCVLWCGAGGSCDEEKADEFCNNTYFGVLTLLANKSDEELKEKYCKKEDDKAKCVNTLKNNIADALENEKKKKDNGADREPNVAHGAGVPVGSSKTKSSTAAGADNAGMSSPLPLSLKVEGDVDAQIHNPAGGAGHQPHFDDGRREAERSHHSEAEGSNQHGVGVQGKTIHNKDEEKPQAGLKSTEAREGTDGAPAPSQDPPNTAESHEDKSRRVAAPDTTPALNTSPGSNREQTSQSPSPSGSETSGSSDNEGPEKNSINTLMSGAPLKDEGQHRESTAGNEGATTVESAAVQSNTTTPGDSDSSTAVTHTTPPLLLLLVVACAAAAAVVAA
Tc00.1047053507959.170 | Trypanosoma cruzi CL Brener Esmeraldo-like | mucin-associated surface protein (MASP), putative | protein | length=428	MAMMMTGRVLLVCALCVLWCGVFGIAADDAGGADGSAVEYLLSRWRAQLRRGCAVEVSRRTGGGANASAVEECVGRGMDGVRAVVDGRSRWAHQRSVIVATSAGDNSDDYKVPGSLPEGQSGSVAQLPVQQPLKPAPSSVPGSTDNATEKNKPTNPAQPLATGENINGELIEVKRDDEVKKEESEEEEGEEVEETDDEEDDNAGSGTSDGSQEQGKQKAGTGQGASGGTGKENGNVVAGSKLAEGAAASPPVVSVDVENPKSVELTRDDVGGKRQTHEKTVQEPPAVKLRENVPAELISTEDAAEGEKQKAEEKAEEAETNEEQKTTAKKLREETPTAPEKKTKEEQKDKEVQHIQSKNEEKETDGAEPTAEKEADVEKTAAFKNINMNNITKPGDSDG…
Tc00.1047053510025.260 | Trypanosoma cruzi CL Brener Esmeraldo-like | mucin-associated surface protein (MASP), putative | protein | length=435	MAMMMTGRVLLVCALCVLWCLTVFGAARDNRCVEDDGNVLTHTHNGGNDRLRLKADFGLISTRTGLIKAVEAGEREGEDLENGHDSLENEDKSPQGGEPAGIGGNEAPGAGGGQGAAGAGAPSLPVSGPGVPGAGGENRQLPVAGQEGNENKNVDPNNKEPRESQDQTNDQFSSSSGSTSTRSGEKPSSTGTSDINQLPRDTETKGDVGPRNNSGDDGERDEEETGREKEENKLQPETQERGNNGEVPPPPPPLPPLPPSGGPASSLSESEGSSPTEPKNSQNPKKVTNENTPSEFKTDSEAPEQPSGDATQGQHSHDTDTEDSTKNAAAGSPAEKTTSSSTSASGSGDHVHNKADEDDAQSSEGQHDSLETGNTKVVSKLSETAPQTAETITATQTNH…
Tc00.1047053507957.220 | Trypanosoma cruzi CL Brener Esmeraldo-like | mucin-associated surface protein (MASP), putative | protein | length=465	MAMMTGRVLLVCALCVLCCGAGGRCDEGEAAVHGVPPDVPASGTEDGLGGKRNAAPAPDSQIQSSGEEQQHKSREGRPALPEGSSEEEEEEEETVEDENLDEVTERREERRHEDGQDANERDGSQTSGVLTKQKETPSPSTPAAPAEEGNQHASPQAPSVDSHGGGRTDRIEGSILKAPSSGVALQHAGDASTNQKNRSLETGKHAENTITGGPVPSQVKAPKESINDAENHSVTGEDTASNQVVGRGTTEYEAQQRALATQDRSSVSFPDSETKWHTTPQETPKTQVPPSATEPSSREGQPPTATTDSQTPNAQEHKKLLLPKKTEYNAPEHTSEDIVAEQQGQATATENLTENAPATNQAETTASPNSTSGSGEARSTADENTANAQRPNPKEPHED…
Tc00.1047053507957.200 | Trypanosoma cruzi CL Brener Esmeraldo-like | mucin-associated surface protein (MASP), putative | protein | length=527	MAMMMTGRVLLVCALCVLWCVAADGAVGVVSGGDDNSLKELFIPVARLKVRQEQRAAEATADAKAAAEAAEAAEKAKAEAEAASEAAEKAKAAAEEAAVKTTAAVEASAKAAEAAAKAKTLAETAETATEAADAKAAAETAEKAKAEAEAASEAAEEAAVKTTAAAEASAKAAEAAAKAKTLAETAETATEAAEKAAAKATAASEAAEKAKAAAAEAAAKTAAAEAAAAEAKTSAETAKMATANAATAAAKAKAETEKAAAAAAKEATTKAKAAEAAKDEAAKAAAAKAAEEATAAKDEAAKAAATAKTAAEEASAKAAEAAAKAKAAAEAAETAKASAGKAAEEAAKAAAEAAATAAEAAAEAKTSAETAKTATANTETAAAKAKAETEKAAAAATEA…
Tc00.1047053506499.210 | Trypanosoma cruzi CL Brener Esmeraldo-like | mucin-associated surface protein (MASP), putative | protein | length=473	MAMMMTGRVLLVCALCVLWCGAGGVYARDGENNALGGCMTSEVLGACFFHMSSGCNKTAITVPLRSTLPITAVEASAEGETPVAGLNDSGSNEDSIAGAPAGAAASPSGPSGGSDGKNEPSGPLSLDVDSSAGSSNGEAGSRGSTSSNAVGEPPRENPSPDVAAAAHNPPPPGGVAGTTPGNKGEKEEEKEKEKEKELDEEHKRNHGQENQSRLANQSEGEIGREGERLHKKTKVPKEEKEQIQVVEHSIENQGTLHEPGKEPQEIKRENEQSKHQNEELKGGQEKENPLQAIQQNSDAEEEMKKNRQQGQRPQEVTAPLASSSGSEATRKSQSPVPPEALHKKELTDGLREQLEEETPLAATQSKSHGTTDPQSSPASAIAGEAAVTHDADEENATGR…
Tc00.1047053506499.140 | Trypanosoma cruzi CL Brener Esmeraldo-like | mucin-associated surface protein (MASP), putative | protein | length=468	MAMMMTGRVLLVCALCVLWCGAGGRCDEGEAAVHGVPPDVPASGTEDGLGGTRNAAPAPESQIQSSGEEQQHKSREGRPALPEGSSEEEEEEEEETVEDENLDEVTERGEEGRHEDGQNANERDGSQTSEVFTKQEETPPPSTPAAPAEEGNQNASPQAPSVDSHGGGGTDRIEGSILKAPSSGVALQHAGDASTNQKNKSLETGKHAENTITGGPVPSQVKAPKESINDAENHSVTGEDTASNQVVSRGTTEYEAQQRALATQDRSSVSFPDSEKKWHTTPQETPTTQVPPSATEPSSRGGQLPTATTDSQTPNAQEHKKLLLPKKKTEYNAPEHPSGDTVAEQQGQATATENLTENAPATNQAETTASPNSTSGGGEARSTADENTANAQRPNPKEP…
Tc00.1047053506769.30 | Trypanosoma cruzi CL Brener Esmeraldo-like | mucin-associated surface protein (MASP), putative | protein | length=467	MAMMMSGRVLLVCALCVLWCGAGGSCDEGEAAVHGVPPDVPASGAEDGLGGTRNAAPAPDSQIQSSGEEQQHKSREGRPALPEGSSEEEEEEEETVEDENLDEVTERGEERRHEDGQNANERDGSQTSGVFTKRKETPSPSTPAAPAEEGNQNASPQAPSVDSHGGGGTDRIEGSILKAPSSGVALQHAGDASTNQKNKSLETGKHAENTITGGPVPSQVKAPKESINDAENHSVTGEDTASNQVVGRGTTEYEAQQRALATQDRSGVSFPDSETKWQTTPQETPKTQVPPSATEPSSREGQPPTATTDSQTPNAQEHKKLLLPKKTEYNAPEHPSEDILAEQQGQATATENLTENAPATNQAETTASPNSTSGGGEARSTADENTANAQRPNPKEPHE…
Tc00.1047053506765.50 | Trypanosoma cruzi CL Brener Esmeraldo-like | mucin-associated surface protein (MASP), putative | protein | length=215	MAMMMTGRVLLVCALCVLWCGVGGGFANEVVEAPAGVVASKRTDEENLILNWYFLIREECANESTTGGKLNVTAERICIHKVMKGVCDAFYDKKSGVTHDRDVEFICTYYATIPEEPVEPPTPQGPPPHSAVSSTTSNEGTPKNAPESDDAGRGEGKEDEKEHGNTKEKAVETAAVENDTKTTDSDGSTAASHTTSPLLLLLLVACAAAAAVVAA
Tc00.1047053506763.280 | Trypanosoma cruzi CL Brener Esmeraldo-like | mucin-associated surface protein (MASP), putative | protein | length=483	MAMMMAGRVLLVCALCVLWCGAGGVYARDGENNALGGCMASEVLGACFFHMSSGCNKTAITVPLRSTLPITAVEASAEGETPVAGLNDSGSSEDSIAVVPVTVGVAGAPAGAAASPSGPSGGSDGKNEPSGPLSLDVDSSAGSSNGEAGSRGSTSSNAVGEPPRENPSPDVAAAAHNPPPPGGVAGTTPGNKVEKEEEKEKEKEKELDEEHKRNHGQENQSRLANQSEGEIGREGERLHKKTKVPKEEKEQIQVVEHSIENQGTLHEPGKEPQEIKRENEQSKHQNEELKGGQEKENPLQAIQQNSDAEEEMNKNRQQGQRPQEVTAPLASSSGSEATRKSQSPVPPEALHKKELTDGLREQLEEETPLAATQSKSHGTTDPQSSPASAIAGEAAVTHD…
Tc00.1047053506763.260 | Trypanosoma cruzi CL Brener Esmeraldo-like | mucin-associated surface protein (MASP), putative | protein | length=498	MAMMMTGRVLLVCALCVLWCSAADGDVVVSGGEDNNLKELFIPVARLQERQEQGAAGATADAKAAAEAAAKAAAAAEVATEAAERAKIAIEATKTATAKAEETAKAAAEAAATAAEAKAAVEAATKAVETEAKAKAAAEAAESAATKATTATEAAERAKIATEEAKTATATASAGKAAEEAAKAAAEAAATAAEAKTSAERAKTATANAATAAAKAKTETEKAAAAAKAAEEAAKDEATAKAAAEEAAKAAAAAKDEAKVATEAAKTAATAKAAEAEKAAATATAAAEAETAKAKAAAEEAAKAAAAAKAAAEAAAKAAAAAKAAAAANDEAAKAAAAAAEKAATATATASAETAKAKAAAEKAKATATAETKATAGKTAEAAAEALRGTTVGEKEVQT…
Tc00.1047053506763.150 | Trypanosoma cruzi CL Brener Esmeraldo-like | mucin-associated surface protein (MASP), putative | protein | length=467	MAMMMTGRVLLVCALCVLWCGAGGRCDEGEAAVHGVPPDVSASGTEGGLGGTRNAAPAPDSQIQSSGEEQQHKSREGRPALPEGSSEEEEEEEETVEDENLEEVTERGEEGRHEDGQDANERDGSQTSGVLTKQKETPSPSTPAAPAEEGNQNASPQAPSVDSHGGGGTDRIEGSILKAPSSGVALQHAGDASTNQKNKSLETGKHSENTITGGPVPSQVKAPKESIKDAENHSVTGEDTASNQVVGRGTTEYEAQQRALATQDRSSVSFPDSEKKWQTTPQETPKTQVPPSATEPSSREGQPPTATTDSQTPNAQEHKRLLLPKKTEYNAPEHHSEDILAEQQGQATATENLTENAPATNQAEKTASPNSTSGGGEARSTADENTANAQRPNPNESHE…
Tc00.1047053510371.120 | Trypanosoma cruzi CL Brener Esmeraldo-like | mucin-associated surface protein (MASP), putative | protein | length=263	MAMMMTGRVLLVCALCVLWCGAGAGGCSEAAPTLPGTGVTDNGNNPEGKNNTTDGVGGGGPIGQQAASQAAAPSSVPVPGAEAESAPKTGAQALGPAEETIKKNEKTENGENEEGNQDADEEDEGEDEEEVEEKVEEEVDDGKEEEGEEEEKDGTSTTKRISEGGQEEPILSSRVEEASNKTKPQSTQTTGDKDPAADGAGTQEEKQNENKEANPKETPVESTVMKTTTATTGDSDGSTAVSHTTSPLFLLVACAAAAAVVAA
Tc00.1047053504239.350 | Trypanosoma cruzi CL Brener Esmeraldo-like | mucin-associated surface protein (MASP), putative | protein | length=402	MAMMMTGRVLLVCALCVLWCGAVFGRAMNDYCSEGGGNGLMHKSNGGNGGVSLKADCGLLSTRMALINAVEAADEGGLSGDAGSSQKSKESLQDKTLSDDTEGDAALVSGGVVADPPPPPAAAPLQNPGGRNTGEEGKQEELGTKGNEADDKSRSEPGPQKPKTEQSTSSASGGPGTQSDVELALEDTSESNESSNDAPKQEDAGETELTKLSDEEPEKGKSNMALTETNDSQAKQKEIQLPTPTTLPTTRVDEHSSPGDTVTKQQLQKPQSEMEPNNNSQTKSVVTITADQHNEPSADHAGSRPPSPTANGDAANHEADKTTEDGIPNNDPAADGAVTREEKQNENKEVNPKETPAESTVIKTTTATTGDSDGSTAVSHTTSPLLLLLFFACAAAAAV…
Tc00.1047053504239.220 | Trypanosoma cruzi CL Brener Esmeraldo-like | mucin-associated surface protein (MASP), putative | protein | length=507	MAMMMTGRVLLVCALCVLWSVAADGAVGVVSGGDDNSLKELFIPVARLKVRQEQRAAEATADAKAAAEAAETAEKAKAEAEAASEAAEKAKAAAEEAAVKTTAAVEASAKAAEAAAKAKTLAETAETATEAADAKAAAETAEKAKAEAEAASEAASEAAEEAAGKTTAAAEASAKAAEAAAKAKTLAETAETATEAAEKAAAKATAASEAAEKAKAAAAEAAAKTAAAEAAAAEAKTSAETAKMATANAATAAAKAETETEKAAAAAAKEATTKAKAAEAAKDEAAKAAATAKTAAEEASAKAAEAAAKAKAAAEAAETAKASAGKAAEEAAKAAAEAAATAAEAAAEAKTSAETANTETAAAKAKAETEKAAAAATEADAKTTAAKTAEAAAEALRGT…
Tc00.1047053506757.50 | Trypanosoma cruzi CL Brener Esmeraldo-like | mucin-associated surface protein (MASP), putative | protein | length=215	MAMMMTGRVLLVCALCVLWCGVGGGFADKVVEAPAGVVASKRTDEENLILNWYFLIREECANESTTGGKLNVTAERICIHKVMKGVCDAFYDKTPGVTHDRDVEFICTYYATIPEEPVEPPTPQGPPSDSAVSSTTSNEGTPKNAPESDDAGRGEGKEDEKEHGNTKQTPVETAAVENDTKTTDSDGSTAVSHATSPLLLLLLVVCAAAAAVVAA
Tc00.1047053510961.10 | Trypanosoma cruzi CL Brener Esmeraldo-like | mucin-associated surface protein (MASP), putative | protein | length=427	MAMMTGRVLLVCALYVLWCGAGGVGAEGQEAGTLSPPPGPVYDDQGGVLSGIGRMKPSDTDGQVTVDGVRDRAESKHLSSRFPLVDAKDVTPDGIGGEGNGAVDEVAPEENESLQNSCDEDGERSEGCVQVQGGDGFPGNEGGHVDRGRQQDDRNPLPPLSDQTSSEEINSPLPAERNPHNQRPVSRQAPVVVEKQTDPVSIRPQKEAATLESEAVRNAANSHSQESAAELTNGTLPAHARVTEAEDRSKNVFDTHKDAAEKQKKPAHTTGKSESPAASGDAHKATASTAAVDNEAAIKKAKSPGGASSPISISDNSNNDTEQNNARDTSEEASHSTENATTHSAGIPRAPHTTAKTDDTTTQEDSNSDGGTVKMGEAAPQTAGTAQANDTATHDESDS…
Tc00.1047053509657.30 | Trypanosoma cruzi CL Brener Non-Esmeraldo-like | mucin-associated surface protein (MASP), putative | protein | length=352	MAMLTGRVLLVCALCVLWCGAGGAHAEDDAGVTSPGASASDGKSFQEPPPIVQGGSHNSVLTASDVNEQTDETDKEVLLTKEVAGSDEVPQTSGEEIPPPSPSPKKSKGGGGPPQEDDLNLEKVDENVMQPEKQRRVEEGLETLGDGEAGVTKQNEGIGVQSQDHETPFQEEDTINGEGHQQTHGKDQQTNVEDIPPRKSAGDYSSGEHKGNDGSNEKEEKEGEEGVEGRERHRTQEREEAAHVSGAPKVNSTDIQQEVQRTHAGETPTGIKQKAGEEKDDETEEEREEQKKQNQENPPGKVQETITGANATNQLNTMPGDNDGSTAASHTTSPLFLLLLVVACAAAAVVAA
Tc00.1047053510239.70 | Trypanosoma cruzi CL Brener Non-Esmeraldo-like | mucin-associated surface protein (MASP), putative | protein | length=383	MAMMMTGRVLLVCALCVLWCGVCTVAAADTGGVEMERAEGSESLPSGPSDGDGGKQESEGSVRQVSDTANESLVAVDGKNSKQQDGVVITTPTKPERTSGGTETEEIKRKEQKENPEIPNKDDKTTQLTSRPKEEEEPSAERGKAQGAALPGASPGVPSRAQNGNSAEDLTATPGEERALLEDHSDQPQGGKTPADGLAAEMPSREKGEARDAIPSPPAKNEKTEGGLRATTNTEKNNLENAASVQKTEILLDDEEATSNQRNEGLASTTGNQEGEPSDVHAELTPPTISAASNAANEDADTDTDKGILNNDLAAGGGATEGAQQDEKKERAEETTPLKSVAMINETATVGDSDSSTAVSHTTSPLLLLLVVACAAAAAVVAA
Tc00.1047053506321.20 | Trypanosoma cruzi CL Brener Non-Esmeraldo-like | mucin-associated surface protein (MASP), putative | protein | length=266	MAMMTGRVLLVCALCVLWCGVCGGGLAETTQGLLDTASEESESPKKNKDTGGSAGTDGPTAETKAPQAADRGSKEQEGTVEQAAASVPGVTGAGAGMETAPQPGREATESAKGTRGNKEETKKEEESEKELEEGEEEEEEKKEEEREKEKKEEDDTDAKKGISADSQEQRSLPSGAEGASNQTKPKSAQTTDVNDPAAEGAGKRKEKQNENKEANPKKTPVEATAMKTTTATPGDSDSSTAVPHTTSPLLLLLVFACAAAAAVVAA
Tc00.1047053506321.50 | Trypanosoma cruzi CL Brener Non-Esmeraldo-like | mucin-associated surface protein (MASP), putative | protein | length=559	MAMMMSGRVLLVCALCVLWCGAGGGYGLPAGYCADGGLDDVKPAKGMDDEVVLMKRECVPSTAFRGVVTAVLAGEDSDLNSPGAGVGTSGKRNSDAEESPVVDAESGLTPSGSGAASTASSPAVADKDGASRAPVLGAVGPNQQPAVVSGGQDDSSYGGREEKEREDAVSAGCGEEPSSPKVCPQPRLVGVELTPRAMEEKRGQKDNASVTNNQSEGTQQEDGVPHVPETRASVQTPPAPAPEEGHPENATQPFGASEEHATAPSSSLTRDASNGDSQRQIPQPQTTTGTKQTVPVLQGVPEGVQEDQKNVEDGKKTNQVDSTGSAHNAEHDSAAETHELLTASSNTRSSGAPGKEPASKSLSGNLRSSTAGAAEQAKAPAQGGAEEKKAPEEKEISEE…
Tc00.1047053506321.140 | Trypanosoma cruzi CL Brener Non-Esmeraldo-like | mucin-associated surface protein (MASP), putative | protein | length=265	MAMMTGRVLLVCALCVLWCGVCGGGLAETTQGLLDTASEESESPKKNKDTGGSAGTDGPTAETKAPQAADRGSKEQEGTVEQAAASVPGVTGAGAGMETAPQPGREATESAKGTRGNKEETKKEEESEKELEEGEEEEEEKKEEEREKEKKEDDTDAKKGISADSQEQRSLPSGAEGASNQTKPKSAQKTDVNDPAAEGAGKRKEKQNGNKEANPKKTPVEATAMKTTTATPGDSDSSTAVSHTTSPLLLLLFVACAAAAAVVAA
Tc00.1047053506321.200 | Trypanosoma cruzi CL Brener Non-Esmeraldo-like | mucin-associated surface protein (MASP), putative | protein | length=455	MSMMMTGRVLLVCALCVLWCGAGWVYAKELDNNAVGGCMGSGVLGENGFHMPSGCAKTVLALPLRSTLPVTAAGVPTSEEESEKNFSNPDLKPLSPPVSGGSQGVSGGSGGAGQSGGADNNAFVVGVAGASGSSSGGVVNSLVSDSFSAATPSPSNPVGADGLQGSKGTTSTLSMDAPETGVKSQSARPPAPAQTNLDRQEVSITNAETQSSIKPHAAGNQIVNGDETGREIEHRAAVTGGTPSNQQPTPLQPVQQEQPTTDSHTRQKEERDSEEAPSPPPSPSPTNSTEGIPATRELQISTEKKKQTSPSETQKELVGQEKPSKGDAAEHNTKGTTTLDSVKDAVASGSEETTASPISTSGGADAQNEVSKDGDNAQRTNHKETHKHPGPDNTNPAPT…
Tc00.1047053511259.220 | Trypanosoma cruzi CL Brener Non-Esmeraldo-like | mucin-associated surface protein (MASP), putative | protein | length=425	MMTGRVLLVCALCVLWCGFSLVSADTGDDREHSGQGVVGSVGQPSSPVGGHGDNGVVTDGSSLSSGSHLPGSAPTGGKPSLPGVGECVGLTKSKDALTLAKEGHEFVRDQHELVPQVSHHTDAGTGGKSDLSAPEQSPNAKTELENDDGVCGDDAAAAEGEVITTVNEEQLGGSSTSDSHPPAADRGAKEQEGTVEQAASTAALTPVVGRETTPKGDTEEDSPEDKATTGAGITQDIPAAGQQQTHSSSTSTTGNGPTSTLGKGRAAEDISNNNERSGKALLREGAEHETVAGSQSQAIPAATARNTLGTTLPGGSDNSTTITTAVRSDTGTEGTPTSNHPNRQSIEGATSPGMNSDGEAASAKNYDTVPQNAGIPTTKAIATAKTNDAASHGDSDGST…
Tc00.1047053506615.100 | Trypanosoma cruzi CL Brener Non-Esmeraldo-like | mucin-associated surface protein (MASP), putative | protein | length=184	MAMMMTGRVLLVCALCVLWCGAGGGYAWDFGSDGESLNEYYYGAYGVYCNASLNATFCEEKRKAIKLKEAALQKNTARSGEGSGQPNAGGSSGRQAHGSEESGSGQSEGTAGEGTPELNKPGEGGTETPTPLSSPPPTATVTAAQTSATRTPDESDGSPAASHTTSPLLLFLIVCAAAAAVVAA
Tc00.1047053510037.10 | Trypanosoma cruzi CL Brener Non-Esmeraldo-like | mucin-associated surface protein (MASP), putative | protein | length=183	MAMMTGRVLLVCALCVLWCGAGGGYAWDFGSDGESLNEYYYGAYGVYCNASLNATFCEEKRKAIKHKEAALQKNTAQSGTGTGQPNAGGSSGRQDQTLEESGLGQPEGTAGEGTPELNKPGEGGTETPTPLSSPPPTATVTAAQTSATRTPDESDGSTAASHSTSPLLLLLVACAAAAAVVAA
Tc00.1047053510039.30 | Trypanosoma cruzi CL Brener Non-Esmeraldo-like | mucin-associated surface protein (MASP), putative | protein | length=183	MAMMMTGRVLLVCVLCALWCGAGGGYAWDFGSESLNEHYYGANGAFCKILPKMYSCELRINASKLQEAASQKNNTQSGTGTGQPNAGGSSGRQDQTLEESGSGQPEGTAGEGTQASQPPGEGGTETPTPLSSPPTATATATAAQTSATRTPDESDGSTAASHSTSPLLLLLVACAAAAAVVAA
Tc00.1047053508305.50 | Trypanosoma cruzi CL Brener Non-Esmeraldo-like | mucin-associated surface protein (MASP), putative | protein | length=242	MAMMTTGRVLLVCALCVLWCGAGGGGRAETPSSPSLETQPEKSTQKKEEVVAGDVDQSSKPVAPKEPTPKASELPEKPANSLQPQQPGGASKAASPTTDSMVQNTEGKNEEEEEEGDDTKEKEETKKEEETVTSITGGISAGGQEQPSLSSAAEGASNITNPNSTQTTGDGDPAADGAGTAEGKQNENKDANPKETPVTAAAMKTTTATTGNSDGSTAVSHTTSPLLLLLLVVACAAAVVAA
Tc00.1047053508871.40 | Trypanosoma cruzi CL Brener Non-Esmeraldo-like | mucin-associated surface protein (MASP), putative | protein | length=376	MAMMMAGRVLLVCALCVLWSVPADGDIGVVSGGEDNILKELFIPVARLQLIQEQGAAEATADAKAAAETAAKEAEAAAEAAKAAAETAAEAAEAAAKAAEAAAEATESAATKAKAAAEEAKAVATKAKAATEEAKAAATKAKAAATAAEAAEAAKAAGKAAATATEAAEAAKAAAEAAKAAAEAAGEAAAEAEEAAAEADAAITVAKSAVEAAKEAAEKAAKAKAAAETAEAKAAAAEAAAAEKAAATKADAKATAAKTPEAAAEALQYTGVGEEEVKKATHDQDNSVEHHSGEKQELLQEEEPEREQEQHEKQQHQQREHSAGNDEESAKDKTANGTNATAIKEDSDSSTAVSHTTSPLLLLLVSCAAAAAVVAA
Tc00.1047053503973.280 | Trypanosoma cruzi CL Brener Non-Esmeraldo-like | mucin-associated surface protein (MASP), putative | protein | length=426	MAMMTGRVLLACALCMLWWGLFGIAADGAGGVPDGSAGEYLFPRWRAQLRSECAEEVGRRTGGGVNDPAVEECVRRRTDGVRAVVDGRGHWRPQQFVVVATSAGDTSDDYKDPGSLPEGQSGSVAQLTDQQPLKPAPSTVPGSADNATEKNKPTNPAQPLATGEKINGELIEIKSDDEGTKGKSEDEGEEVEENGDEADGNAGSGTSDGSREQGKQKAGTGQGASGGTAKENVNVVAGSNLAEGAAASPPVVSVNVENPKSVELIRDDVGGRRQTREKTVQEPPAVKLKENVPAELISTEDAAEGEKQKTEEKAEEAETKEEQKNAAEKSKEETPTAPEKKTKEEQKDKEVQHIRSKNEEKETDGAQPPATKEADVEKTAAFKNTHMNNINKPGDSDGS…
Tc00.1047053511255.80 | Trypanosoma cruzi CL Brener Non-Esmeraldo-like | mucin-associated surface protein (MASP), putative | protein | length=425	MAMMMTGRVLLVCALCVLWCGAAVVGSVANDVVDGGVKEGPLGGSRSDSGDEKAGKPELSKSVDEGLGSAGHSLDTRSGTNVSEQGNLVNEPPTENVGKEGVEGEALGAQRNEVHAQQVEAEGEELAVKQKSQTKDKVTVPQSLPPTPALMQGSQRTPRQPKENSKKSTGQPPKLQVPPAKSPSQASDLGEADAGPVGIEGTGRNVIGGSRDKNKDPKGREGHISGPPSGGASSTISNNGDASQMNGGAPSTQDTKSLKNNEQSGPTASSGNAPLNRETPETSTPDAKQHSSETQENETSQVADGDANYSTAGQSAVGTKGSSGVSTTASNAPTTPQPQLPAPPVPPTATVTGAPAEKPTAERSPPPADSTTGGNLAATTTAPTNDTTTKPGDSDSNTA…
Tc00.1047053504081.420 | Trypanosoma cruzi CL Brener Non-Esmeraldo-like | mucin-associated surface protein (MASP), putative | protein | length=427	MAMMMTGRVLLVCALCVLWCVPADGDIVVVSGGDDNILKELFIPVARLRLRQEKRAAEAIADAKAAAETAAKAAKAATEATKTAAVKAEEAEAAAEAAAKAAEAAEAAAEEAKAAATEAAKAVDTEEKARAAAAAAESAATKATTASKAATKAKAAAEEAKAAAEAAAAKAEEAEAKAAAEAAATATEAAEAAKAAAEAAAEAAATATEAAEAAATAANAATAAAKAAEEKDEAEEAAKEAAKEAAAAKIIAASAAKAAKEAAEKAEKAKAAAETAEAKAAAAAEAAAAEKAKAAATEADAKATAAKTAEAAAEALRGTTVGEEKGKTAIHDQDNSVEHHSGEKQELLQEQEPERQEKEQHEKQQHQQREHSARNTEESAKDNTANGTNATAITDDTDS…
Tc00.1047053508221.550 | Trypanosoma cruzi CL Brener Non-Esmeraldo-like | mucin-associated surface protein (MASP), putative | protein | length=425	MAMMTGRVLLVCALCMLWWGLFGIAADGAGGADGSAVEYLFPRWRAQLRSECAEEVGRRTGGGVNDPALEECVRRRTDGVRAVVDGRGHWRPQQFVVVATSAGDTSDDYKDPGSLPEGQSGSVAQLTVQQPLKPAPSSVPGSADNATEKNKPTNPAQPLATGEKINGELIEIKSDDEGTKGKSEDEGEKVEENDDEADGNAGSGTSDGSQEQGKQKAGTGQGASGGTAKENVNVVAGSNLAEGAAASPPVVSVNVENPKSVELIRDDVGGRRQTREKTVQEPPAVKLKENVPAELISTEDAAEGEKQKTEEKAEEAETKEEQKNAAEKSKEETPTAPEKKTKEEQKDKEVQRVRSKNEEKETDGAEPPAKKEAEVEKTAAFKNIHMNNITKPGDSDGST…
Tc00.1047053510361.190 | Trypanosoma cruzi CL Brener Non-Esmeraldo-like | mucin-associated surface protein (MASP), putative | protein | length=460	MAMMMAGRVLLVCALCVLWCGAGGRCDEGETAVRGVPPDVSASGTEGELGGTKNAGPAPDSQIQSSGEEQQHKSREGRPTLPEGSLEEEVEEETVENLDEVTERGEEGQRGDGQDANEPDGSQTSEVLTKQKETLPPSTPAAPAGEGNQSASPQAQSVDSHVGGRTDRIEDSILGAPSSGVALQHAGDASTNQKNNSLETGKHTEKTITGGPVPFQTKTTKEPINDAEIHSVTGEDTASNQVVSRGTAEYEAQQRALATQDRSSVSFTESETKWQTTPHEAPGTQVPPSATEPSSREGQPPTAKTDSQTPNAQEHKEILLPKKEYNAPERPSEDVVAEQQGQATATENSTENAPATNQAETTASSNSTSGSGEARIMADENTANAQRPNPNESHDDLEG…
Tc00.1047053510359.380 | Trypanosoma cruzi CL Brener Non-Esmeraldo-like | mucin-associated surface protein (MASP), putative | protein | length=215	MAMMMTGRVLLVCALCVLWCDAGGVCTDEVGVPASVVASKRTDEENLILNWYVLMKEECANESTTGGKLNVTAERICMHKVMKEVCDAFYDKTSGVTHDRDVELICTYYATIPEEPVEPPTPQGPTSHSAVSNTTSDEGTPKNAPESDVAGRGEGKDDDKEHGNTKQKAVETAAVESITRTTDSDVSTAVSHTTSHLLLLLLVVACAAAAAVVAA
Tc00.1047053508999.80 | Trypanosoma cruzi CL Brener Non-Esmeraldo-like | mucin-associated surface protein (MASP), putative | protein | length=430	MMAMTMTGRVLLVCALCVLWCGAGGVCDEGQEAGTLSPPPGSVHGDQGGVLSGIGRMKPSDIDGQVAVDGGVRDREESKHLSSHVPLVDAKDVTPAGIGGAGNGAVEEVAPEENESLQNSCDEDGEMSEGCVKVQGSNGFPGSGGGHVDRGRQQDDRNPPLPLSDQTSSEEINSPLPAEGKPKNRRPVSRQLPVEEEQTDPVNIRLQEEAATLESEAVRNVASSHSQESAAELANGTLPAHARVTEAEDRSKHIVDPHKDAAEKQKKPVHTTGKSKSTAASGDAHKTTASPAAVDNEAAIKKAKSPGDASSLTSISDNSSNNDTEQNNARDTSEEASHSTENAATHSAGIPRAPNTTAKTDDTATQEDSNSDGSNVKMGEAAPQTAGTAQPNDTATTGE…
Tc00.1047053508999.150 | Trypanosoma cruzi CL Brener Non-Esmeraldo-like | mucin-associated surface protein (MASP), putative | protein | length=430	MMAMTMTGRVLLVCALCVLWCGAGGVCDEGQEAGTLSPPPGSVHGDQGGVLSGIGRMKPSDIDGQVAVDGGVRDREESKHLSSHVPLVDAKDVTPAGIGGAGNGAVEEVAPEENESLQNSCDEDGEMSEGCVKVQGSNGFPGSGGGHVDRGRQQDDRNPPLPLSDQTSSEEINSPLPAEGKPKNRRPVSRQLPVEEEQTDPVNIRLQEEAATLESEAVRNVASSHSQESAAELANGTLPAHARVTEAEDRSKHIVDPHKDAAEKQKKPAHTTGKSKSTAASGDAHKTTASPAAVDNEAAIKKAKSPGDASSLTSISDNSSNNDTEQNNARDTSEEASHSTENAATHSAGIPRAPNTTVKTDDTATQEDSNSDGSNVKMGEAAPQTTGTAQANDTVTTGE…
Tc00.1047053503429.30 | Trypanosoma cruzi strain CL Brener | mucin-associated surface protein (MASP), putative | protein | length=371	MMMTGRVLLVCALCVLWCGADEIYAEGDLEGPPAALSPGLAPSSPGDVGSLDNTGSLAGHGVGVGRSEPLENAVSGGDVSEDLLNSNNDDEESCSADEESGCGSEDGHRRQENRDEVAEDEVRIIPQTDQSEITPKGPQIPAREDNAAQLQQKQPPQGVHRTSAAHERAQDASELRTPLSKNLSQQKTGAVSSQFAIHTPTDNEEGKIPSPPPKSGSDTSNSPEQLVAAKKERGNQREGADDSPTESKEDKNPPATTRKTDAENTHSSVSSSAADTTPKPDAVTEENPPATDSSRTSSEDAEQLTAIPNPEDASDSTENAATQSAGSANKTNDTAKTAESDSDSSTAVSHTTSPLLLLLLVPAAAAAVVAA
Tc00.1047053507729.50 | Trypanosoma cruzi strain CL Brener | mucin-associated surface protein (MASP), putative | protein | length=180	MAMMAGRVLLVCALCVLWCGAASANGEKDAEKKKDENSGGSGPDAGVGSAGLQAMPVSVKGGPENAKASLGAQTGNSTNQQSVVTSPPESPIRAEGQAEDEDEDADGEEIPPTPLPEGGGGGKSQAADGKMKVINESEPKPEKQRQVKSGTQNQSEKETEPNAQVQATKKRKRGKWTKAE
Tc00.1047053508013.110 | Trypanosoma cruzi strain CL Brener | mucin-associated surface protein (MASP), putative | protein | length=271	MMAMMMTGRVLLVCALCVLWCGAGGGGCSETPQAPQDIKSGNGNNHQSVNNNAGGAGESGQSGEPVESQAAGLSVTELPGAGAATKLPGAETPTAGTEKKNEETGQEKEEEDDKQQEEEKTKKDEKVVDKKEEEAEEDDEEDKDDDVKDEEEEEEQKKKKDDNGATKKLSAGSEEQPLLPSGAEGASNNTKSKGTQTPDDDDPAADGAGTREEKQNENKEANPKETPVEATATKNTTATTGDSDGSTAVFHTTSPLLLLLFVVAAAAVVAA
Tc00.1047053511089.30 | Trypanosoma cruzi strain CL Brener | mucin-associated surface protein (MASP), putative | protein | length=252	MMMTGRVLLVCALCVLWCGVCGGGQAEATPAPPPDKSTKNDNATTGVAEGGGQNSKPAELQEAPAAKAPEPQKASARPSPAPKSGSEVSETASTTKGSNGQKTEGEKKEEEGEGEEEEEEEKQEEEDDTKEVEGTRKEEAVTSTTGEISAGTEEQPSLSSGAEGASNITNPNSTPTTGDDDPAADGAGTAEGKQNENKDANPKEAPIEATATKTTTATTGDSDGSTAVSHTTSPLLLLLVVACAAAAAVVAA
Tc00.1047053504587.30 | Trypanosoma cruzi strain CL Brener | mucin-associated surface protein (MASP), putative | protein | length=175	MAMMMAGRVLLVCALCVLWCGACGGYAWDFNGNESLNEQHYGANGTYCRLNSSFPFCEEKRNASKLKEAALKASNAQSGTGSGQPNADGSSGGRDNSSEKNDSDESEETDEGPQESQPPNGNVTETPTPATVTSAQTSATRTPDESDGSTAVSHTTSPLLLFLVACAAAAAVVAV
Tc00.1047053504655.9 | Trypanosoma cruzi strain CL Brener | mucin-associated surface protein (MASP), putative | protein | length=175	MAMMMTGRVLLVCALCVLWCGAGGVYAWDLSSDAALHKKHYGANGTYCRLNSSLFFCKEKGDASKGEETVSQASTAQSGTGSGQPNAGGSSGGQDHGSEKNGSDELEKTEEGTQASQQPNGNVTETPTTATVTAAQTSAMRTPDESDGSPAASHTTSPLLLFLVACAAAAAVVAA
Tc00.1047053506101.10 | Trypanosoma cruzi strain CL Brener | mucin-associated surface protein (MASP), putative | protein | length=461	MMMTGRVLLVCALCVLWCGLSGIAADGAGGADGSAVEYSIAGRRSQLRRGCAEEVSRRTGGANASAVEECVREGMDGVRAVVDGRRRWRRQQFAVAAAADVDSDDKSGEGGNDKLKGLSSSDQRLQAGQDPDEGQEPKNSLEEKKTLETSRDLKITGEQNVSTDDDRPKQTGSQESTGGLPKGEKDTRSPQPPQPPPPAESLQPPPRQPSPGTNTLHSEETHLPIRVEKHSRPQDGGPAQETGMLQTKGSTKQEKGASSLQSPESVSHLGPESTTLLSTSTESSDIAASMVEKSGANNPKPPAASVTQRDSNGDNGPAALPASNTELLSQELPSAGIVAKTNDDGDDSSPAAPTAERTTAGTRSTQASGDASDLERANKDDVNSDVVHNSKTAEFEAAS…
Tc00.1047053506245.270 | Trypanosoma cruzi strain CL Brener | mucin-associated surface protein (MASP), putative | protein | length=298	MMMMMMIMAGRVLLVCALCVLWCSACSGGRSEKPQVPPASSSVYENGPKTDNSRGGAGGGPQSGQLAELQPEGVLVRGATGVGTATQPDAQVSPGAPDAERRNPDQTQESGDVVGTDDEQEPKEEEEEDYGIEQVEDEEEEEEQEEEKIEQENEKREEESRGEEKKDEEEKRDGKKEEEEEKKEDAATGTTEEMPARTEEQPSLSSGAAGASNITNTNSTPTTGDDDPAADGAGTAEGKQNENKDANPKETPFEATAMKTTTTTTGDSDGSTAVSHTTSPLLLLLVVACAAAAAVVAA
Tc00.1047053506453.30 | Trypanosoma cruzi strain CL Brener | mucin-associated surface protein (MASP), putative | protein | length=309	MAMVMAGRVLLVCALCVLWCGAGGGYTWPYKECESDDKSCFNHSQHKSVYNSSIRSRYLGETDSTSTGLLGSSTGSTGNGGDVSRNGAGGTTNSVTDSQKGGAQSSLTPSQHASASSGDSSRSKDSSEKTEETPGPVSTSDNDGDGGPNTANQAHLTGGEKLDSGHQTEDGDTDPNLPIGDSKDGEGTHSSPTPPPTNKANVPRVTAEGEKAPAVLTRQEESEGNPEAEPENEQRSSANGVSVPQPEAAQQGETEDDNTTEKTPDEAAAPKNGTAMPGDNDGRTAVSHSASPLLLLVVACAAAAAVVAA
Tc00.1047053506589.140 | Trypanosoma cruzi strain CL Brener | mucin-associated surface protein (MASP), putative | protein | length=481	LRWRAQLQRECAEEVGRRTGGRANASAVEECVRRGMDGVRAVVDGRRRWRPQRYALVAKDPEDGPTEAISVGSTLPPLVQETQGTLQGSALRDQEKSLKGGAGGGTELGLEQPQPEESSVTKNKELDVRRELMDDENKSVPERKVLVGSDLKDSKAMKVPANQPEVDALLPSSSDVRAADVPGGVSSDLSSEVSRSSEASGKGGGDQQKNTSVAAKTSAAAPSPKESFHTASSPAKEDTESTQPADVLLKQGNITTTDATQNVTTEGQEETKLSSFAADDDNAVANDADEDNTGNSGDDLASRAAVTDEKQQHQREDGSEKETAPEATPQVKNEDPGSADVVSVQQVQKAQGGRESGSESRKEDSVLTTSKQQDGTSDSHAESTPTSRLSEKSVAASNG…
Tc00.1047053508253.10 | Trypanosoma cruzi strain CL Brener | mucin-associated surface protein (MASP), putative | protein | length=469	MVMMMTGRVLLVCALCVLCCGAAVVVSAADGADGPEKEGKESAEDSGSESPDSQEELLGSSGSVDGRPESAGQLLDKKGGINSHQQVDSVIHPSTGDERRVEEKEKEKEGDKNVSGALENLKKDEETSPLPSNPPEGVGILPPPIPPASNDGHVDGIPADGGIVGNVLLSPPSAGTSRQSPNPTVGDNLQNTGVASFNQENKSSGTGKQLGPTTAGTTLPKVDVQKVSIPASEQQRDRSASQDAARNHFFGGGETENEADRSDVATEGPSKQTPGNQTLPQIKTTPEPPTAPPSQERPHVKPQEELSPTPDVPAEGKSLPAPRVSRTPTEETHKTPLSETNTEPETKLQPLKDEVQEQNGSPTNQSHLLKNAATDRLAETTASSISKIGSDDAQRPSSN…
Tc00.1047053509905.180 | Trypanosoma cruzi strain CL Brener | mucin-associated surface protein (MASP), putative | protein | length=469	MAMMTGRVLLVCALCVLWCGVSVVAADVAGGGDGGADEYFVLRWHAQLRRECAEAFGRRTEGRKDAFAVDDCVRRGMDGVRAFGDGRRVWRRQRSAVVAGDDTTDDDSTRGSSSEVQAETDTDSLDGPLKPSVKPIPGEVPDGQESGKLSEASEPTINGTGGNLDGEGEEGDVSQDERQDDNDVKDEVVDAAPGNGDSETSNKGHEEEKERVKEEKAGSTTKEREGDENNAAGRGPAQGAAASRPPSPVDVSNPQNPVLDQDGAGGERGGAGPVVLPQAAGLREAEGAPAKLAPGGDAAGKETERQNGTAEQVATKEVQTAVEDSSAEAAAAGKESKGEKEGENVSEAEKEGSHGNVDEEAAGKNGGNATKKLQKEATDEAKTKKRNEKKEAENANNTK…
Tc00.1047053510477.100 | Trypanosoma cruzi strain CL Brener | mucin-associated surface protein (MASP), putative | protein | length=264	MAMMAGRVLLVCVLCVLWCGAGGGGLAEKTQDRLDTASEESESPKKNKDTDGSAGTDGPTAKTKAPQAADRGSKEQEGTVEQAAASVPGVTGAGAGMETAPQPGREATESAKGTRGNKEETKKEEESEKELEEGEEEEEEEKEREKEKKEEDDTDAKKGISADSQEQRSLPSGAEGASNQTKPKSAQTTDVNDPAAEGAGKRKEKQNENKEANPKKTPVEATAMKTTTATPGDSDSSTAASHTTSPLLLLLFVACAAVAAVVAA
Tc00.1047053511099.190 | Trypanosoma cruzi strain CL Brener | mucin-associated surface protein (MASP), putative | protein | length=519	MAMMTGRVLLVCVLCVLWCGAGGGDADGSAVEYSLLRWHAQLRRECAEEAGRRTGGEANASAVGECLRQGMDGVRAVVDGRRRWRPQRYALVAKDPEDGPTEAISVGSTLPLLVQETQGTLQGLALRDQAKSSKGGAGGGTELGLEQPQPEEPSVTKYKELDVRRELMGDENRSVPERKALVGSDLKDSKAMKVPANQPEVDALSPSSSDVRAADIPGGVSSDLSSEVSRSSEASGKGGGDQQKNTSVAAKTSAAAPSAKESFHTASSPAKEDTESTQPADVLLKQGNIPTAGATQNVTTEGQEETTLSSFAADDDNAVTNDADEDNAENSGDDLASRAAVTDEKQQHQREDGSEKETAPAATPQVKNEDPGSADVVSVQQVQKAQGGRESGSESRKED…
Tc00.1047053511221.50 | Trypanosoma cruzi strain CL Brener | mucin-associated surface protein (MASP), putative | protein | length=436	MAMMMTGRVLLVCALCVLWCGAGGVVYAMVDRCSEGNGNLLTQMNNAESDGVFPRADCSLLSTQMGLIRAVEAGDKEGAELGGTVTSEKPKQLLSGTTSKGNDDVLTPGSPAPLPTPKVSDQVEQEKPLKTVDPNGIDDTRNPTSGKATESQRQSAGQSSSGSTVTQPGKDHNWNNPSESNASSTVKPTDDGGVNIPPNIPERGAGALEKVKEDEDETKKPKQAVQEEAGEHKENKNDNSPTGSLENAAKMKTIPQETSPSLTKAPAEVALKTIGKTEGNSTQARVNGQSSPEDTVPVQQLQQPQSEMKSNNNSQTEGIAPIAANSQNEPSDGHAETKPPSPTENGNFASNEADKSTEDSTPKNDPAADGTGTREEKKNENKEANPKETVPATNATTGD…
Tc00.1047053511875.9 | Trypanosoma cruzi CL Brener Esmeraldo-like | mucin-associated surface protein (MASP), putative | protein | length=310	MAMMMTGRVLLVCALCVLWCGAAVAVSAADVSVGGDGSAGEYLLLQWRTRLRTECAEEIGRMTGGRANASAVEECVRRVMESLHAVVDGRSRWKRQLSAVAAPAPVSPPAAPAAPAEGGGKENPNTVEVDKTRNNEVSLPRQNNELLVNSGQATTESQKKLPHSETDIVPPSNETSDQGQHNGERRKEEEEEEENDGESEHEEEDAEEGEKAEEREEDKEEEESEKNTKKEEGEEDEERVDDDALEGMPAGGQEKRNSTSGPEGAPNKTNTEGTQTPGDSDGSTAVSHTTSPLLLLLVACAAAAAAVVAA
Tc00.1047053511595.30 | Trypanosoma cruzi CL Brener Esmeraldo-like | mucin-associated surface protein (MASP), putative | protein | length=379	MTMMMTGRVLLVCALCVLCCGAAMVMAEANVDKGTEMKKDESFDSSELISGIVGAEQHVTQDSVREGSENGNQSLGAQTGNGINQDNGVIIASPASTVRGEEEEEEEEEEEEEEEEEEEEEEEGESVDAEGETEEIEELKGPIEGEETSQLTLPQEGVLLPSEPLKTTLNGNPAGTLNATPAKGQPRSDDGSAQEEGLKLPTLQAPAAPAAPAAAAAAAEATTTQTKDENPSSADDPSVQHVEASQHDMELRSALRKEGTIPTTVTKTDGPTEVNAESTPTSPSASKGAITNDADEGNEEGIQKHDQAPDGEATKEAQQGENKEENTNKTATLEAAAITNDTATHGDSDGSTAVSCTTFPLLLLLLVVACAAAAAVVAA
Tc00.1047053511597.40 | Trypanosoma cruzi CL Brener Esmeraldo-like | mucin-associated surface protein (MASP), putative | protein | length=256	MTMMMTGRVLLVCALCVLWCGVSVVMAEAGGGDAEENMVLTWYPETKKGCENQSTKEGKLNKSAFKSCMHESMKEICDAYYSEMPSTSREPAAVEICNNYTGDPEKADDASKSQDKSPHDAVTPEAVTTPETAKVDAAEMGSTPGVPAGDSPANPTEGPHSTSAATDTANSEAEKDGKKVTLKNAPESNATRKEEVEEGEKNHNSAKETPVDADTMKNVTTTAGNDGSTAVSHTTSPLLFLLVVVACAAAAAVVAA
Tc00.1047053511599.90 | Trypanosoma cruzi CL Brener Esmeraldo-like | mucin-associated surface protein (MASP), putative | protein | length=411	MMAMMMTGRVLLLVCALCVLWCGVSVVMASNVGGFALHADISVLFGRWYSLMMRDCESTSAFKNGTVNESAVGECKREAKKALCDFFYGDHSGEHDASHLHSICLPDVGTGGAVDQQAQEQISTLRETGKPAPPTTPQGLSEELPDPPPIPALEGTPASAGASSQAPPIQASTEPTVTAKQAEPNTAGSVPPTQSQGGPETMRPPQEPPKLSSIPDTGTQRDPPTEDRAEQTLSPAKANDNSNDYNEEDTAEESTIDTPASGAVQKEGNESETPGSGLKKTKTPHTTVEGSNTVKPGDGESSPTGPPAGESDAATTTTTNNHDPRSLNNNGNNTFTEEVDQKEATRKPKNAPDSTDTAAAKSEASATAINISTNTTKKTTTGDSSTAVSHTTFPLLLLL…
Tc00.1047053511599.120 | Trypanosoma cruzi CL Brener Esmeraldo-like | mucin-associated surface protein (MASP), putative | protein | length=282	MAMMMTGRVLLVCALCVLWCSAGCRCDEEEDTALVGDLPANSESGSGGPEKDTDHTVPGGAENPSAQQSQLNKVRGSPPGISSLEAPSEVESKKRQTQSDPEHTDLLSPSKSSGEQRQDGTPERAPGRPETSPNQEDNKDVSIVNQQNIDPPSPSGNDDVVSHNSGERTEDTPSSTEIIDAAPSEEVEKRENVIPSLEQPRGTSTAAPAITTQTSSTTPTDVGESNTVKMSEASPKSTGTSQTDHTTTKIANSDGSTAVSHTTSPLLLLLLVCASAAAVVAA
Tc00.1047053511603.80 | Trypanosoma cruzi CL Brener Esmeraldo-like | mucin-associated surface protein (MASP), putative | protein | length=278	MAMMMTGRVLLVCALCVLWCGVGGGFCEEALEEAPLVGSSLDSTGVGVSENATGHTVPGDAGVLSAEQKQLNPLGDPPLQAALQTESPTEQTHSSPEHKDSLPPSTQLQEERQGGPDEGILEEPGASLSQEDKKHTSIGDQQRNDPPPASSNNDVVSNNSEESTEDTPSSTEIIDAAPSEEGQENENVTPYLEQPRETSTAAPAIATQTISMTPPDQSESNTVKMSEASPQSTAATQTNHTTTPAENDGSTAVSHTTSPLLLLLLPVACASAAAVVAA
Tc00.1047053511605.20 | Trypanosoma cruzi CL Brener Esmeraldo-like | mucin-associated surface protein (MASP), putative | protein | length=375	MAMTMTGRVLLVCALCVLWCGAGGRCDEETAARGSDAEPPLASKPETPESGIPGTQPQVKRDNEEAKRPMGEGSLEGSEDNVVAKTEDLSEDDEGSKEEGNEETQRKKLNGRQEEHEENGPASGLDTSNGSSIESQLQTLQTNSSTGSSPPSSSLKAILDLTQTGIKENGVSVTNSPTDEETLEKDTRDNAPHGGLAKVTLPPPLEDSAAASGISAEYKKDEGQKDANLHSTAATVQDSQDDTTKNTKKETIPTAITTDTETTQHNDSSPAELTAPQSDAGVESTPSTNYSRHSSTEDAARLSETNDAEDASGSTETADSKIAETEKAPLATANTTDTTTNDSDGDSSTAVSHTTFPLLLLLPVACAAAAAVVAA
Tc00.1047053506965.70 | Trypanosoma cruzi CL Brener Esmeraldo-like | mucin-associated surface protein (MASP), putative | protein | length=406	MAMMTTGRVLLVCALCVLWCGAVFGRAMDDYCSEGGGSGLMHTSNGGDDGVSLKANCGLLSTRMALINAVEAADEGGLSGDAGSSQDNSKESLQDKTLSDNAEGGAALVSGGGVVADPPPPPPAAPLQKPGGRNTGEEGKQEELDKKGNEADDKSRSEPGPQKPKTEQSSSSASGGPGTQSDVEPALEDTSESNESLDDALKQEDAGETEVTKLSDGEPEKGKGNMALTETNDSQAKQKEIQLPTPPTLPTTQVDEHSSPGDTVNKQQLQKPQSEMDPKNNSQKKSVITITADQHNEPSADHAGSRPPSPTANGDAANNEADKSTEDGTPNNDPAADGAETREEKKNENMNANPKETPVEATVIKNPTKTTTDSDSDGSTAVSHTTSPLLLLLVVACAA…
Tc00.1047053506967.70 | Trypanosoma cruzi CL Brener Esmeraldo-like | mucin-associated surface protein (MASP), putative | protein | length=396	MAMMMAGRVLLVCALCVLWCGAGGGYAEDVDVAVGGPGTFGEGGGGAGGQSPPADGSRGGSRGSKADGSHLGEGDASDSASDDISLALSPELDVVPTLSEEPLPQEEEESEGKQKHPQTGPQDASTPKVNGRETIDPDPQKQLSDKSKTESITNVGGGETADGGKENNAHNNGLSSNKSDPQPLLEPRIKKVSLPTEPSPPPAELSPAPPELPTVPSPTGLAPATTVSAGETNPTPSTGSQNTTGTTSKTSTSNAKTKREAQEKSSGNVAPNQNRQDTDTPDSMRGATTSRPAETAVPSVSKIGSGGTQNKEDKVDNGAQRPNTREPQYGLEDDTDDAHTASETELQTPGTATTQNNASSKSGGTDSSTAASHTTSPLLLLLLLVACAAAAAVVAA
Tc00.1047053511609.30 | Trypanosoma cruzi CL Brener Esmeraldo-like | mucin-associated surface protein (MASP), putative | protein | length=325	MAMMAGRVLLVCALCVLWCGGAAVVSSMPDVTGRENVPHGYLVVNWEKLLKNECATDKKYINEDGTVNESAVKDCVRDAMRLVCNFFCRKISGEPDDSEGGRICEEYVGSQDEAGQSSHVITPAEAKTLQAPRSELEELGKTPGETPKPLSGGPATEDEAAKPTGGPPTPPVEAQHNREENVPVLHPEDDPGTTESNSDSEEDDSASTTDKQEGVTPDGHDKSTPTLPSTATDTVKNEADRVNTEGTQKPATESNAEGKEVEESDEKKYDNTKRIPAEAAATTNNTAMPADSDGSTSAVSHTTSPLLLLLLLVVACAAAAAVVAA
Tc00.1047053511611.20 | Trypanosoma cruzi CL Brener Esmeraldo-like | mucin-associated surface protein (MASP), putative | protein | length=325	MAMMMTGRVLLLVCALCVLWCCGAAVVSSMPDVTGRENVPHGYLVVNWETLLKNECATDEKYINKDGTVNESAVKDCIRDAMRVVCNVFCRKISGEPDDSEGERICEEYVGSRDEAGQSSHVITPAEAETLQAPMSDLEELGKTPGETPKPLSGGPATEGEAAKTTGGPPTPPVEAQHNREGNVPVLHPEDDPGTTESNSDSEEDDSASTTDKQEGVTPDGHDKSTPTLLSTATDTVKHEADRVNTEGTQKPATESNAEGKEVEESDEKTYDNTKKIPAEAAATTNNTAMPGDGDGSTAVSHTTSPLLLLLLVVACAAAAAVVAA
Tc00.1047053511613.10 | Trypanosoma cruzi CL Brener Esmeraldo-like | mucin-associated surface protein (MASP), putative | protein | length=294	MAMVMTGRVLLVCGLCALWCGAGGVYARDVDSNAVGGCTTSGELGTGLSHVSSGCNKPGITAPLRSTLPVTAVEASGEEINSVTMQNNLGSSEISNAAGPGPAGPADAAGAAGAAGAGVPGGGGTSLGGGGTDEIPSGSSGGKNEPAPPPLLETENEALRVTTVGEDEAKKAPQNHDNSVEHQSGQNQEHLHEEEREGEHLQEEIRDQQKKQEQQEEEHEESIKQEKEQEEKQHQQHENYAKNSEEPTKNETAVGTNATASTGDSDGSTAVSHTTSPLLLLLLVVVCAAAVVAA
Tc00.1047053507237.170 | Trypanosoma cruzi CL Brener Esmeraldo-like | mucin-associated surface protein (MASP), putative | protein | length=322	MAMMAGRVLLVCALCVLWCCGAAVVSSIPDVTGRENVPHGYLVVNWEKLLKNECATDKKYINEDGTVNESAVKDCIRDAMRVVCKVFCRKILGEPDDSEGERICEEYVGSRDEAGQSSHVITPAEAETLQAPRSELEELEKTPGETPKATIGRTSTEDEAAKPTGGPPTPPVEAQDNREENVPVLHPEDDPGTTESNSDSEEDDSASTTDNQESVTPDGHDKSTPTLPSTATDNVKNEADRVNTEGTQKPATESNAERKEVEESDEKKYDNTKKIPAEAAATTNNTVMPGESYGSTAVPHTTSPLLLLLLVVACFTAAVVAA
Tc00.1047053507237.220 | Trypanosoma cruzi CL Brener Esmeraldo-like | mucin-associated surface protein (MASP), putative | protein | length=294	MAMVMTGRVLLVCGLCVLWCGAGGFYARDVDSNAVGGCTTSGELGTGLSHVSSGCNKPGITAPLRSTLPVTAVEASGEEINSVTMQNDLGSSEISNAAGPGPAGLADAAGAAGAGVPGGGGGTSLGGGGTDEIPSGSSGGKNEPAPPPPLETENEALRVTTVGEDEAKKAPQNHDNSVEHQSGQNQEHLHEEEREGEHLQEEIRDQQKKQEQQEEEHEESIKQEKEQEEKQHQQHENAAENSEEPTKNETAVGTNATASTGDSDGSTSAVSHTTSPLLLLLLVVCAAAAAVVAA
Tc00.1047053508151.20 | Trypanosoma cruzi CL Brener Esmeraldo-like | mucin-associated surface protein (MASP), putative | protein | length=413	MMAMMMTGRVLLVCALCVLWCGAGGVYARDVDNNAQGVCMTSGGFGKKKSYLSSGCDKNAPTLSLRSVLPIPAIQAEDSEEVASSKGKGGKNPTSGVVEAADIAAGVGGGGSGGGSGVKSAGQGGGGSSEAGSVPAAGLSPGAGLSPAAGGPASGGGSSPDRIVGTETSVSLSSPLQSESEKKVLRRDEAKDQSHQLPNGKAAGTPVAETQSRGSDKTRGQDVGDTSTLGFKQERSSEEPEKKDGDSYTLQTVKSPEDPNKELQEKGKALPELSNAPLPEPKTDHPKTNPEKEKKGSQNTSASTDSPAKQEGNNEDPVSTSDAAESVSTGSQEQAAATSSNDSSSPLQKETSVEKTTVENSQPSDTAQTEKRQSVNKEKVGDSDSSSALSHTTSPLLLL…
Tc00.1047053508109.10 | Trypanosoma cruzi CL Brener Esmeraldo-like | mucin-associated surface protein (MASP), putative | protein | length=311	MAMMMTGRVLLVCALCVLWCGAAVVANGDTDDLGTGRDDKNAEHLSSSDLSLPVRQGETTAAAAGGGGGGGGSTNSQEGKEASMPNTDIRVPQEQEVKLDAGPRKPTGNEYENKGPTEAGADTRNQPAPPPPLSLSEEGEEDELKKAKQDQDSPVEHESTQNNKVLQKEEPGHELSTQNPLPQEQHTFKQLQVKQERGKEKQRSGQLEQREHREELKDQQEIQEKQDEESIKHEEEQQQQKDEIQDQQHQQHEHPTENEEESAKDENAVRTNVTANKDDSDSSTAVSHTTSPLLLLLLVVACAAAAAVVAA
Tc00.1047053508375.10 | Trypanosoma cruzi CL Brener Esmeraldo-like | mucin-associated surface protein (MASP), putative | protein | length=475	MAMMMTGRVLLVCALCVLWCGVSVVAVPAADVSGGGDGGADVSGRQPKPPQLETTPSNIQDPKRPSANVDEPMLEVAATSLEGTGGDDVEDGDGEDEEEGQLVRKDNEGIRAQEQHDEHDRQNDQHDGEKERNANDPKSGKEGKTPGKDPAKETGLQSTPEDDSPSHLPNDARRGNTQEPRNASPPGNDDRKQDSLNVSQDAPIKFTPDTILSSSSTGGNGADNSHENQREAKNAQQASAGVKQHDAESGEKSAAPTKGEGESQLPVTADEKTSNTTIPGISVSSSAATTAVRSETSTESSRTISDLSPSSSEDDALPKNTPDGDDASHITEDVVSPIAGTPIPQQTAAQTNHTPTPDDSDSSTAAPPAGESDAATTTTPNNHDARSLNNNGNNTFTEE…
Tc00.1047053509925.10 | Trypanosoma cruzi CL Brener Esmeraldo-like | mucin-associated surface protein (MASP), putative | protein | length=398	MAMMMTGRVLLVCVLCVLWCGAGGVYARDIDNKALGDCMTSGVLGTNCSRVPGGCDKTAPKLPFRSALPITVLQADAPEGEVPASEGGNSSESSGTGGSGGRSGGVDGMKSGQSGVSGGDNLSNPSSSSGGSSPRPPTLDGKGAPQDPGEDPSPQGRKSPEKVVQSGTSVDSALLKREEVQKSEPDTQKIRAEALVTFGGTGNEARREAEDTDNTPSGPPVKTVTPQAEVLSPPAGGVPPASDDTHNSPENNAGNSASKNETKSNPLERPSEDGEAGQQDKEADAQGAQETEGTQGTAASPISTSGSGGAQSEADADDDDPQRPNPEGPQNDGTEAGDTHGPSAASDAAPQAAKAIAAQTNGTVTPGDSDGSTAVSYSTSPLLLLVVVCAAAAAVVAA
Tc00.1047053506409.30 | Trypanosoma cruzi CL Brener Esmeraldo-like | mucin-associated surface protein (MASP), putative | protein | length=380	MAMMAGRVLLVCALCVLWCGAGGRCDEEGTAARGSGGGPPLASKQPETPRVGSQDVKNGVTVAKENVIPTPPLPIDGDAEVDEDEDDDDDDNDNDADGEEEDNETGESKEKSTEGQINKEGKVPPDSDSREKNLIGSRQEKGQSIVPAGDISHSKSQESNANSTQTEVEGKKDADKRPPSAENVLTTVNGENTLPEGIAGGNPPSPPEDSVASREKDGEDTTSEDEKNVPSPESAATPQSHRDEVSEGTGEDTKATTVTTNTTDTTNKQNSDGSTAAATVVQPEDGVESDPANNDLSPPSTEVAAQLSMTPDAEGASNNEENTDTQIAGNPNVTIATATQTNDTAKPTDSDGSTVASHTTSPLLLLLFVACAAAAAVVAA
Tc00.1047053506409.90 | Trypanosoma cruzi CL Brener Esmeraldo-like | mucin-associated surface protein (MASP), putative | protein | length=424	MAMMTGRVLLVCALCVLWCVFSSVSADAGDDCGDSGQGVVGTVGQPSSPVGGHGDNGVVTDGSSLSSGSHLPGSAPTGGKPPLPGVGVGVGLNESKDALTLAQEGREVVQDQHELVPQVSHHTDAGTGGKGDLNAPEQSPNAKTELEDGGGVCGDDAAAAEGEVKTTVNEGQLGGSSTSDSHPPAADRGSREQEGRVEQAASTAALTPVVGRETPPKGDTNEDSPGDKAATGAGITQDIPAVSQQQTHSSSTSTTGNGLTSTLGKGRAAEDISSNNERSGKALLQEGAEHETVAGSQSQTIPAATARNTLGTTVSGDSDNSTTITTAVRSDTGTEGTPTSNHPNRQSIEGATSPGMNSDGEAESAKKYDTVSQSAGSSTAPTTNNKTRDTASHGNSDST…
Tc00.1047053508389.100 | Trypanosoma cruzi CL Brener Esmeraldo-like | mucin-associated surface protein (MASP), putative | protein | length=491	MAMMMTGRVLLVCALCVLWCGFSGIAADFVGSTNGSAGEYWVSWWITQLRRECAEEVIRRTGGRTNVSAVEECVRQGMDGVRAVLDGRSRWRPQRSAVVVVVVAAEDGGDPVKNGDSSERSFSSEQSLQAGRVLPAGGGGGSGSLPGGEGGTGNNPPPPHSPPTGPSLPTLPEKKASSSAAAEEEEEEGVKSDPKNNENNPGERLQDRETPIDNQHTQNPEEIPPGKKLNEEHNKTKQPPQGDDQPPKVEEITPRKPVEEPPIEKEDVDEPDAGAAERNSIESHLEATRKHAEKPLAGSEHVDKENDDQKEEKEKKREEQEDAHVQQQNGKHDTLHGLPIEAGATQGSLANSPLEELQQKQTSAGSTKQLEGEAPLINADGTSNGNNDLSLPSVSARAG…
Tc00.1047053510621.20 | Trypanosoma cruzi CL Brener Esmeraldo-like | mucin-associated surface protein (MASP), putative | protein | length=439	MAMMMTGRVLLVCALCVLWCGAGGICEEQVKVVDGGARGGGNVLLVKENGATATLMPSEQTGVLRVEEKAPNKRAADSSSEEEDKEEEEDDDDDDDEPEEGSKEEAEEIIIEEGKGGKETVKEHQSQGEEAAGRSVATKGITRNSNQQTLHTPLSTEHNPSPDSVGLNLESPQKNLSKNDDSAKNQQTEDSTPGEEDKSKLSEGVPEPGAGKGNSGPEPGKPTEIHEPTGLSSASSGDAQETKHVVNEPPNASPGPLGGVTTGSHTDVKTGTEVHPPPPQEHHSPAVAAEKEGSIMEDAAIQRGRHERPQEKLPEAATAAPPEGLRTSAVRSSEKTEDVTDENEEIGEENAEDETKKQQEQIQLPQQPQQFGEKGQQQQQQEEQPHGYPTDDGEVPKKD…
Tc00.1047053506973.30 | Trypanosoma cruzi CL Brener Esmeraldo-like | mucin-associated surface protein (MASP), putative | protein | length=313	MAMMMTGRVLLVCALCVLWCGAGGVYARDILKNAQGGCMASGVLGENGSHMPDGCNKTAITVPLRSVLPITAVEASDGEGASQHANNSGSNANNSGSGGGGGSAAGPGASVGAGVSGEGDSGGGSGGGGGSGGAGGDSGSADGAGGPFASPPGPPPAPLGGPSAASAPGVDSSAGSSDGTAESSGSHPTNTTGDSSTGDQSSAAAAANDSSPPEGPAGTTSGAGHTRQEEEEEEEEDHEKQQQSDEAQVQQHQRHERPAENGEESAKDKNALRTNATANKDDSDSSTAASHATSPLLPLLVVACAAAAAVVAA
Tc00.1047053507867.10 | Trypanosoma cruzi CL Brener Esmeraldo-like | mucin-associated surface protein (MASP), putative | protein | length=287	MMTGRVLLVCALCVLWCGAGGRCNEGLAEGRAGVSGSDVEPPPAPTPLVTSPQDTQSLHGRVSGVKEKLSPASSTPTEEEDDDDEEDDSDEAEAQEGSIEGQGGKGGTAASEPGSGEKNLSGSKKETGQAIVSAEGISHSGSRESNANPTQTEVEEKKNTDKNTPAVENAITTGNGENTLPAGIAGGNLPSLPEDSVDSHEQDGEDATSEGKKNVPLPETAATPQSHQENGSEGTVEDTKATTVTSNTTDTTNTQNSDSSTAVSHATSPLLVLLVVACAAAPAVVAA
Tc00.1047053509699.210 | Trypanosoma cruzi CL Brener Esmeraldo-like | mucin-associated surface protein (MASP), putative | protein | length=254	MAMMTGRVLLVCALCVLWCDVVVPAAYGLVSDRSVVEEDMVLTWYPVFNETCRNKSTKEGMLDELAMKNCMRTAMKDVCEAYYIEKSTKSHEPEADRICKKYAGDTEEVVQPSIPQTKESPDAEIQVAAATPETPKGGAAGMGSKPGAPAGDSSANTTEGPESTSAATDTSINEAQKGGELAMPKNAPESDYAGRGEGEQGEEKHSNTKETPAKAETMKNITTIAESDSSTAVSHTTSPLLLLLVVLRLLLLLR
Tc00.1047053510561.30 | Trypanosoma cruzi CL Brener Esmeraldo-like | mucin-associated surface protein (MASP), putative | protein | length=363	MAMVMTGRVLLVCALCVLWCGADGGCEEASAGFQSDASGDLVGEGVDSQDSPRPETPGSHTAGPETPLPNVQGQALSPPPEVTVSGTEGAAEEEKARRNEDVKLVEKEKEGDGTSQEVKEPENKLISVKDRQSHDNEGLQPPSLNGTHEAETITPSEDSLQVNKGKQDLPSPLQLPLPNSAADGNPSSTSAAGRGDEKSHENGNGTRNSQQSVAEDIEQNKDAGEKVVAPTGGEEDSRLPVMTVEEMRGATTKGNSGSSTTAATAMQSDTGTEGTPTNNHPNRPSIDGDTPLGSISDGEAASANKYDTVSQSAGSTTVPTTNAKTGETDMPGSSDGSTAVAHTTSPLLLLVVACAAAAAVVTA
Tc00.1047053509975.30 | Trypanosoma cruzi CL Brener Esmeraldo-like | mucin-associated surface protein (MASP), putative | protein | length=266	MAMMMTGRVLLVCALCALWCGAGGGYAWDFNDTLHKYYYGANGTYCRLNFSFCNEKGDPSKLEETALKTSNAQSEEGSGQPKAGGSSEGQGRGSEGSDLRGPGGDSGTKELKSPGGETTPTQQSPSATQPSTVSEDLPKPAAPGGSEAPGTTTELQPPPQSPLPAGGTPTPTTATPTADGPSGGRDNSSEKNDTDDSKKTDAGPQESQPPNGNETETPTPATVTSAQASATRTPDESDGSTAASHTTSPLLLFLVACAAAAAVVAA
Tc00.1047053509973.70 | Trypanosoma cruzi CL Brener Esmeraldo-like | mucin-associated surface protein (MASP), putative | protein | length=269	MAMMMAGRVLLVCALCVLWCGACGGYAWDFNDTLNKYYYGANGTYCRLNSNFSFCNKKGDPSKGEEAASHKSNAQSGTGSDQSNADGSSGGQGRGSEGNDFRGPGGDSGTKELKNSVGGETTPTQQSPSATQPSTVSEDLPKPAAPGGPEAPGTTTELQPPPQSPLPAGGTPTPTTATPTADGSSGGRDNSSEKNGSDESEETDEGPQESQPPNANVTETPTPATVTAAQTSATRTPDESDGSTAASHTTSPLLLFLVACAAAAAVVAA
Tc00.1047053511173.50 | Trypanosoma cruzi CL Brener Esmeraldo-like | mucin-associated surface protein (MASP), putative | protein | length=445	MAMMTGRVLLVCALCVLWCWCGGFADEAGASAGGGNGLRHTSNGVNDGSSKADCGLFFTSMGLLKAVEAGEDNLPLTDKVSSEIKEVSDLVFSQKGVDGGPLAGAKEGNGAAGAVTSPPGPGVSEANEGERYLEVLGPKGDDELTRVSASGEASNSQNQTAHQPVLLSDSSDTRPGEVLPLSNSGSAPIYKDPLKKGDVDSRDATVGDTQKVEELKEENKEEEELKEFKDRAESETRKEGKKEEGTPTKISTAQPTALERTQTPVVKLNVGKSPDAVPEGDASQTESEDAQALTHQQHESSSSQTETKSEAPEPPATDGVPPQQVQDTVTKDSMENATATNQAETTVSPNYTGGSGEAQSEADGNDAQRPNPNEPHDVLEGVDTNDAPTLSEAAPQTEE…
Tc00.1047053510553.30 | Trypanosoma cruzi CL Brener Esmeraldo-like | mucin-associated surface protein (MASP), putative | protein | length=396	MMMTGRVLLVGALCVLWCGLSGMALNDYCSEGGENGLRHTSNGGSDGVSLKVDCGLLSAPMGLIKAVEAADEEQELSDPGPRDRSEELSPDNTEDGGATGLGRDVVAIQAAAIPPKPEGPGTGRQEGKSTVVNTKGKEEDNKKGTAADSKKLKPDQSSSSSGGSGPPVGEEPLSENSKSSKYSGIQLKEQGKDLRSKSHSHEEVVEETSESEQEGTEEDKYKKINDKAPAVIRENPVEQKEMQTSTSPTQVNGQSGTEDNVPMQQLQQPQSGMNQNNNSQTTSVAPTTANQHNEPSAIHTETRPPSPTAKRDAANIVSDKSTEDSNQNNDLAADGAVTAEEKQNENDEESAKEKNGVGANSTANTDESDGSTAAIHSTSPLLLLFVSAAAAAVVAA
Tc00.1047053510107.30 | Trypanosoma cruzi CL Brener Esmeraldo-like | mucin-associated surface protein (MASP), putative | protein | length=359	MMAMMMTGRVLLVCALCVLWYGAGGCAEESAGGVLPGASGGGAKSLQGSQPIVPEVLKNSDLKASDINDKTEETLIKVSLAEQEEISDDDDEGEDEEEGPSPPTPPKGGGVQPQANNGKLKKANESEPQKENQRHVEVERQNPSEKETVVDEAEGTNEKEAIGLQPQQQKIPVREQDTRNGEGNQPTQGNEEQTIVEEITPHNPTEDHSSGEHKGSDGSKEMEEGEEGGVEGYEGRNERHRDQVREEAVHAAGTPKLNSTDIQQEVQRTHAGETPTGIKQKAEEEKDDETEAEREQQKKQHQGNPTDKKQEFTSGANATNKINTTPGDSDGSTAVSHTTSPLLFLLLVACAAAAVVVAA
Tc00.1047053510269.20 | Trypanosoma cruzi CL Brener Esmeraldo-like | mucin-associated surface protein (MASP), putative | protein | length=425	MAMMMTGRVLLVCALCVLWCGAAVAVPAADVSVGGDGSAGEYLLLQWRTRLRTECAEKVGRRTGGRANASAVEECVRRVMESLHAVVDGRSRWKRQLSAVAAAAAAAPVSPPAAPAEGGGKENPNTGKGDKKKINVLLPLEKKNETLATSGKASTDKPTAVASEQTSLNPAPAIVPPTRETSDQGKHNGEKRKEEEEEEEEKDGESENEEEDAEDTEEEEEEKEEVDGEGDKEEKEGDEGGEKDDTDGVEEEEKEDTEEEDEDEAEEVEEEEEGGEKDDSEEEEENHKEEDEQEDAEEGEKAEEREEDEKKNKKNNEDREEEDEEEKEEREEDKEEESEKNTKKEEDEEDEEKVDDDALEGMPAGGQEKRNSTSGPEGAPNKTKTEGTQTPGDSDGSPA…
Tc00.1047053510275.370 | Trypanosoma cruzi CL Brener Esmeraldo-like | mucin-associated surface protein (MASP), putative | protein | length=360	MAMMMTGRVLLVCALCVLWCGTPGGRCEEGGTGGTPPVASSSDVDESSQESSPIAQGGSHKPGLKASDVKDGTEDSGDEQPSTEEEEEEEEEEEEEGSDEEDQDERLKTPGEGGGGGQSQAADEKLENVNESGPKPESQRQVESGTQNQSEKETVGDGEAAVTKQNEGSGPQPQDHPHPVQEEDTKSGEGHQPSQGKEQQTNVEATIPINLAGDHSSGEHNGNDGSNEKEKEGEEEKDDERHRAQEREEAAHVSGAPKVNSTDIQQEVQHKNAGETPTGIKQRAGEEKDDETEEEREKQMEQHQENPPGKEKETITGANTINQINTTPGDSDGSTAVSHTTSPLLLFVVACAAAAAVVTA
Tc00.1047053508157.20 | Trypanosoma cruzi CL Brener Esmeraldo-like | mucin-associated surface protein (MASP), putative | protein | length=414	MALMMTGRVLLVCALCVLWCGTPGVDATNHENNAVGVCMTSGGFGGKMSYLSSGCDKTDVGLAMRSILPITAAEASDDEVVSNTADINSQSSQNSNADTAGGGGSGGSGGIVNNFGDDREGVRGHSDSRSHDDLSSSSILNEVVDSNALSGPIPAKSRKSPEKDPKSEEMSTRPLLPELVVQEDTITKAHDQLSHTIEKAGNQVVGGGAAGEGVKQRDMGTTGPSSNQPAPPAPQEITQTPADPPGKGGLPAPTESRNKKDQPLENLPLTTKTESEALETSLGDQLPERKRHEEAPADLMKDAVTDNPGKTTATSISTIDSGDAHEKEGKDDDTDERPTSKEHNSSPETGNTNDAPTASEAEPQRAETTATTVAKKNDTTPGERESSNAVSHTTSPLLL…
Tc00.1047053508163.50 | Trypanosoma cruzi CL Brener Esmeraldo-like | mucin-associated surface protein (MASP), putative | protein | length=350	MAMMMTGRVLLVCALCVLWCGAGGVHAEDDAGVTSPGASASDGKSFQEPPTIVNGGSHNSVLRASDVNEQTDETDKEVLLTKEVAGSDEDEVPQTSAEEIPPPSASPKKSKGGGGTQQEDDLDLKRVNEIVLQPEKQRREEEGLETVGDGEAAVTKLNEGSGPQPQDNPHPVQEEDTKSGEGHELTQGKDQQIKVEAKTPSNPAGDHSSGEHNGNDGSNEREGGEEKDDERHRAQEREEAAHVSGAPKVNSTDIQQEVQHKNAGETPTGIKQRAGEEKDDETEEEREKQKEQHQENPPGKEKETITGANTINQINTTPGDSDGSTAVYHTTSPLLLLLVVACAAAAVVAA
Tc00.1047053508163.270 | Trypanosoma cruzi CL Brener Esmeraldo-like | mucin-associated surface protein (MASP), putative | protein | length=488	MAMMMTGRVLLVCALCVLWCGIDGVAETEEPEIGIVPGVDEYLVVEWRSQLRRECAEEVSRRTGGRANASTVEECVREGMEGLRAVVDGRRHWRHQRYAAAAAAVAAEEGDATPENDDQARNNEDLLPEKKDETPVTSGQGLADATTVKERTPHNPAAAPVLTKNGASEHQKERGKETKNEEKAEDEEEETETRETTTPAGGGGIKAPSVSAGPGVILTSGSSSPSGVDSSSSIGGETGPTISTSSNTVGKTSKEDMALQAKESQHAQLGDGEAAETLNDGSQQNSSAPSPTGDQNDNGAATLSADGLRSLGVQIAVKGDLEASRTEEPSDGPSTNLPESGRAPPESSQAAAAPEPTLQHKVITSIKEETESENMDASENLPGAPKRSNEDPASTATTM…
Tc00.1047053510279.60 | Trypanosoma cruzi CL Brener Esmeraldo-like | mucin-associated surface protein (MASP), putative | protein | length=344	MAMMMTGRVLLVCALCVLWCGAAAVVSVADSGVAAEKGNASTGNDDQRRTGGVPASGKSIASPVNSGQESAVSTIRNEQTPQISEASIVLPKQITLDQKQEDEDAKDGKDGKEERETREDARPPPPPPPPPGPPQPPGEPPTTINGNSAGTLNEKPAKELPIADDGSNQEQVLKSSAPAATTTAAASPLKAAATPQVKNEDLGSANLDTVQQVQNAQRGLESDGESIKEDSAVTTNKQQDGTSDSHAESTPTSRSSAKSVAASNGPDKATEEEISNKNTTADGEVKESAQEDGNKDDNQKETPIKTTAIANADDSDGSTAVSHTTSPLLLLLVVSCAAAAVVAA
Tc00.1047053508165.120 | Trypanosoma cruzi CL Brener Esmeraldo-like | mucin-associated surface protein (MASP), putative | protein | length=433	MAMMMTGRVLLVCALCVLWCGAAGGVYASNLENNAVSRCMASGVLNTNKSYTPSGCEKTALTLPLRSVLSITAAEALTDAEDLSPEDSQDSDSGVDTGSVGGADEGESNSQASGGKAGGGSKGDGVAESSESSGSGLSADRPGDGVGDSLGSAAPAATLASPIPKVNTSSNDRSGLPSNRKMDSSEAGKQPEATVGAGPKAPNIKPPGNLEIKADEHSSPAKDTNEETGSTDLGKSKESSEERAKGTQSSSSSSSTTRILPQSPQSPAVAAGGKGLTASAVHSPTPQAQTTPPASEEEGTPPSAPEGENSLGKEEDVEEEKEQKKQEQRQGVKQNEEHQEQLSQQQQEQKRQEPQQEKQEEKVIQQHHQQEQQKNEISAENEENHATNATVTGTNTTAN…
Tc00.1047053506671.10 | Trypanosoma cruzi CL Brener Esmeraldo-like | mucin-associated surface protein (MASP), putative | protein | length=363	MAMMMTGRVLLVCALCVLWCGAGGGAAEEPGGVAEPDVVPLGSTQQQITGGSQREDKGAKEEQGQGRDTNNGDEQPIKKEEADEQQSQEQIQTQQDAQALKGNATPQPAGKSSEEGEIDDDSDVQNEIKVLDDGKRNEERVQSQEEVARDEDASTVNLNDSQQETSGGIRTGDLRGKSRQEGEKEGDDGGKKEREKHQEENKRKPQEQNEMLQQKQQQKQQQDQGREHSEYNQKESTKDKNGVGTNQTAITHNSDSSTAATAALRSDAGKEDTPTTNHPNRPSTEGATPPEKTSDGEAASANKYDTVPQSAGSTTAPTTNAKVGDTAKPVDNDGSSAFSHTTSPLLLLLFVVACAAAAAVVAA
Tc00.1047053503717.20 | Trypanosoma cruzi CL Brener Esmeraldo-like | mucin-associated surface protein (MASP), putative | protein | length=489	MAMMMAGRVLLVCALCVLWCGACGVYARDRDNSAVGGCMASGVLDTRRLYMPRRCNKTAVTLPLRHVFPISAVGASTDGQVSGKIDGGLFPIPAPALPPAPNTPKAPEAPTSHGVSQPAVGVHSGDGTPSLHIPNVDSSVGGGSGQSGNSNGSVVSVMEPPSTVVVISPSSVSPEVDGLQNKDGPPSNLKLGSPAISVESGKILVGHNGETEKDSTPDDGPESSRIQEETESRATTEEARGSEAGQSGVGTNGPSNVLSTESQQQNRETTVTETKPPPPSPGKQIPAVSLPPGVDAPAALSPGPQASSPEPSRAAEDPEEEKRILPATTASHNSKGETHKASSLRTETVSAAPKPPSPDVVLEQNSEGTVTKDAMKTDAYTDGPAATSESSISTSDSGV…
Tc00.1047053505025.130 | Trypanosoma cruzi CL Brener Esmeraldo-like | mucin-associated surface protein (MASP), putative | protein | length=214	MAMMMTGRVLLACALCVLWCGAGGCFANEAEASANGAASKTTPADKIILNWYELTHEECETDNTKNGTVNVPAMKRCINFAMKGICDTFYNKTPSEIHGPDVKDMCTYYAAIPDEPVELPTPQGPPSDSAVSNTTSNEGTPKNAPESDVAGRGEGKEDEKEHGNTKKKAVETAAVQNITKTTDSDGSTAVSHTTSPLLLLLLVAAAAAAAVVAA
Tc00.1047053509081.110 | Trypanosoma cruzi CL Brener Esmeraldo-like | mucin-associated surface protein (MASP), putative | protein | length=390	MAMMMTGRVLLVCALCVLWCGAAVVVSSEPDVDGTSGDSASRGGISLESPPTVLSPLPPVKSDFAEDEGEGVSGKEEMERSSEEEGSAPVLDTKKSTPIKPQQEATHTLAGKTSEGMDGVAGVEGGGKEKKAEEKKDDKSKEKPGSTLLTVSGSNLTGEQNPRVHPPGGTQESEVVNPLTDSSPGIGVQQQVSLGLLEGAPAKSTTDANPSSLSTGGRGFDNGEGREDGSGITELPAAREGQIEMEDGGRKVKSTTGVEKELQSPVNKAANTSETVINGYRKSRPTAATALQSDDGSESNPATNGLNHSSSEGIAHLSTTPDPEDASEGTENATSQSAEIPTAPINTVKTNDTAIPGDSDGSTAIPHTTSHLLILLPVVACAAAAAVVAA
Tc00.1047053503761.40 | Trypanosoma cruzi CL Brener Esmeraldo-like | mucin-associated surface protein (MASP), putative | protein | length=285	MAMMMTGRVLLLCGLCVLWCGVCGGLADEETAGSGSGDELPPESQGVETSPQDPQGSQNRAPGGKENITPERIEEADDDDDDDDDDGETKAEEERSTERQSVQEGAAAPDPVSREENLSDSGQEKNQAILSAEDVSLSGSRESNANPTQTEFEEKKDSEKNPPAVEDALTTGNGGNTLPGGVARGNFPSSPEDGVDSRKQDGEETTSENKKNVPSPTTAVTPQSHREEGSEGTGEDTKATTVTANKTDTTNTQNSDSSTAVSHTTSPLLLLLVVACAAAAAVVAA
Tc00.1047053504039.180 | Trypanosoma cruzi CL Brener Esmeraldo-like | mucin-associated surface protein (MASP), putative | protein | length=455	MAMMMTGRVLLVCALCVLWCVAADGAVGVVSGGDDNSLKELFIPVARLQERQEQRAAGATADAKAAAEAAETAVAKATAAKVAAEAAAKAKAAAAETASKATAAKAAAEAAKAAAEAAAEAAAEAAAKAKTSAETDETAATKVTAAAEAEAKAAAASEAAKAAATQATATAEAATKAKAAAEKAAKEAATAAAAEAVTATAAAEAEAKAAAASEAAEAAATQATATAEAATKAKAAAEKAKEEAEKAKAAEKAKEAVTATAAAEAATAAKAAAEAAKEEAEKAAAATQEAAKTTAAAKEEAEKAAETAAAEAEAAEAEAKAAAEAAKAAEAKAKEAAETAAAESLRGTTVGEEAKTATHDQDNSVEHHSEEKQELLQEHEPERQEKEQHEKQQHQQREH…
Tc00.1047053506599.420 | Trypanosoma cruzi CL Brener Esmeraldo-like | mucin-associated surface protein (MASP), putative | protein | length=318	MAMMMTGRVLLVCALCVVWCGLSGIAADGAGGVYVSEFEYLFLNWEELLKNECEAENSNETNLSLKELAVNCCVYRAMHELCKDVYSKLFMETEFSNVEGVCKKYAAKPDEVKCPKQQTQPSPVTENSVKVSVPKALGNEGDLGKTPEEAPLADPPAKPTKGPPSSPVGGQPANADDVPVPKSEESSVSTKSTNDSTEGDTDKITDTDQEETSTSKAESATPKPTVASNNDDSNETDTDTGEEVPNNAPESDGAETQEEKQDENKEANPKETPVEATATKTTTATTGNSDGGTAVSHTTSPLLLLLFACAAAAAVVAA
Tc00.1047053506599.100 | Trypanosoma cruzi CL Brener Esmeraldo-like | mucin-associated surface protein (MASP), putative | protein | length=246	MMMMTGRLLLLCALCVLWCGAGAGGCSEAAPASPDTPSDKNTEKDEKTVVGGVGEVDQTGQQAASQAAASVPVSGTEEESELQTGAKASGTAEETIEKNKKMENGENEKANQDADEEDEGEKEETEEEKKQEKDDTSTTKRISAGGQEEPILSSRVEEASNKTKPQSTQTTGDKDPAADGAVTQEEKQNENKEVNPKETPVAATVIKTTTAATGDSDGSTAVPHTTSPLLLLLFVACAAAAAVVAA
Tc00.1047053503859.40 | Trypanosoma cruzi CL Brener Esmeraldo-like | mucin-associated surface protein (MASP), putative | protein | length=444	MAMMMTGRVLLVCALCVLWCGAGWVYAGDVENNAGEGFMASGVLGVNRLRVPSVCGKVAITLPSRMVSFITAAEASTNDDASGIIGGNPDSPSGAAAAGSVSGGAGGAGGSGGGGGTSGGSGNSAGGSDGNRDTTEDPKGVGGGSLQSPPSVDPNSSRIPNEVGESQNTEASLSPEETISPEAAAESGPTASPGNTPPKVETADKSKPKEEEKELSVTQAAAPISVNGNASTGEQNPHNDVGKVDHSSNQTPPPVLPSAVTSPAPSKEPALPATEPSPSDGSIPAPNVPQNAKDQEQKTSVLTIKMESNAPEIPSEDNVVQQQGQNTTTEELMETSSRVSQAETTTTSIYTSGTGEAQSTADADDAQRPNPSESQNDLEGTDIINYPTASEAAPQTAET…
Tc00.1047053506501.240 | Trypanosoma cruzi CL Brener Esmeraldo-like | mucin-associated surface protein (MASP), putative | protein | length=258	MAMMMTGRVLLVCALCVLWCSSAVQAADGLISDGSLEGENMVLTWYPVNNKTCEERSTNGGKLDESAFKSCMHELMNEVCEAYYSMKSSESHVTEADSICGKYTGDPSEEDVQTSTPQEQPSPEVETPVASQTPETSKVEAAEMGSPPGVPAGDSPANPTEGPQSTSDATDTANNEAEKSSTEVMPKNAPESNATRKEEEKRNEKNHSNTKETPVDAEAKKNNTKTTDSDGSTAVSHTTSPLLPLLVACAAAAAVVAA
Tc00.1047053506499.40 | Trypanosoma cruzi CL Brener Esmeraldo-like | mucin-associated surface protein (MASP), putative | protein | length=438	MAMMMTGRVLLVCALCVLWCVTVFGIAMDNRCVEDDGNVLTHTHNGGNDRVRLKADFGLISTRMGLIKVVEAGEREGEDLESVDAPLDSVGGKSPSSLLAGSEDNEAPGAGGGQGAAGAGAASLPSGPGVPGTGDENRQSLMAGQKGNEKKNLDPDSKEPKESQDQTTDQLSSSSGSTSSLPREKPSSTGTSDINQLPTDTETKGDVDPRNNSGDDEERDEEETGREKEENKLQPETQERGNNAEVPQSLPAPPSGGPAPTKPSGGPASSLSESEGSPPTEPKNSQNPKKVTKENTPSESKMESKATQPPSGDATQGRHSHDTDTEDSTKNAAAGSPAEPTTSSSSTSGSGDHVQNKADKDDAQSSEEQHDSLETGNTNVVPTLSETAPQTPIKTPANT…
Tc00.1047053506769.80 | Trypanosoma cruzi CL Brener Esmeraldo-like | mucin-associated surface protein (MASP), putative | protein | length=279	MAMMMTGRVLLVCALCVLWCGAGGRCDEDKAGSGIDAELPPAPVPLETSQQDPQDLKNGVPGVKGTASLASFPPKDGDADGETEDQEESKEGQSSEKGNVALGSDSRERNLIGSGQETGQSIAPAGDISPSGSKESKANPTQTEIEGNKSADKNSPSAEKALTTVNGENTLPGEIAEGNLPSPPEEDVASREQDGEDTTSEGEKNVPPPETAATPQSHRDKGSEGTGEDAKATTVTANTTDTKTKIADSDGSTAVSNTTSPLLLLLVVACAAAAAVVAA
Tc00.1047053506765.74 | Trypanosoma cruzi CL Brener Esmeraldo-like | mucin-associated surface protein (MASP), putative | protein | length=253	MMMTGRALLVCALCVLWCGAAVEAEGDGSGVGSGDADGNMVLIWYIDANETCKKKNTQGEKLDKSAFKSCVNAAMKEICYDYYNETPSESRDFESDEICNNYIGDSEETIDTSTPLTEPSHDAEKPVATPTPETSKVEAAEMGSPPGVPAGDSPANPTEGPQSTLAANDTANSEAEKDGKEVMPKNAPESNASRKEEGEKKHSNTKEKPLEAEAKKNITMTADSDGSTAVSHTTSPLLLLVVAYAATAAVVAA
Tc00.1047053503503.40 | Trypanosoma cruzi CL Brener Esmeraldo-like | mucin-associated surface protein (MASP), putative | protein | length=282	MAMMITGRVLLVCALCVLWCGAGGGGCTEGQLPVVVSPVNPASGAGVTHNPADHTVPGGAGKHSAEQTQLNNVEGSASRKVSLEAPLQPVSTTQQTPSSSEPTDSLTNSQSSGGKRQDVQHEGPPGEPETSLNQEENKDVSNGNQQSIDPPSHSGNDDVVSSNSEERTEDTPRSTEIIVAVPSEEGQERENVTPSLEQPRETSTAAPAITTQTSSMRPTDVGESNTVKMSDAAPQSTGTANTNDTTTKIANSDGSTAVSHTTSPLLLFLVVACAAAAAVVAA
Tc00.1047053510373.90 | Trypanosoma cruzi CL Brener Esmeraldo-like | mucin-associated surface protein (MASP), putative | protein | length=294	MAMMMTGRVLLVCALCVLWCGAGGRCDEEGPAVPAGGAGPPPGSKELGTLPQDTQELKVGSQDIKVKVPPAPSPSLEEDEDEDSNPNEEEETTEDTEEEEEEKIKAQNETHEGKNNEGASIPPPPPIPSGDPTAERGNPQNPKKVTNEATPSGPKMEFEAPEPPSGDATQGQHRHDTDTEDSTKNAAAGSPAEKTTTSSTSTSGSGDHVQNKAEENDAQSSEGQHDSLETGNTNVVPTLSEEAPQTPKTITAARINGTATPDDSDGSTAVSHTTSPLLLLLLVACAAAAAVVAA
Tc00.1047053510373.60 | Trypanosoma cruzi CL Brener Esmeraldo-like | mucin-associated surface protein (MASP), putative | protein | length=567	MAMMMTGRVLLVCALCVLWCGIDGVAETEEPGIDVAPGVDEYLVVEWRAQLRRECAEEVSRRTGGRANVSAVEECLREGMESLHAVVDGRRRWRPQRYALVAENPEDGPPEVISVGAPPPLPGQKTQGSLQELSLGDPEKLSEGGAGRGTGLGSEQLQPEELPVTKQNESEVEGELIRDENNSELEKKVLVDSDLTKYQTMNVPEIQPEAVGLLLLSRDGRAAGIPGGDSSELSSEVSRLSEASGTGGDDQQKNTPGKEKQAATPPQPVPVPHSKPSGSAGTVPGEGGRLEDLLPETPVKETAPAAPSSRESFHTASLPAKEDTESTKPADVLLKQGNIPTTDATQNATTEVQGETTSSSSAADDDNALTNDADEGNAENSNDVSASRAAVTDEKQQRE…
Tc00.1047053503977.30 | Trypanosoma cruzi CL Brener Esmeraldo-like | mucin-associated surface protein (MASP), putative | protein | length=243	MAMMMTGRVLLVCALCVLWCSAGGGRCGEEIAKDPVGANDAPGNLGEDETEKAEPAALGHGDLGLNPETTKDVSQGGPSEKPLGGTGGGAVENDEGLLSSGRGDEFKSPSPEEEPPETDDPGKRIEEEEVELRQRRNEEKKLENQPQLQVPVAQQEQSALPQPPQSMQQPSPPQEQPRQQKQQPPHEHPADNEQESKKNKNAVFANKTENAQDSDGSTAVTHITFPVLLLLLLVAAAAAVVAA
Tc00.1047053506759.80 | Trypanosoma cruzi CL Brener Esmeraldo-like | mucin-associated surface protein (MASP), putative | protein | length=297	MMMVTGRLLLLCALCVLWCGVCGGGCSEAAPEAQLIESEDNKRKGENTTIDGVGEVDRLGQPAASQSAESVPVSGSEEESASNPSPALQPAAKASEVANATTENNKNTTKKEGEADNDEELKDEEKEEDEEEEEDEEEEEDEEEEEDEEEEGEEVEEKKEEGEEVEEEVELDDGKEEEGEEEEKDDTSTTKGILAGGQEEPILSSRVEEASNKTKPQSTQTTGDKDPAADGAVTQEEKQNENKEANPKETPVEATVIKTTTATPGDSDGSTAVSHNTSPLSLLLFVACAAAAAVVAA
Tc00.1047053506759.40 | Trypanosoma cruzi CL Brener Esmeraldo-like | mucin-associated surface protein (MASP), putative | protein | length=456	MAMMMTGRVLLVCALCVLWCGAGGRCDGGETAGSGSGGGPPPESKEIETSPQVKQELKDEARSVKGKKPPTSSEDEVEEDEKEDNDDDDDDEPEEEKEKSKEKEDAQQTRKSKSSSKEVAPLTIPKASGLSEAGGGSPSGVDGVGSSESSGGSEDLNLEVSAPVVNFPPLLPNAAAGGLQNTDGALSSQKNNFSETGVHSGTTPPAPSLPKSQAPAITKPEAEEQSSTEQDTEDSPDTEEVTTGKENVQNTVETGIPSRSSSAASKPPVQLTTPILTQSPAVALPERSALAPSEKKSTAPSFSAGEGSRRATNVAQNSKEEKNEKLPSENETESKAVEQPSGDDLAEQDSPARTTASPIPASGSAEAQRNADADNSNAQALKYEGTNKNSETGYTNLAS…
Tc00.1047053506613.50 | Trypanosoma cruzi CL Brener Non-Esmeraldo-like | mucin-associated surface protein (MASP), putative | protein | length=352	MAMLTGRVLLVCALCVLWCGAGGVYAEDDAGVTSPGASASDGKSFQEPPPIVHGGSHNSVLTASDVNEQTDETDKEVLLTKEVAGSDEVPQTSEEIPPPSPSPKKSKGGGGPPQEDDLNLEKVDENVMQPEKQRRVEEGLETLGDGEAGVTKQNEGIGVQSQDHETPVQEEDTINGEGHQQTHGKDQQTNVEDIPPRKSAGDYSSGEHKGNDGSNEKEEKEGEEGVEGRERHRAQEREEAAHVSGAPKVNSTDIQQEVQRTHAGETPTGIKQKAGEEKDDEAEEEREEQKKQNQENPPGKVQETITGANATNQINTMPGDSDGSTAVSHATSPLFLHLVVVACAAAAAVVAA
Tc00.1047053510197.20 | Trypanosoma cruzi CL Brener Non-Esmeraldo-like | mucin-associated surface protein (MASP), putative | protein | length=476	MAMMAGRVLLVCALCVLWCGGVFGRAMDDYCSEGGCIASEVLGACFSQMSGGCNKTAITVPLRSTLPITAVEALAEGETPVAGLNDSGSSEDSVAVVPVSVGAAGAAASPSGPSGGSDGKNEPSGPPSLDVDSSADSSNGEAGSRGSTSSNAVGDPPRENPSPDVAAAAHNSPLPGGVAGTTPGNKGEKEEEKEKKKELDEENKRNHGQENQSRPANQSEGEIGREGERLHKKTKGPKGEKEQIQVVEHSIENQGTLHEPGKQPREIKRENDQSKHQNEELKAGQEKENPLQAIKQNSDAEEEKEKKKRQDQRPQEVTAPLASSSGSEAKRKSQPPVPPEALHTKELTDDLREQLEEETPLVPAQSKSHGTTDPQSSPASAIAGGAAVTHDADEENATG…
Tc00.1047053509755.40 | Trypanosoma cruzi CL Brener Non-Esmeraldo-like | mucin-associated surface protein (MASP), putative | protein | length=292	MAMTMTGRVLLVCALCVLWCGAGGRCDDVVTAALGSGGSSPKSTQLETPPLDSQELKDEAPVVKEEVPPASPGIKAEEEEDKDDDDTGEGDGQEDGGAEGEEKPIERQDGQGGTVAPGSGYRETNLSGSEQENHQSITPAGGISHSGSQESKSNPTQTEVEEKNGKEENTPAVENPLTTGNGENTLPAGIVEGNPSPPPPKDSVDSREQDGEGTTSEGHKNVPPPETAATTQSHREKGSEGSGENTKATAVTTNTTDKTSTQNTDSSTAVSHTTSPFLLLLVVAAAAAVVAA
Tc00.1047053509753.60 | Trypanosoma cruzi CL Brener Non-Esmeraldo-like | mucin-associated surface protein (MASP), putative | protein | length=403	MAMMMTGRVLLVCALCVLWCGVSVVMASNVGGLAPHADINVFFGRWYSLMMGDCENTSAFENGTVNESAVEECKREAKKALCDLFYGDHSGEHDASHLHSICSPDVGSGGAVDQQAQEQIPTLRETGNPAPPTTPQGLSEESPDTPPTPASAGASSQAPPIQASSEPTVLAKQAEPNTAGSVPPKQSQGGPEAMRPPQEPPKVTSIHDTATQRDSPTEDRAEQTLPPAKANDNSNDHNEEGTAEESTVDTPASGAVQTEGDESETPGSGLKKTKTPHNTVEGSNTVKPGDSESSPAAPPAGESDTATTTRPNNHDARSLNKNGNNTFTEEVDQMEAAIKPKSAPDSIDTAAANSEASTAAINISTNTTNKTNTVDSDGSTAVSHTISPLLLLVVACAAA…
Tc00.1047053508247.130 | Trypanosoma cruzi CL Brener Non-Esmeraldo-like | mucin-associated surface protein (MASP), putative | protein | length=404	MAMMTGRVLLVCALCVLWCGVSVVMASNVGGLAPHAEINVFFGRWYSLMMGDCENTSAFENGTVNESAVEECKREAKKALCDFFYGDHSGEHDASHLHSICSPDVGSGGAVDQQAQEQILTLRETGNPAPPTTPQGLSEESPDTPPTPASAGASSQAPPIQASTEPTVLAKQAEPNTAGSVPPKQSQGGAEAMRPPQEPPKVSSIHDTATQRDPPTEDRAEQTLPPAKANDNSSDHSEEGTAEESTVDTPASGAVQTEGNESETPGSGLKKTKTPHTTVEGSNIVKPGDSESSSTAPPAGESDAATTTTQNNHDARRLNSNGNNTFTEEVDQMEAAIKPQSAPDSIDTAAANSEASTTAITISTNTTNKTTTGDSDSSTAVSHTTSPLLLLLVVACAAA…
Tc00.1047053503771.90 | Trypanosoma cruzi CL Brener Non-Esmeraldo-like | mucin-associated surface protein (MASP), putative | protein | length=454	MAMMMTGRVLLVCALCVLWCGACGVYARNRENKALDGCTASGEFGKKKLYLSSGCNKTALTLSLRSVLPIVAAEVSVDENDYDQTVIGPALVSSEEPSILPPAALSDVSVAPGVGGVGGVGGGGESGASNLGSPGSGGGSQLGGVSSKATPSGVLPTPLPHTPQTGEGLQPSGVKPSTPSRDPQTTITQSGEIKTPSSTTPPKVEALVEGPKPEAERQVANTHEEANSQVTGVNANENSTDKRATREETPPIVLPIDSTPPVKLTTPPPLPTPEVSQPKASPPVTVSETGESSTTRDLSQEPKTQTNENSPSQNKTEPEALKELSGDAETEQQDQDKDASNMVKAAVIGRHAETTSSSISTNDSDDAQSTGDENNDKAERPSPKETSNHTAHNTNDAPT…
Tc00.1047053506139.40 | Trypanosoma cruzi CL Brener Non-Esmeraldo-like | mucin-associated surface protein (MASP), putative | protein | length=376	MAMMMTGRVLLVCALCVLWCGAGGGFGEEAPTVSVPDLPTADTVAQGITEMTGDAGNGGPQDGKEKLQGETKPEVNVNNSENPAGTPSGVNAEEEEDDKEETEEEEEIRDEHNVETEPRKDQGEEAEDGPGVPNARPVASAQQHLQPAPSTGSKSPSGSLETTLQATQTGLQQSADTPNNLPTGNNKINKETGRKTASDKTAEETSPSSLREGVVDIQKDAEGNNEKHQNNPHLPATAATLQVHQQDGKLDTINETILSGETNNENIQQNDSSSKSVKAVQSDAGTEGNPTANELSRPSIEDATPISKTHDFNKDSDSTENVASETAGSVTAPNTDSKPGGTAMPGDSDSSTAVSHTTSPLLLLLVACAAAAVVAA
Tc00.1047053504155.230 | Trypanosoma cruzi CL Brener Non-Esmeraldo-like | mucin-associated surface protein (MASP), putative | protein | length=362	MAMMMTGRVLLVCALCVLWCGAGRCQEALLVSQSEVPGAIEGDGGQPRGSSGFKMPESHAPGSEASVREVQQEQDPSPPREETQLGTKGGNMVEKAKEKGAAKDAGKEGELDGKTIELKKPEDKLTSVEGQQLNNNEGLHPTTLNGPNGVETTTPSREILSVREDQQDLSSSLLPPLHNTSPGGTPPSTPAAGRADTKSHENDIGKKNSQQSVVGDIGQNNDTGEKAVDSTGEEEGSRLSVATVEEMSETTKKSDSGGTATTTAVGTDIGTEETPPTNHPSKPSTEGATTPGTTSDGEAASTNKYDTVSQNAGSTTAATTNATTGDTAKKGDSDSSTAVPHTTSPLLLLLVACAAAAAVVAA
Tc00.1047053504155.160 | Trypanosoma cruzi CL Brener Non-Esmeraldo-like | mucin-associated surface protein (MASP), putative | protein | length=366	MAMMMTGRVLLVCALCVLWCGVCAVGVSMADDSENTDVSQGSAKGPPSEPAGRNNGKQESSDQVSQGLQKVGEPLDSKKEAVGNQRKDPKIETPTTDKSMDDKGEAEKEQIRGSAGEESGELLEEREAPLDGQGGEGQARQAGNGSAKVGGHSSATTPSEGERPGTGESSPPGSLLPPASTQGNGAAIPASLQGAPAATMKTNEKPVENPRAEPEKEKLSSEDDVPEQTSQGVNDGVEPNNDSQKKENVSVTLKERNGESDGDSESTQTRPLAVGDASNMDAERGTEIGLPKNNPTANNAVTEGAKRGDNKHSTRKETPVKATAITNDTARTGDSDGSTAVPHTTSPLLLLLLVVACAAAAAVVAA
Tc00.1047053509545.50 | Trypanosoma cruzi CL Brener Non-Esmeraldo-like | mucin-associated surface protein (MASP), putative | protein | length=279	MAMMMTGRVLLVCALCVLWCGAGGGFANDEKSGPGNRAELPLASQGPETAPQDSQGSQNRAPGEEENLTSVLGEEADGDDVDREKKAEEEEITERQGSEGGTAAIGSDSRETNLSDSEQETGQPIVPAGSISPSNSQESNANLTQTEVEGKKEPDKNTTTVEGALTTVNGEHTLPAGIAEGNLPPPTEDSVDSREQDGEDATSEGKKNASSPETAATPQRDREKGSEGTGGDTKATTVTANTTDTTSTQNSDGSTGEFCNRTDSICFVVCAAAAAVVAA
Tc00.1047053511839.20 | Trypanosoma cruzi CL Brener Non-Esmeraldo-like | mucin-associated surface protein (MASP), putative | protein | length=501	MAMMTDRVLLVCALCVLWCGAAVVAVGDVIGEVGIKDESSKALQVDSQAREAGKRDVSGPEAVVPRLHEQQGKNARKNDDSAIQPTRQVKVEEEDRDHSEEEEEKENEGSLEGTVKDGEVLPSQAEGQPRSNEPPPPPASGGSRNGVISGGGSKLGESSNGGEGPTLNSSSSSGDGKPPAVDGSGSGGGTGSVPGGKGIGGGGGGTPGVESLKFPVSGVALPPSTPAAGSASSAQNLESSERSGWPEPTVSLRIAPLNVDARKESKPKDEPQTFSAQGEAERQVTDEETSKKEAKESVVEGKRLFNLPHNASSTPAGPAVRLPEGSQVQGNRDEGGGLPPEATKSETSTGQKHGTSQSQNESRGTKFPSKNEVAVQHGHVTVPSDSMTNASANSQGVTT…
Tc00.1047053511843.10 | Trypanosoma cruzi CL Brener Non-Esmeraldo-like | mucin-associated surface protein (MASP), putative | protein | length=303	MAMMMTGRVLLVCALCVLWCGLSVVANGGTDDLVSGRDEKNAEHLSSSDLSLPVRQGEPTAAGGGRGSTNSQEGKEASMSNTGIRLPQEQEVKLDAAPHKPTGNEYENKGPTEAGADTRNQPAPPPPPISLSEEEDDELTKATQDQDSPVEQESTQNNEILQEEPGHELNTQNPLPQEQHTSEQPQVKQEHGKEKQRSGQLEQREHREEPKDQQQKQEKQDEESIKHEEKQQQQKDEIQDQQHQQHEHPTENEEESAKDENVVRTNVTAAKGDSDDSIAVSHTTSPLLPLLVACAAVAAVVAA
Tc00.1047053505297.60 | Trypanosoma cruzi CL Brener Non-Esmeraldo-like | mucin-associated surface protein (MASP), putative | protein | length=320	MAMMMTGRVLLVCALCVLWCGAGGVYARDIDNKALGDCMTSGVLVTNCSHVPSGCDKTAPKPPFRSALPITVLQADASEGKDLTSQGDNLNSSESSGTGAPGKASENPGGIPGTDDSSGGGSSGAGGKEARREAEGMNEASSGKQVTNEKEVLSPAGGGSAPDPNGTHNSPETNAVNSASENEPESNSLERSSEDGEAGQQDEEADAQGTQETEVRQGTAASPVSTSGSGGAQSEADADVDDPQRPNPEGPQNDGTEAGDTHGPTAVSDAAPQAAKAITAQTNGTVTPGDSDGSTAVSHTTSPLLLLLVVACAAAAVVAA
Tc00.1047053510625.190 | Trypanosoma cruzi CL Brener Non-Esmeraldo-like | mucin-associated surface protein (MASP), putative | protein | length=279	MAMMMAGRVLLVCALCVLRCVAGGVYARDVDTNALGGCMASGVLGENGSHMPDGCNKTAITVPLRSVLPITAVEAAAEEDNAGGTRNNSNSSENLESGASTASSAVPGAPAGGGSSGTSAGGQGTGGVSSGSSEGPSTPAALPASSSGGTAGSSGNNSSNTTGDSPTGNQSSTAEAHNSSLPEIPAGTTSGTGHTRQEEEEEEENERQQQSDETQVQQQEHEHPAESGEESAKDKNALRTNATANTGDSDGSTAVSHTTSPLLPLLVVVCAAAAAVVAA
Tc00.1047053510629.70 | Trypanosoma cruzi CL Brener Non-Esmeraldo-like | mucin-associated surface protein (MASP), putative | protein | length=477	MAMTMAGRVLLVCALCVLWCVAGGVYARDVDTNALGGCMASGVLGENGSHMPDGCNETAITVPFRSALPITAVEASTGESVSDSTDIYPDSLSVPPSPPPVTGLPEALKAPKAPQDPPESDVGQTGVGNRLSLVPNDDSSGGGGFEENGNSNKSGVSASEFSTVVGASRSSIPPEVGGSENKSGAPPNLKLESPETNEPRERILVETNKDTQKVSKLEENPESSRKKEKANIRGTSEEAGKNEAGRSGVEAHGPSSVLSADGQLQHQGTTVTMTQPPPPSPEQQTSAVSPSPGVDTPAARSREAGDPEEGRGIPPARKASHNSTDEKHKAPPLRSEKESAAPKPPSADGVLEQNSEDTTTKEAIKMDAHTDGPAATSEQSTSASESGVVKRNESEDGDN…
Tc00.1047053508979.60 | Trypanosoma cruzi CL Brener Non-Esmeraldo-like | mucin-associated surface protein (MASP), putative | protein | length=422	MMTGRVLLVCALCVLWCLTGFGDARDNRCIEGDGNVLTHTHNGGNNGLRLKADFGLISTQIGLIKAVEAGEREEESESDNDSLVKKDKTAPGSEPAVTGDNERRGTGVVQGVAGAGTPSLPASGPGVSRTGAETRQLPVAVQEGNEKNNLDPKKKESKESQDQNTDQLPSPSGSSSTRSDEKLSSKVTSKITPLPKDTETESGADRQDKTGSEEAIEEEDGDEDKEQKQEKNTLQPEKQEGQNNGGGAPPVPAPPTGEESPTAEKESSQNITKVKKENTPSRSKTDSETTQPPPGDATQGQHSHDTDTKDSTKNAAAGSPAETTATSSTSTSGSGDHVQNKADEDDAQSSEEQHDSLETGNSNVVPPLSDTAPKTARTTTDAQTHGTVTKVGDSDGSTA…
Tc00.1047053506995.70 | Trypanosoma cruzi CL Brener Non-Esmeraldo-like | mucin-associated surface protein (MASP), putative | protein | length=302	MAMMTGRVLLVCALCVLWCGAGGSCEEEAGAPVSGGVPPPAAKELETAGQGTKNLKVGSPDIEGKVIPAPSPPTEEAEDEDSDEEEETAEETEKDKKGEKEKNKLHPQTHESQNNEGAPPPPPTIPSGGPAPSSTAGEGGPLPDQENLQKLNKAKKENTPSRSKTDSEAPEPPPGDATQGQHNHDTDTKDSTKNAAAGSPAETTTTSSTSTSGSGDHAQNKADEVDAQSSEEQHESLEIGNSNVVPPLSERAPKTARTTTDAQTNGTVTKVGESDGSTAVSHTTSPLLLLLLVACAAAAVAA
Tc00.1047053511667.50 | Trypanosoma cruzi CL Brener Non-Esmeraldo-like | mucin-associated surface protein (MASP), putative | protein | length=467	MAMMTGRVLLACALCVLWCGAAVVASAADGAEGDGGAGEYLIFRWRAHLRRKCVEKVNRRTGGCANASAVEECVRQWMDGVRAVADGRRRWGRHRYAVAAADGPFENDSTPESSLQGQIGSGAGVTGGQRLEPSLRSDTGISDKATAEEETLTRPPEAPELVKNRTEEIINDQEKEKEKKKSAEEGNEDEVNDNGEDDNASTESPGDDYDEEEEDLEAGTNKKEGRDGDVVGDNSLDDHAIVQLAAPVDVERQERSLTLNNGRSGGKGGAGETRVPEGAGLQGAEKESAKLTHETGADLMETEGLKEGADQTDAGKQQAIDEAKSNEAAPPATREEMKKEALKEAKKATANEDVIRKETTEKGKNGAERGNGESSDKAGKEEKENEERKVEEANNEPQD…
Tc00.1047053503519.30 | Trypanosoma cruzi CL Brener Non-Esmeraldo-like | mucin-associated surface protein (MASP), putative | protein | length=359	MAMMMTGRVLLVCALCVLWCGAGGGCDDTPQASPSDSGGTVVGTGAGQSGEADNAVCGVGPSGSSSGSGVKSMVSASFSACTLSPPNPVDGDVLQGGKGTTATLSMDSSEKSVKPQSAEPPAPAQPNLDRQEASTSNAENHSPIKPHTAGNEVVSGGATGKENTQRAAVTGGPSSDTRSTTLQAAPQEQPKTELIIVPAGKELQISTEEMHQTSPSEAQKLLLGQETPSKDDAEDQNTEGTAASDSVKDEAASSLVETTAPPISTSGGADTKSVASEDADNAQQPNHKEAHKDPEPQNTSPAFTTTEALPQTAIPLTTAPTNDNTTPGDSDSSTAVSHTTSPPLLLLVVACAAAAVVAA
Tc00.1047053503849.40 | Trypanosoma cruzi CL Brener Non-Esmeraldo-like | mucin-associated surface protein (MASP), putative | protein | length=405	MAMLMAGRVLLVCALCVLWCGAVFGHAMEDYCSEGGGNGLRHTSNGGDDGVSLKADCGLLSTRMALINAVEAAEAGEKPSRPDPPQDTEESLPDNKLGNNANGTGAPDSGGGSVSVQPAGIPPTPKGSDKEEKGKKPEVEDTSGEKVAGDQEQKDGTTTGPQLQRADQLSSSSSGSSDTEGVKRPSSKENSEISESSDNPPQEEGEKDLGSASDSHEEEAEEKETEGDQKNAGNQAPTEKRGDAAKHTEIQKATTEPNGQSSPEALEGVKQSEEVQSEKDSKNNPQTKSVDSIAANQQNGPSADHGESGLPSPTANGDAANNEADNSTEDGIPNSDPAADGAGTREEKQNENKDANPKETPVTAAAMKTTTATTGDSDGSTAVSHTTSPLLLLLVVACA…
Tc00.1047053457979.10 | Trypanosoma cruzi CL Brener Non-Esmeraldo-like | mucin-associated surface protein (MASP), putative | protein | length=350	MAMMMTGRVLLVCALCVLWCGAGGVYARDLDNRALGGCMASGVLGMNASYEPNGCNEYMPTPPLRSALPIPAIQAEDGQVRDTPSGPGSGGGGGDKGARDPAGGGDGHAASGPVAGPTADPPAGVLDPTGPGGNDDSSGATGLPGAAVSSVGPSSLPGPANSNAASVGLPAGSENSNTGCGEVSDCGSQGNLEKATVEKEDFTVSKAQKPPATQNTKSKDNEENPAEASSTESENTEPQQEIKTPVDESDSTSTDASTAVAARSTSAGSQEEATASSSNGSHSPLQGEVFTGTDTPENAPSPAAAETEKRQGENVTTPGDSDSSPAASHTTSPLLLVVVACAAAAAVVAA
Tc00.1047053510697.40 | Trypanosoma cruzi CL Brener Non-Esmeraldo-like | mucin-associated surface protein (MASP), putative | protein | length=276	MMMTGRVLLVCALCVLWCGAGGDGRAEATLPAPPVPPVTPPEDNTQKEENTVGAAAEVGQSGQKSALEEKSPKASGSPEVQASQSPAPKSRGEALEKAGAGTDNKDQETEGEKKKDDEEEEVTKKEKAEQESEELEEERRGERDEEEEKSNDKKEGEEKKKEKAVTGTAEGTSAAGQKQPSLSSGAAGASNITNTNRTQTTGDGDSTADAAGTREGKQNENKEANPKERPVEATATKNTTATTGDSDGSTAVSHTTFPLLLFVVVVACAAAAVVAA
Tc00.1047053507071.20 | Trypanosoma cruzi CL Brener Non-Esmeraldo-like | mucin-associated surface protein (MASP), putative | protein | length=330	MAMMMTGRVLLVCALCVLWCGAATVVSTAPDATRAQSVWPEYLFLNWHELFRNECKVENPYENEDLKGLAVNCCVRDAMRELCSSFYGKTVMENKDPNVEGICKEYAGKPDDVADCPKPQTNLSPAAVTLVKVSVPEAPKDKEKELRKQSEEAPKAPPEEAPTPLARTPLTNSPANPTNVSPSPPLKGQPANEEEVPVPNSEEGSLSTGPINDSEEGDTDTVTDTEQDEPSNSQAEPTTPTPTVASDNGDNETDKGTGEDTPNNTPEPDVAGTEEKQDEDKNNKPKERTLQVAGIKTTTATTGDSDGVKATSPLLLLVVACAAAAAVVAA
Tc00.1047053507071.100 | Trypanosoma cruzi CL Brener Non-Esmeraldo-like | mucin-associated surface protein (MASP), putative | protein | length=357	MTMMMTGRVLLVCALCVLWCGVCGLPGIAADGVGGGDGSAGEDLLLQWRAWLRRECAEQVSRRTGGGANVSAVEECVRQGMESLHAVTDGRSRWRRQRIAAAAAADGAGNEKFIAGAISQEGRSGKDNVLSSVKQLESPANSGKETAGRSETGATLQNIAETRARGETEKEDLISDKTNSEKEENEENEKKKNAKQSEREDDEENDEEEDGSEEAEVKDEKETKEEGGKGDEANEGKKRKKKENDTGTTKEISAGSEEQPILSSGVEELANQTNPKSTQTTGDDDPAADGAGTAEGKQNENKEANPKETPLEATATKNTTATTGDSDGSTAVSHTTSPLLLLLVVVACAAAAAVVAA
Tc00.1047053507071.180 | Trypanosoma cruzi CL Brener Non-Esmeraldo-like | mucin-associated surface protein (MASP), putative | protein | length=469	MAMMTGRVLLVCALCVLWWGLSGVAADGAGVVSDGSLDEDLILHWRTRLRRKCAEEVSRRTGGSANASAVEKCVHQGMDGLRAVVDGRRRWRHQWYAVVAVEGVDDGKGNNGQSNDRPKGSSPSVQGLQEGSGLPGVEGGSLNPPAREDTLKLSGDAISPEGLKVNAGADPAKITASQRPKEDSTAAGTRNHPPPGPSPPTSPKEENAVLLTNLKGTKTEIEIEPKDQALPVGEQGLHNQEGQSPQGKEHQPTVEPKASDIPTERPLEGGEHAVDSQEEDRKNKVVAGRKQTGDGGHEVSNENVVRVPVEPKVNSTEIEQEVTRTHTGEHLVGDAEAAEKEKQREQRADGQNEKNEKGPVTRTQQREQEENQLPHQQEQQEKQGILPASPAGLETTQRS…
Tc00.1047053508433.10 | Trypanosoma cruzi CL Brener Non-Esmeraldo-like | mucin-associated surface protein (MASP), putative | protein | length=324	MAMMTGRVLLVCALCVLRCGAAAMASAPDVAAASPAAGKGGPEEDHSLGAQTGNSTNEQSVVVISPPESPLGTEEEEEEEVETVQKEKLESKTKEEETPKLTSPQVGEGPPAPVTTRKNEKPAETSDATPGKGQSSSGDVSTRPELHKKPSEEQPSSTAPQAPAPAAAAQIKNESTTSADVVSGQQIKEESQHDMQSEGTSGKEENVPTTVTKKDGPTESNAESTPTTPSASKDAITNDDEKSNEEEIPKHDQTPDGETMNEASQVGNNEGNTTKTQTVEAAAITNNTATPGDSDGSIAVSHTTSPLLLLLVVACAAAAAVVAA
Tc00.1047053508433.180 | Trypanosoma cruzi CL Brener Non-Esmeraldo-like | mucin-associated surface protein (MASP), putative | protein | length=394	MAMMTGRVLLVCALCVLWCGGGGGYAEDVDVAVGGPGTFGEGGGGAGGQSPPADGSRGGSRGSKADGSHLGESDASDSASDDISLAPSPALDVFPTLSEMPLPQEEEESEAKQKHPQTGPQVASTPKVSGREAIDSDSQKQLPDKSKTESITNVGGGETADGGKENNAQNNGLSSNKSDPQPLLEPGIPKVSLPTEPSQPPADLSLPPHELPTVPSPTGLAPATAVSAGETTPTASTGSQNTRETTSTKSPSNAKAEREAQEKPSGNVAPNQNRHYTDTPGSMKGATTSRPAETAVPSLSKSGSGGAQNKEDKVDNGAQRTNSKEPQDGPEDDTSDAPTANETPSQTPEKATTQTNDTTTPGDSDGSTAVSHTTSPLLLLLVVACAAAAAVVAA
Tc00.1047053503645.40 | Trypanosoma cruzi CL Brener Non-Esmeraldo-like | mucin-associated surface protein (MASP), putative | protein | length=268	MTMTGRVLLVCALCVLWCGAGGGGCSETTPGSPGSSGTPPVNDNDSKSDNNSTGGAGEGVQTGKQAVPQAPAPPASGLPEVPARPSQGTQSGGASETPSTKKDSMVQNTEVKKKEEEEEEHGGNEEEEEKQEEEEEEKRQEEEEDGTEEEETKKEEAGTGTTEVTSAGGQEQPNLSPGAAGASNKTNPNSTQTTGDDDPAADGAGTPEGKQNENKDANPKETPVEATAMKTTTATTGDSDGSTAVPHTTSPLLLLLFACAAAAAVVAA
Tc00.1047053506459.10 | Trypanosoma cruzi CL Brener Non-Esmeraldo-like | mucin-associated surface protein (MASP), putative | protein | length=358	MAMMMAGRVLLVCALCVLWCGAGGGFGEETAGRGSGADLPLESKGLVTSPESSQGLQGGAPGGEGNLTPVVIHEADDDDDNGKTKAEKEKINERQSVQGGTIAIGSDSREKILSGSGKKTGQPILSAKGISPSGSLESNANPTQPEVEGTNTEENTPAAGNPLTTVNGEQTVPEGVAGVNLPSPPEEGVDSHEQSGEDTTSEGEKNVPSPETTATPQSHRDEGSEGTGEDTKATTVTPNTTDATNTQSSDDSTAAAAAVQPEDGMESNPAKNDLSPPSTEVAIQLSTAPDAEGASNSEENTKSQSAGNPNVTIATATQTNHTTKPGDSDGSTAVSHTTSPLLLLLVVACAAAAAVVAA
Tc00.1047053503973.150 | Trypanosoma cruzi CL Brener Non-Esmeraldo-like | mucin-associated surface protein (MASP), putative | protein | length=270	MMMTMTGRVLLVCALCVLWCGAGGGGCSETPSVISGNASDENTQKEKEMTVVGGEEGEQESKQAAPQATSSPTGSGLRGVPVNPPQTTQPGGEASDPANTTKDNKDQNKKDKKEEKEEKKENQDEEEDDKNEEEGKDEDKDDVKEEDGEEEKKEEDEEEDYISTTMGMSAGNQEQPILSSRVEEASNKTKPQSTQTTGDKDPTTDGAGTQEEKQNENKETNPKEKAVEATAMKTTAATTGDSDGSTAVSHTTSPLLLPLLVACAAAVVAA
Tc00.1047053503973.190 | Trypanosoma cruzi CL Brener Non-Esmeraldo-like | mucin-associated surface protein (MASP), putative | protein | length=362	MAMTTGRVLLVCALCVLWCVAGGRCDGEDTVLVVVSPGGRSNDGQSGPGPAPPSPPGIGTSGPGSIVPESEGSQEIIAGTYSEGSGEKNYKDEDGEEESVAEDGENSRNHERLSEQPTQQEVSHEETPEEKGLKERLKEKDVYPPGEEVIKGAQQSQSQQPPPQQLQVQITAPAGRGGTTAATGPARPPAPAEPSSMDGSRTIEPTDSRSPSQESHDKSPLLTKTESSAPVPPLKDAFPEQHGQETTTPDSVMSAPAGRQARNTAPSTSTNDSGEAQSEADGSDAQRPNPNESHDESDSGKTKVPTTLSEAAPQATETVAATQTNHTKTIGDSDDSTAASHTASPLLLLLVACAAAAAVVAA
Tc00.1047053511255.50 | Trypanosoma cruzi CL Brener Non-Esmeraldo-like | mucin-associated surface protein (MASP), putative | protein | length=366	MMMMMTGRVLLVCALCVLWCGTAGAAADGSEERADLSGIGGGSLPELKEIGKSPEEPQGKKDEAGDVKGKKHPASSEDEEEDDADGDEEDYDVVDDDDDVEEEEREEETVETAETEIPNDPTKEEASSPPQSKHEKGPAAAPAEGIPTTQSPATPVQPTTQGQPPTAAPSPEDSPVPAALAATVTPAVTPSEQGNTPAAARKKDEKQSEDIDPAQESEQPDPQDVVLVQHSQGVHESKESNNNPRNPASASATANQRDATFNGRGEPAQTTSSTKSGFESNDDNSGTEEGISSDDPTADGAGKNDTKNSQNKHGNTKETPVEATAVKATTATTGESDGSTAVSHTTSPLLLLVLVACAAAAAVVAA
Tc00.1047053511255.169 | Trypanosoma cruzi CL Brener Non-Esmeraldo-like | mucin-associated surface protein (MASP), putative | protein | length=315	MAMMTGRVLLVCALCVLWCCAGSVYAGDRDNNAVGGCMASEVFGADLSHAPSGCNKPGITVLFRSTLPITAVVASDEEVTSVTMQNDLGSRENSNAAGPAGPAGPTGPADLADPADPAGPADPAGPADPAGPAGTAAAGVPGAPGGGGGGGTSLGGGGTDEISSVSSGGENEPPPPLLKAENEAIRVPTVGEDEAKKAPQSHDNSVEQHSGENQEHLHEEIRDQQKKQEQRQEQHENNINHEEGEEKQQQQEQHQQHDHSAKNSDGPTKNETTVGTNATASTGDSDSSTAVFHTTSPLLLLLVVACAAAAAVVAA
Tc00.1047053511255.200 | Trypanosoma cruzi CL Brener Non-Esmeraldo-like | mucin-associated surface protein (MASP), putative | protein | length=402	MAMMTGRVLLVCALCVLWCGAVGDARDNRCVEDDGNVLTHTHNGGNEGLRLKADFGLISTRMGLIKAVAAVDGGDGAGNDSLENKDKSPQGGVLAGTKDNEAPGAGGVQGAAGAVNGQLPAAGQKGIENKNVDPGRNAATDSQDQNNDHLSSSSGSTPSRSGEKPSSTGTSEMTQLPKDTVTKLDADLQDKRESSEGIKAEETEEEERQKIKAHTGSSESKNNGGETTPPPLTSSDEESPISDQENSQNSKKVKNEATPSRSKTASEAPAPPSEDATQGQHSHDTDTEDPTKNAATGSPVEPTTPSTSASGSGDHVHNKVDEDDAQRHEGQHDSLETVNTNVVPTLSERASQTPETATDARTNDTTTKVGDSDGSTAASRTTSPLLLLLVVACAAAAAV…
Tc00.1047053511255.540 | Trypanosoma cruzi CL Brener Non-Esmeraldo-like | mucin-associated surface protein (MASP), putative | protein | length=290	MAMMMTGRVLLVCALCVLWCGAGGVYARDRDNKSLGGCIASGVLGENQFHLSSGFEKTVIKVPLRSTLPIPAVESSTEDSIVSAVNDSGSSENSIPGDSGLAGAGTPGAGGPSGLPGAGGGGGSGSVVTGGTASGGDNAGDVSSGPSGGVGGGKNDSAVPLSPSGVDSTPSSSDGEAGSPNSNSSNTVGESPREDQSPDATGTHNSSPPDEPAEMTSSNEDARQEKEEKEQHEHPAENDEESAKDKNAVNKNTTENTENVDSSTSVSQNISPLLLLFVVACVAAAAVVAA
Tc00.1047053510363.220 | Trypanosoma cruzi CL Brener Non-Esmeraldo-like | mucin-associated surface protein (MASP), putative | protein | length=382	MAMMTGRVLLVCALCVLWCGVFGIAADGEVDVTREKDESLEGPLRGSRENEDGPQKSLGSVMQRSNTANQALSLENGVMVSQPEDPAKKQVPDEVETQKESEETEEEDYDVVDDDDDVEEEEREEEAVETAETEIPNDQTKEEASSPPQSKHKKGPTPAKGIPTTQSPATPVLPTTQGQPPTAAPSPEDSPVPAALAATAAPKLTSSEQGNIPAAARKKDEKQSEVIDPAQESEQPGPQDFVLVQHSQGVHESKESNSNPRNPASASAAANQRDATFNGHGEPAQTTSSNKSVFEINDANSGTEEGISSDDPTADGAGKNDTKNSQNKHGNTKETPVEATAMKGAAATTGDSDGSTAVSHTTSPLLLLLLVVVACAAAVVAA
Tc00.1047053504081.530 | Trypanosoma cruzi CL Brener Non-Esmeraldo-like | mucin-associated surface protein (MASP), putative | protein | length=405	MAMMMTGRVLLVCALCVLWCGAAGAAADSSEKMADPSSSERSQALRNGLSEPTDGKKSVEHKSCSVEPVSDANTAECTKAKSNNLDAISTDPLSPSHAPSNQDPQTGLQPVVPPTGPVQANQPSPGHVKGVVEEVREEDDEAKRKKELEEQNKQQNQESHENPSSREKPSVLKGDQAVGQEATLQGDSAQQGRKHQEEAPVQIQQEKDVQHRGLSQHDQQLQSHEEGQEGRHPDEEQPQLPKVQKEKIATASPTGPNLTQQSPPQVKLHGMQQEGSAASSSERLKEKIPSVSTESKSNGTIDPPSPKASEGEGGAAAALQAEEEDEKFRKDAEFFETAVTEDHHHEQPTENEGETTKEKPAVVKNNTAITNDSGSDGSTAASHTTSPLLLLLVVACAAA…
Tc00.1047053504081.460 | Trypanosoma cruzi CL Brener Non-Esmeraldo-like | mucin-associated surface protein (MASP), putative | protein | length=466	MAMMMTGRVLLVCALCVLWCGAGGGDAEMNDESLVGSQHVSGVGEKSPTGLPESGERVPDSAGHSLGINNGINSSLQEGTGTGTTTDRVGKKEEEDNDDDDLEEAEEERSKEKEDTAQTRKSKTSSKEVAATIPTVSGLSESDGGSPSGVDGVGSSESSDGSEDLNLEVPGPVVNSPPPLSNAAAGGLQNTDGALSPQKNNFPETGVHSGTTPLAPSLPKSQAPAITQPKAEEQSSTEQDTEDSPDTGEVTTGKKNVQNTVETGIPSRSLSAASKPPVQQPTPLLAPSPAVPSPGRSAPAPSEKKSTAPSFSAGEGSRRAPNVAQNSKEEKNEKLPSETETESKAVEQPSGNDVAEQDSPARTTASPIPASGSADAQRNEDADNSNAQVLKSEGTHENS…
Tc00.1047053504081.350 | Trypanosoma cruzi CL Brener Non-Esmeraldo-like | mucin-associated surface protein (MASP), putative | protein | length=281	MAMMMAGRVLLVCALCVVWCGAGGRCDEGGTGGTPPGANPASGAGTTGNAAGQTAPGEAEGFSAQQPQLEKVGDSPSGGSRSQVDLQLQSPTIQLTPSGAEHTAPSTHSKPSGEQMQDLPDEGPPGKPGISPSQEEGKNKTIVNQQSNGPPSHSSNNDFVSRNSEERTEDNSGSTETLVAAPSEEGQERENVTPSLEQPQETSTAAPTVTTQTISTKPSEENKSNTVKMSAASPQSTVTANTTDTTNTQNSDGSTAASHTTSSLLLLLVVACVAAAAVVAA
Tc00.1047053504081.90 | Trypanosoma cruzi CL Brener Non-Esmeraldo-like | mucin-associated surface protein (MASP), putative | protein | length=403	MAMMMAGRVLLVCALCVLWCGAGGRCEEEGTAVPESGGKLLTHTHNGGNDGLRLKADFGLISTRMGLIKAVAAGDDGGDGAGNDSLENEDKSPQGGVLAGTKDNEAPGAGGGNGAAGAVNGQLPAAGQKGIENKNVDPGRNAATDSQDQNNDHLSSSSGSTPSRSGEKPSSTGTSEMTQLPKDTVTKLDADLQDKRESSEGIKAEETEEEERQKIKAHTGSRESKNNGGETTPPLPTSSDEESPISDQENSQNSKKVKNEATLSESKTASEAPAPPSKDATQGQHSHDTDTEDPTKNAATGSPVEPTTSSTSKSGSGDHVQNKVDEDDAQSSEEQHDGIETGNTNVVPTLSERASQTPETATDARTNDTTTPGDSDGSTAVSHTTSPFLLFVTCAAAAA…
Tc00.1047053504081.40 | Trypanosoma cruzi CL Brener Non-Esmeraldo-like | mucin-associated surface protein (MASP), putative | protein | length=285	MAMMMTGRVLLVCALCVLWCGAGGRCDGGKTAGLGSAEHLLESQELEKSPQFTQGIRDGTGGVKEKVLSTSSEDEDKEDASEENEHEETEDGEKKSIERQGDQGGTVASDPNSGEKNLIGSGQENNPAIVPAGGISPSGSQESNANPSQPEVDEKKETEKSLPAVENAHTPGNRENTLPGGVAGGNPPSPPEDGVASREHDGEETTSEEKKDVPPPETAATPQSHQDKGSEGNGEDTKATTVTANTTDTTSTQNSDGSTAVSHTTSPLFLLLVVACAAAAAVVAA
Tc00.1047053508221.970 | Trypanosoma cruzi CL Brener Non-Esmeraldo-like | mucin-associated surface protein (MASP), putative | protein | length=363	MMMTMTGRVLLVCALCVLWCGTAGAAADGSEERADLSGIGGGSLPELKEIGKSPEEPQGKKDEAGDVKGKKHPASSEDKEEDDADGDEEDYDVVDDLEEEEREEETVETAETEIPNDPTKEEASSPPQSKHEKAPAAAPAEGIPTAQSPATPVQPTTQGQPPTAAPSPEDSPVPAALAATAAPKLTSSEQGNTPAAARKKDEKQSEDIDPAQESEQPDPQDVVLVQQSQGVHESKESNSNPRNPASASATANQRDATFNGRGEPAQTTSSTKSGFESNDDNSGTEEGITSDDPTADGAGKNDTKNSKNKHGNTKETPVEATAVKATTATTGDSDSSTAASHTTSPLLLLLLVACAAAAAVVAA
Tc00.1047053416605.10 | Trypanosoma cruzi strain CL Brener | mucin-associated surface protein (MASP), putative | protein | length=262	MAMMMAGRVLLVCALCVLWCGASVVLSAAGGFTSDRSDTAENMVLLWYPETNKTCKENSTKGGILDESAFKSCMHKSMKEICEVYYNMASTDSDDPEAEEICKKYTGDPVEAAESSTPQDKLSPGAETPVAAPTPETSKGGAAEMGSTPGIPAGDSPANPTEGSQSTSDANDTANSEAEKGITEVMPKNAPESNATGKEEEKRNERNHNNTKTTPLDADAMQRITSSADSDSSTAVSHATSPLLPPLLLVVACAAAAAVVAA
Tc00.1047053503533.40 | Trypanosoma cruzi strain CL Brener | mucin-associated surface protein (MASP), putative | protein | length=392	MAMMTGRVLLVCALCVLWCGAVFGHAMEDYCGEGGGNGLRHTSNGGDDGVSLKADCVLLSTRMALIKAVEAADGQGLSGDPLETSQDSSPGKKLDDKTSGGGTPGLGGGVAGPAIAAAAALEPGESGRGEPKRELEVADTAGEEHANDRMKGSERNPENLKNGQSSSFSSGSPVTLGGEGLASEKNSKAAEPSEDGLKVTKLSQQKAEGDKENKNDTILIGVRENPEKNTEIQTAPPPPANNGKSGPEDTVRMQQLQQVLDGIESNYNSQTKSVASIAANQHNEPSADNAESTPPSATANGDAANNEADNSTEEGIPKNDPAADGAGTAEGKQNENKDANPKETPVTAAAMKTTTATTGDSDSSTAVSHTISPLLLLLLVVACAAAAAMVAA
Tc00.1047053503585.10 | Trypanosoma cruzi strain CL Brener | mucin-associated surface protein (MASP), putative | protein | length=310	MAMMMTGRVLLVCALCVLWCGAGGGYAWPYKECKSDDKSCLNHGQHKSVYNSSIRSWFLGETDSTSTGLLGSSTGSTGSGGEVSRNGAGGTTNSATDPQKGGAQSSLTPSQHASASSGDSSRSKESSEKTEETPGPVSTSDNDGDGGPNTANQAHLTGSEKRDSGHQTEYGDTDPNLPLEDSKDGEGTHSSPTPPPANKANVPQVTAEGEKAPAVLTRQEESEGNPEAEPENEQHSSASGVSVPQPEAAQQSETEDDNTTEKTPDEAAAPKNGTATTGDSDGSTAVSHTTSHLLLLLVVACAAAAAVVAA
Tc00.1047053504031.30 | Trypanosoma cruzi strain CL Brener | mucin-associated surface protein (MASP), putative | protein | length=353	MAMMMTGRVLLVCALCVLWCGADGGECSEPTPVPPASQSEDRNTPKSEKETIGGAGGGGQSGQLEALQAAGLSVQEEKKAETPLRTGTQLAPGTADAEKKGKEQTREVGDVGEKKDEEQEKKEEEEEEDGIEQVEEEEEEEDEEEVSEENDEGAGAEDGEKTRTEGQGDQEVTIALDQNSGEKNLSGSEQQTRQSIVSAGEIPPPGSRESSANPTQTKIEEKKETDKSAPAAENTLTTVNGENTVPAGVPGGNPSPPPEDGVDSREQDGEVTTSEGEKNVPPPATAATPQSHQEKGSEGTGEDTKATTVTANTTDTTNAQNSDGITAVPHTTSPLLLLLFVACAAAAAAVVAA
Tc00.1047053506133.54 | Trypanosoma cruzi strain CL Brener | mucin-associated surface protein (MASP), putative | protein | length=308	MAMMTGRVLLVCALCVLWCGAGGGYAWPYKECESDKESCLNHSQHKSVYNSSIRSRYLGETDSTSTGLLGSSTGSTGSGGDVSRNGAGGTTNSATDSQKGGAQSSLTPSQHASASSGDSSRSKESSEKTEETPGPAPTSDNDGDGGPNTANQAHLTGGEKLDSGHQTEDGETDPNLPPEDSKDGEDTHSSPTPPPANKANLPNVTAEGEKAPAVLTRQEESDGNPEAEPENEQHSSASGVSVPQPEVAQQGETEDDNTTEKTPDEAAAPKNGTATLDDSDGSTAVSHTTSHLLLLLVFACAAAAVVAA
Tc00.1047053506309.30 | Trypanosoma cruzi strain CL Brener | mucin-associated surface protein (MASP), putative | protein | length=404	MAMMMTGRVLLVCALCVLWCGACGVYARDRDSNELVGSMSSGVLGANLPHMPSGSDKNAVMLPTRSVLPITVAEALNENDVSVTTEEDADLSLNTGSLHAAANGGTGGIGNTIDSHAGGSKTSGGEIGSPGAGAVGVQGEGAQRSGGGGDPNGSGHSTLETLGREASGKGGDQSGVRTEENSRNPPAELSPSVHSKPPLTPPEPAGVPQIQNAPQVLPQKTPQTAEASPSPVVSAEDRGTPESRDSQISSEETKKHSTSETKTESQVKEKFSNGGLTEEDGQEATTPNLAKNAVTETPTKTTASSLSTSGTGDVQTTTDTVDNGAQRPNTKEPQDGFEDGNTKVPPRASGAAPQTAKTATITQKNDTATSTQNSDGSTAVSHTTSPLLLLLVVACASAA…
Tc00.1047053506877.20 | Trypanosoma cruzi strain CL Brener | mucin-associated surface protein (MASP), putative | protein | length=490	MAMMMTGRVLLVCALCVLWCGLPGVAADGVDVVSDGSGDEDLLLQWRAWLRRESAEEVSRRTGGGANASAVEECVRQGMDGLRAVVDGHRRWRHQRIVVAAAAGNGDVITDKDGQARNNEVSPPEIKDEKPVASGKESTDATRGKDQTTQNPSAAIVSRKKLISEKKQEGGERMTEKEDGDNEDEEVEDEAKIRETTPVVPPPAAAGGGIKPPSGASGPAAPGAILTSRSSSGVVSSSRIGDEGSTVGISPNAVGKPSRQDKVPEAKESQHAQPHDGVAADTLNNGSEQNGSAPTTGQNDNEVATVGAGGSRSSREQITVKGGSEASRTDESSADPNTKLQENEKTPLKPSQAAATETKTSHEVLTSVKEETNSKSTDASANLPDAPKSSEEHPASAAT…
Tc00.1047053506939.50 | Trypanosoma cruzi strain CL Brener | mucin-associated surface protein (MASP), putative | protein | length=258	MAMMMTGRVLLVCALCVLWCGAWLCDAMQTSSSAPHRENAKETMTPEEVTVAIEKLTKEVLESIRLSCRMSFITSVNATLPAHNDTEVEKCVNKTAVEISGVTSRGRPAAATTDANFASPLPSSSSAASALQGQAQGSPGAAPETVKPPQTDPVNNEQLSEAPASTGGGPGGGGELADRSSRTPTDDAKTHEARPARNATSTPTATQGYSEKSPANTTRTRETNETDDTDGSTAVSHTTSPLLLLLVACAAAAAVVAA
Tc00.1047053505949.80 | Trypanosoma cruzi strain CL Brener | mucin-associated surface protein (MASP), putative | protein | length=440	MAMMMTGRVLLVCALCVLWCGNGFGDARDDRYNEGGRNFLTHTHNGGNDRLRLKADRGLISTRMGLIKAVAAEDDSEGGTTNALLEEKTAAGGISAGSGGDAAPVPKEMEGAAGAGTPFLPSGPGMPGTGAETGQSLMAGQEGNEKNNLDPKKKEATDSKDKTNDELSSPSGSTPSPPGEKLSSTGTDDINQLPKGKVTELGVERQDNRESDEAIEKEDGEKNTEEEEKQKIKAQTESRESKNNAGEKPPSLPAPPPPPPTTPSGGPAPSISEGEGSPPTELKNSQNQKKVTNEATPSESKTDSEATQSSSGVATQGRHSHDTDTEDLMKNAATGSPAETTTTSSTSTSGSGDHVQNREDKDDAQISEEQHDSLETGNTNGVPTLSEAEPQTPATVTAA…
Tc00.1047053506131.30 | Trypanosoma cruzi strain CL Brener | mucin-associated surface protein (MASP), putative | protein | length=496	MAMMNGRVLLVCALCVLWCVAGGAVASNLGNNAVGGCMASWVLNTNKSYTPSGCEKTALTLPLRSVLSITAVEASTDPLVTGTAENKSDLAPSSGADFGGAGSPPGRGGEGGGGRDDGAGGPGGVGGASGSQARGSKASVGGGGGSNGGSKARVDGSLKSPSPVLGDGGSSPGAPTGSAGSDGSKGFIFGSFSSGGRSQPDVGSPGGDASLSAPVAGGNSPPFITDESDALEKTGAAASTKGRKPQEAGEQSEANRARNELPELSAPAESTPEAQEDFPSKQEKPENEAAGRAATGNEKRRIDAEAQGPSTVMSTASTPPLPPPAPATVGEERPTAQTDSQNLTEERTKTPPSPNKKEPEETEPTSGDGVAEQQGQGTVLPDLKGGTTGSPAEVTASSI…
Tc00.1047053506131.84 | Trypanosoma cruzi strain CL Brener | mucin-associated surface protein (MASP), putative | protein | length=266	MMMTGRVLLVCALCVLWCGVCGGGRAETIPGSSGSSGTPSGKEKLQNDKDTVVVTGEVDQKSEQEVTQAAATTGSGSQKAEANPPQTTQPEGGASETTSPSSEKKDQKEDDQKEKTDEAEEEEDEDDEEEEEEEEEEKEEDDTEEKGETMKEGAGTSTTEVISAGGQEQRSLSSAAEEAENKTNPNSTQTTGDDDPAADGAGTAEGKQNENKDANPKETPTVEATAMKNTTATGDSDGSTAVSHTTSPLLLLLVVACAAAAAVVAA
Tc00.1047053506245.200 | Trypanosoma cruzi strain CL Brener | mucin-associated surface protein (MASP), putative | protein | length=493	MAMMMTGRVLLVCAVCVLWCGLSGIATDGVGGGDGSADEDLLLQWRAWLRRECAEEVSRRTGGRENASVVEECVHQGMDGVRAVVDGRRRWRRQRIVVAAAAAGNGDVSTDKDGQARNKEVSPPEIKDEKPVASGQESTDATRGKDQTTQNTSAAIVSLKKLISGKKKQEEGERMTEKEDGDNEDEEVEDEAKIRETTPVVPPPTAAAGGGIKPPSGASGPAAPGAILTSRSSSGVDSSSRIGDEGSTVGISPNAVGKPSRQDKVPEAEESQHAQRHDGVAADTLNNGPEQNGSAPTTGQNENEVATLGAGGSRSSREQITVKGGSEASRTDESSADPNTKLQENEKTPLKPSQAAATEPKTQHEVLTSVKEETKSKSTDASANLPDAPKSSEEHPASA…
Tc00.1047053506423.10 | Trypanosoma cruzi strain CL Brener | mucin-associated surface protein (MASP), putative | protein | length=389	MAMMMTGRVLLVCALCVLWCGAGGVYARDVDTNALGGCMASGVLGENGSHMPDGCNKTAITMPLRSVLPITAVEASAGTDNTAVVIPNDSHSSGTSNAGASGGSAGPGAPDVGGGGDSGGEGSSGPGASPPVPAAPAPGPSGGASSGDSGDGGNSGGGGGGAAGASGGGGGGGSGSGGGGSGSSTDDHATGSVPSSSSLASPAAPAAPGDGSAGGHDTGGVSSGSSVPAHPPSPGPFGAPSPGVDSSAGSSGGKAGSSGSHPTNTTGDSSTGDQTPAAAAANNSSPPEIPAGTTSGTGHTRQEEEEEEEEEDHEKQHQSDETQVQQHQQHEHPAESGEESAKDKNALRTNATANTGDSDSSTAVSHATSPLFPLLLVVVCAATTAVLAA
Tc00.1047053506741.90 | Trypanosoma cruzi strain CL Brener | mucin-associated surface protein (MASP), putative | protein | length=332	MAMMMAGRVLLVCALCVLWCGAGGCAENDGGVAGSLEERGIAKDDEISKGLSSSGPILQEGQDQRAAASGGGGEGGGGSTDSLGVKDASFSEKGKKIPQKQEVKVGSHPNQPTGDEYGSNDLTEVGADTRNQTPPKSTTQSPTGLPPPPPPPLPEEAAEEAEEDPNNSVEHHPGEDQQLLQEEVTEHGQNNQNQLIQKQHDSKQLQMQPETDEEKKRLEEQRQHQEELRDQQQKQKEQHEENIKEEKGQEQQQEQQHENQQQKDEIKDQQDQQHEHSAEKEEESIKDKNAVGTNSTANTEDSDGSTAVSHTTSPLLFLLLVLVAAAAAVVAA
Tc00.1047053506879.10 | Trypanosoma cruzi strain CL Brener | mucin-associated surface protein (MASP), putative | protein | length=321	MALMMTGRVLLVCALCVLWCGLSGIAVNDAGGVSDGSEFEYLFLNWEELLKNECEAEYSNETNLSLKDLAVNCCLHHDMHELCEDLYSRLFMETEFPNVGGVCKKYAEKTDEVKCRKQQTQPPPAAENSVKVSVPKALGKEGDLGETPKEAPLADPPAKPTKGPPSSPVGGQPTNADDVPTPKSEERPVTTRPTKDSTEGNTDTITDTDQEETSTSEAESAAPTPTVASDNDDDNETDKGTGEEVPNNAPESDDAGRKEKQDENKEANPKETPVESTATKTTTPTTPGDSDGSTAISHTTSPPLLLLLLVVVACAAAVVVA
Tc00.1047053507231.30 | Trypanosoma cruzi strain CL Brener | mucin-associated surface protein (MASP), putative | protein | length=471	MAMMMTGRVLLVCALCVLWCGAAVVVSAADGAEEDGSAGEYLISRWRAYLRRECVEKVSRRTGGRANASAVEECVCQGMDGARAVADGRRRWGRHRYAVAAADGPFENDSTPESSLQGQTGSGAGLTGGRRLEPSLNPDTGISDKATAEEETLTRHPEAPELVKNRTEEILKEQEKEKEKKKSAEEENEDEGNDNGEDDNASTESSGDDHDEEEEEEEDVEAGTNKKEGRDGGDVDGDNSLDDHAIVQLAAPVYVERQERSLTLNNGGAKGKGGAGETRVPEGAGLQGAEKESAKLTHETGADLMETEGLKEGADQSGAGNQQAIDESKSNEAAPPATQEEMKKEAPKEAKKATANENVIRKETTEKGKNGAERGKGESSDRAGKEKKENEERKVEEAN…
Tc00.1047053507295.20 | Trypanosoma cruzi strain CL Brener | mucin-associated surface protein (MASP), putative | protein | length=404	MAMMTGHLLLVGAICVLWCGAVFGHAMDDYCSEGGGNGLRHTSNSGNEGVSIKADCGLLSARVGLINAVEAGEKDGEGLSGGTGPLGKTKETLQDNKLENKTLGKEATGSGGGGVAVQPPAALPLGSGGSDTEEQRQSEELDTKGKEAGGKGDEKGGKATESQQKRADQPSSSGSDGPQGDKEPNLKEKSESTESSVDTPTQEDEVETEETNVSEEETGVDEENNNNVALTVTSESQVKLKEIQLPTPPTLPTTQVNERSRTEDSGHVQQPKGVQSDIESNHNSQTEGAAPITANQHNEPSADHAGSRPPSPTANGDAANNEADKSTEVSTPNNDPAADGTGTREEKQNENREANPKESVPATNATTAATGDSDSSTAVSHTTSPLLLLLFVACAAAAS…
Tc00.1047053508745.20 | Trypanosoma cruzi strain CL Brener | mucin-associated surface protein (MASP), putative | protein | length=390	MAMMMTGRVLLVCALCVLWCGAAVLVSAAGDVVEMESEGSESLPSGRQDGDGRSHRESEDSVQQESETANESLGAGRGKSSERQDGVVSTQPRNSDRTVVETETEKSKSKEEKGNKEKMENIVTPKQDGKITELTSTPEEDRKTASPPAEGAQTQEETPPGVTPPAQNGSSAGILTATPGKAMVIPEGNSKQSQGGKTPANGLAAEMPSTKKGEAPEAIPSPPTKNEKPEGDSKAKTNAEKPSPEVIVSVQKTEILLDDEEVTSNQRNEGLASTTGNQEGEQSDVHAESTLPSISAASNAANDDADTDTDKGIPNNDSAAGGAATEERHQYENKEDNTKETKPLRSAANTSETLPPGDSDGSTAVSHTTSPLLPLLVVVACAAAAAVVAV
Tc00.1047053508759.40 | Trypanosoma cruzi strain CL Brener | mucin-associated surface protein (MASP), putative | protein | length=425	MAMMMTGRVLLVCALCVLWCGASGGDGSVDEYSFAGRRAWLRRECVEEVGRRTGGGANVSAVEECVHQGMESLRAVVDGRRRWRRQQFAVAAAAENTEERVKINTSNEGEGLSGGNGVESEQAQLQVEDLRTASGDGGVQPEGAPLEGSNANSVLQTKASPAKEAKQVIPASSSSMRLPSDQQEEEEVEEEEVEEEEVQEEDDNSGKAGKAQELLGCGQQETLQSSSPPGGNPSASGQGTALTAADNKKNTQLEVAKEKVYLDESAPTEGNPSATKPSDDKPTIRQAYTIPISPPSVNFSATLRGTTDRPIPPAQVEATTYETRNNAASHDSNSRTHISKGVGSDSTEGVAKNAVNTEVSTKTDGTNNAAPDSKESTKAPDSANNKIITATPISSDSSA…
Tc00.1047053508789.150 | Trypanosoma cruzi strain CL Brener | mucin-associated surface protein (MASP), putative | protein | length=353	MAMMMTGLVLLACALCVLWCGAGVGYAEDVDVVSGDPGTRGERGGGDKSSLADGSHGGSGGSNGDSSHESESEPSDSASNEKSLNPQVDEDEDPNSSEQPLRQGKEGSKGKQDHSQSAPQNGSPHKVNGAETLDSAAQVQLSATPNAELNTNVADGEIASGGSGNTGHNTGLSPNSSDSSAPPVPPAMTVPAGDTNPTASKDLQNIKETTSTTPPSNSKTAAEAPQTPSGNGAPKQHRKESDTPDLKDAPASHTAESTAKSIYTMGSDGAQKNEEKFDNGDQRSNRKETQDGLEDRNTDDAPTASETEPETATTQKNATPKFGDSDGSTAVSHTTSPLLLLTVACAAAAVVAA
epitope_id_37659 | Envelope glycoprotein gp62 precursor, Human T-cell lymphotrophic virus type 1 (strain ATK)	LLPHSNLDHILEPSIPWK
epitope_id_48824 | envelope glycoprotein, Human T-lymphotropic virus 1	PPLLPHSNLDHILEPSIPWKSK
epitope_id_48871 | Pr gag-pro-pol, Human T-lymphotropic virus 1	PPPPSSPTHDPPDSDPQIPPPYVEPTAPQVL
epitope_id_60282 | Pr gag-pro-pol, Human T-cell lymphotrophic virus type 1 (strain ATK)	SPTHDPPDSDPQIPPPYVEP
epitope_id_1433 | Epstein-Barr nuclear antigen 1, Human herpesvirus 4	AGAGGGAGGAGAGGGAGGAG
epitope_id_6203 | UL99, Human herpesvirus 5	CETDDLDEEDTSIYLSPPPVPPVQVVAKRLPRPDTPRT
epitope_id_10098 | Clumping factor B precursor (Fibrinogen-binding protein B) (Fibrinogen receptor B), Staphylococcus aureus subsp. aureus COL	DSDSESDSDSDSDSDSD
epitope_id_28197 | immunoglobulin A1 protease, Streptococcus pneumoniae	IQPELPEAVVSDKGEPEVQPTLPEAVVTDKGETEVQPE
epitope_id_30661 | VP1, Human poliovirus 3 (strain Sabin)	KEVPALTAVETGAT
epitope_id_33332 | phosphoprotein 150, Human herpesvirus 5	KSGTGPQPGSAGMGGAKTPSDAVQNILQKIEKIKNTEE
epitope_id_45612 | Structural polyprotein, Rubella virus	NQQSRWGLGSPNCHGPDWASPVCQRHS
epitope_id_46851 | Fusion glycoprotein F0 precursor, Measles virus strain Edmonston	PALICCCRGRCNKKG
epitope_id_51372 | polyprotein, Hepatitis C virus	QLINTNGSWHINSTA
epitope_id_53123 | sugar phosphate antiporter, Staphylococcus aureus subsp. aureus COL	RAIVAIGCMFMITFVVLFYTNAT
epitope_id_53209 | Fusion glycoprotein F0 precursor, Measles virus strain Edmonston	RASLETTNQAIEAIR
epitope_id_57359 | Glycoprotein B precursor, Human herpesvirus 5	SEAVSHRANETIYNTTLKYGDV
epitope_id_60021 | immunoglobulin A1 protease, Streptococcus pneumoniae	SPDTVVSDKGEPEQVAPLPEYKGNIEQVKPETPVEK
epitope_id_65792 | Large structural phosphoprotein , Human herpesvirus 5	TPTPVNPSTAPAPAPTPTFACCQTPVNGNSPWAPTAPLPGDM
epitope_id_73610 | hypothetical protein SACOL0835, Staphylococcus aureus subsp. aureus COL	YDYNKNEDGSKKKMSTTAKVVSIATVLLLLGGLVFAIFAYVDHSNKAKE
epitope_id_122377 | Thyroid peroxidase, Homo sapiens	GLPRLETPADLSTAIASRS
epitope_id_135919 | Genome polyprotein, Hepatitis C virus subtype 1a	ETHVTGGSAGHTVSGFVSLLAPGAKQN
DPR1	GERQVAVLFEIRDKHAFKLIHEGVIFQHYRLLNNHEINTGQLFYVRICGDSSLRDWVDVFAKATKTLLGLERRDENMLIRAMSKNPGPGFLLEQVLNGTEYSNEAEFFVDDKTLATCKAQLVIRKHAPTSKKSALIDSPKQLYKEAPPGFSVVPWIAEEKEYTTPIDPYFFLDPFLGNAITMTANNCEESMKAYIDTVVGMEVTIGGSPYLQTVILAFAMLAVCQHRLRVGESSGDGRRMLHQVNPSPSFNLEILAADSFACERECKEGRRDVHALADRGLRSLELGVDLLVVLVEFKLFAANTEAKLCNTFARKSDGVTELNSHVISVVTGGVEELEHAERIPLTTAESAKRSSILIDVASIEAPTLRDDVEEVAYSHREPREVVTGASSPHLKIPNL…
DPR2	SMTRCSNGYAYSDKQSAFFLIVISTENDGVAGRMPMRWRMEQEDDAADVNKKSIQGTTEQKREERRHENNLLEENLPLDLALHFYFGVGVRMVSCWSSKLLRWKLNHHASEHAVDIRLRATKKRTCPTTSEDTYFLDCFFVEILRISTLDVAEDDIVAHAFRHCSNEGLAWHSFFTGEESTSDLRPFLLHIGTMHFSSAAAAKAEVEKQKYKRPAAAILVNFLITNPPGAIRNAAVHKSRKRYPALRSGNTVVGKCDDVSKGEQSRRPALREVRSKTEAANGGNSAREGISVVKCNEGEEAKNSSFPQQRLGGVLLPALRYRITLASRLDDERIIVMLSSAKIIGRKGVTLQQENEKRMLDSRPPIDRDYTTENDEDLVAPAVCGAGEIAAAPCHQCAL…
DPR3	APIPVGSSHGNIVKLLWEAEDSQREHDAVDAVVMHEVGLLFYAIQATFIRTSVQVAAPISAPLLANDDGHCNCSRKNILGEESLLVFDIDSQQCLEENLIPKWTARGIIATLNQELLSVHVTPVSVCYTEALRGIGFLAGVWTAETNNAFPDILLDAQVAQKFATHTTIDLGVVTADIKAQKKPGSDLHRLAEVPQFVVTADEDGLATGDAQVSHIRRQKAENASDQRLTEDMSGNPIDPNHNAVFMRLLDPPQRGRQDAVGAELVEISEHDSEELQARGGAVSDMEDTGVQSCIAKNADVLQESSRLRQVRASRRRFPSATLLRMDPVMMNEPVRERALPIRNNLKREEVGMANELLRCVLESQSFCLLFPSLQRMSEDLCSNKLQKGEHTALTMATI…
DPR4	NPTAGDFDKDKLQASVNSDDVLLTVSSRRAEVPALLPTQLQKAKEYTALPEESPLHDAKGAGGIEGEAVRQKGGGKLQYKVTVVKCDTAEDVSVDDIGCGRNLPPWPTRQCTSAEPWPSLGVLQGDDQKVQYMQPPPLLFVAITLHLVKKRFLVAIAEIEEALFCDDPYAKRDEDMLEEAKCLVSWMATIQAFEKWELLSSGGDFSVRRRLRGRNVCHSSERFVLVLTLSCSSANATPEEFAFVGVAACVGEYSNKCDSREKEDPSDMRHFRYLSLTRDAERIREGLLGYNLWGICSLFDAPKFEAFDTTKEDPTSLFCGSSLHAYVSAEALLSPARERFSCVKWSFVVQVIPQPPVKDSLGRSSPNTEWCMRLVYALYVPLVGGTPCTTETLENNILL…
DPR5	ERTPEVRVNSEDEESQRCRYEPDLTDTQAGPPVEKSPMMEVAASFVTYRKHTETLKLPLKLQRQGRYLGGYVRCVYMPPRGKLVREEVLSVSAIEPFPRNIVLSPNNHLLESSALEMKEERTTQTEVAQVVFYENIQRLQVETGTRELLQKPSFTEGAQQLRALAERSLAVAGFDTSGAPKGASTGFVQLSPMLIMHSTLKMSTLVEGEVRLPPFYRETSRFSRRQIMTSEVKHEAKVPSMERQPRASPLVIQRLAIHKTTPRGERCPTQLQKTVAAELTVEALGSFFFSSGSLNPPAKNFVGSSGKLAPIPAIIAKDTIVLNKIQVNTLESQDIYHETWIHPRYYVVLRMMDMQNADESVLPHCVVRNNRPHSDPFVTEALEYFVFRNGEKEAVVTPW…
DPR6	DRVVLNNLNAQLLDLMVWVFNVFFAALRETESSGLLELMLPLRTFPAATTFCLREVVGQARSMVKEEASSPLQGEQVGESKQGPMSRSTERLLCTGILFNRDLATVSPILCSDSQGKRQAVEVETDDACSGNVVWSDLLHHQEVETSSYFVAIYGAVAQCHITMTMKDGVLVGTTAQVVICLKGDGRIESIYIPAALIYYARPQPSESVGIKKHRCPKGMSHTESVRRARNLPNTTKDRMWCPAQPIPGAHTIAKELDTLDKESVVISTEILDEERARVSRKKKFLTVELPLLNSSDSLGAGYSGGNEWKDPAETIQQLREFGLSTTWELHEGERTTLALLFIVFVRCFYNIEAVYIDRGILSVWLFEESRQETSSPRPIVVDPTSLFDYVEVEEGGPV…
DPR7	RLSHRINTIDPEIQDISVRGLYIRADTNAVSGVFLPPRLSKVTFLAGCRVLGRRDHEVRLRSSKHYILKDHFALGSSSAREAETSITELEGAKMPDPREVLVEIPRVVNKLLLRALFFDATVVQMCSFQEKYQEMRLFRSQRALSPRQAALKKRDYPAVEDKVLSANESGIAVWTLPKTYFFQFIPVKVSSPTIGLLSRHQVRRFQKFYPSFEPFSNSLSVGASLAAWLHVQASADGFSLLSCRRSVESVKLGQRYVLADHCSTSSVSMFPSESYGSRNRRVVTAVCILPRFEVNWGTTGVTARTQHDAFLLGNEEKKKEHVITNRKGALMKVWTKVHSLESDFLRAACFSSSFRALAVLSVLAELLHRQEHLNVFCSQRVAPYIEIQRRLYLCASSHG…
DPR8	KLSLHRRLVNSTLGRVSKPAFKEPTVRVKHAVKMSEERTLLSGIKIRLSEQDARRASFFPHRYSTASNLMHMNILRREGTISRKEVRGAYNNSEAVAAGAPDSVETKIKICILCVELARFSCFALIEQARRVDCSTPVLASPNAQRNDWSAAAFKSSALTAEFLIIVIPAAGVVTLTHITADSATRMATLEGDRNTSEEMCVLLELAWNAERITTPESSLEGTLVCTAAEYQTLKWKKSLLPQMTEDREFTGDAEEGNKKWGCISLNEADDRILDVSRMSLSSGLEIPLPPVEGRFAFSKGGGEEGDVRFEPHHPDTLRVDVGGGVNSAMLTTEQQLCGKNSSIVRYKGVFPAIRKIEVMATADGESTWEMFASFYVHKLLQVYVAALELDGLSAMLWS…
DPR9	SQRMPLAVVDPIVKEKMEEMAGCRKPPKFAMRSVSLCSLREGLCIPIHRERLDGNMDDTVGRLLNMRRLTSKNTLHRALEDGEGTRSRRRTRVKLVAWETSLERDGTANEYINAEQAQLSSTKGVGRNELSLARPKVGREDVIEGAKEAPRERPSDVRESGITVSLKAFAEFPSFQHATSLATAAQQLLRPKVRLQQLVLYNDLLHLREQSAKVVKIYIKRNSVNLDLSRHNWIISDDTGTKKGANDEGSVLRWPTAEEWTLKPRRFRPMGVIRLSTKLSVEEAFNDEALLLARRVGVFLAMLKKLDAYLWRWTDSPRKEVISVTFENPPVVTGDWKREVIHVLTRDYEMIGRGVRAALFNQVTISAPNSNPHGPESRADTMGPRLQLSGRERRPSTGR…
DPR10	EWKDTVQENKGMVSSVKMDKFTLFLDNLREEGPTQSRTDDIDDKKGTTLSGDVWTHQAKKNALHVAIWNNSHSNHVVPEDTLCELPAMLVKQLTPHVAFTTGVRLIKVYSRIRFLEETVSAANPKRREYNHRNLCFKDVTTTTWITGGISLNRVLTMDWQPPNREIFQRFDWENNSVLVPVDADAKTARQNAEKLRGMEAAFRNTIRVIDPSDEKCASLPPLPDEGEYYCSFANGEVIPLTTSRGRRCERKLLVTEKVILLSPLHSTHNEKRGIHAASPLNGEPALSDAITLGAFLLEDDEEELDEDVDARMELGYDRCNALYAEGVGNLLDDSRTTLRSGAEALDSVLNTSCFCWHVRGSPALFCFCPQVIAVPDGWKTSAVQGRRLREFTLYCMPPP…
DPR11	WASQFSSARVRLKTDTSTSQTGSRRWSRTATGRQRELTKRGRSSSNAERQTSELAKAPRMARRRRSGGFNVRLPLANLKEADALRYIHGTNFAREFKYDVGRGMAERDDRAMCDLSDFVCTTTVLVAEVVMQQRRPPSQQASSELTEALLEQPPLLCGAANLLLEGTTQFGVPFLRRSLQMKKGISPGGAKHSLTHFILALRDNDTYWQMQQRQASISCGEKALFVEKRAPTSAGVHRARLRIGVRHSHVIFAAWLQADAASLVSPPLRYPARGFMSSPFRRFDSNLLKSSMEIVLSSEVPFQKVYLYQQKLSKLLSPGDEVEARTELRVAAESFFHHFLSSPQGDASQEALKWVGSPDEKPSVLCAPERNNVPASHPQDFQEEEVKKTVVAGLPQRMS…
DPR12	VISRPTAHSLYRRREDEVSFRTGCKLASILCLFVSVYQEGFETASTTFLEPAILWTALRKKYFLTSGITIHFRHALEGIALAFWIRMHDGVVISKQDGRNTPHLFLAVSCVNAIPAECLNCLKRDEDYTATEESPLRELVKALREGELSSASGLTLLPPEEKRGQAVGGKLQYRATEVSWQHDLDGDSLAGPTKKTWWLRGPSQLISVTHGSISVAASFLGLFSLKKMGNYPRQHTGHLLLRVQVEFVSGFENESFLRQSAVWRVLADEKQLHTVLIFLHGEATYVNMVQKACMHTATGAAERGHSNLPSYHRQIGGFVRQARDEKLSNDALTDVLSFMLFKAASDARAFGTELAEDRLAYESLAELLSSKPAAFRMGFLDDDGPQTVSDRESYSVNRR…
DPR13	VMHGAALKERWQQRPVDEMTPQMTVFPVVRKLSPTHQIFFASFLMRTGGVAARRGVPARKATVHWISERLRMAMVESVVLLEDLPQRYQAVAALIPSVELLFSLPNSVEIGHGESLRLLPGGQQQRVKDVAFQRGEGISFVRLRVRGGLQEMEQDLKLPSGRVTALGTKSGSLVLIHSSVLEVLAEVNNQILLYQMGYRLMPREVEVVLRMLLNHARKLDARPPLAAFPDASCSAHRRQAQGSYWQNKRGWRKEGGPVESFSFEMPRKKMQKENLGAERHQHAKTMTLRLSRTQLQFSQVVRMFHMDDDSHAPLEAEVFRKGLVVKESQALCGGSFWVVTLTRYMLLATSINAVEALYMIWRKVTESACQELKTRVAKKAAIFSSEKGMVSAGDAGSSR…
DPR14	NLRERGLLWAREQLFSEVSMSSGDDILMEYTEPNHPYFTFPDRDTVMEEAVWIVKEQGGLVPSLGMASGAKHVPDISRNADYYAHDLDQDTADGVFQPGYPSAFSESAINMGREDECETMLQNPDNVDSYKTELLERYVVNGRVRQHLKAKLMGLPLLRDRYFWNKKLLQSTPDADKVLGEIIMNLRGFMKLQRKEIIRGVWCFAKLVAADIWGASGKTDDDMGVQRRERDEFQTFIIRRRNTFFFSFVAEECALMLQEFLLRGRNPKLPYDGEPVRDGVRDVVETALQRNPECNESVAAADFSNKFPISQMWSDMRRFTFSPSDGEDMYCLFEELYPVDNARRHVPPEYYPHDGMYKHESQELMAHIRSELQEEASTALRGLIVVPPGGDWLRSHAAP…
DPR15	YRYIVAYDNVNIERALRYVLRPVVAPHIVFGAEHGAFQMVIRSSKVMTVGVYFPSNSGGDGIVEKKDERLKMLVASAARKLGSLSHVQFLLWYASVDKNEKRESGEVNTRPSLTRVHDYTGSLHTVSLLLTLAAEPTSAAALGMQHLIDTGSPREGQVRHLMRPQPHAMSKELVLFGGLYEDRVVNDERVAFSTPLQTGPRAWVSDRAELWATQLFDAIGTAERTVDIENKKAHLRQAPLLDCEAAKKIISKTGGKDFDEIVPDPDVDAALHQFFLTATHMAEQYIMEMQEINLRGPSLGGTMQCCRKYVFAQIIEATSVVEAYIALDALLRGLPRRAENSGEFICIWGAGPAVPAVSEDAQTFEDVNHVVLATNTAAFPTDDYVYAAYRQDVRGLSGK…
DPR16	KEGEHRHPTSGDALLLLSKLYPVAAVLEVCRQALMLKVKFAERSDYTANSVAWRFLIIFDHFSALPNKVWGRDEWGKQRVDPTIDMLKLPLTILQNEHLAYSYEGMSLFAPYRQRKVLMLTRRCAPIIPMRQYAALYIERIVVVLCATYLYLLISFGGRIYAVLAMQLVVVHCDEKVNGSRQRGVLSDQNDFGVEEIPVLYHQLLVLGFLGRRHAISMGMEHRSSSPYLLVRQHAHAAEVSFREWLTLLLVHQTLNMHLGSLYHNIAAPTTALLFEEYELCPLWCQALPEVDALLRQAMRQLMLTTYIVDATIEAFSAAIFETHFVREDGGERASEKKETNHIFDAAMSGRSSVTLSIFVTVSVGNKVCLYQSSGAASRVPVQYAFSLLRPLMETEQEN…
DPR17	FLFLEATMIMELQSGNKKLLHNLLFRAALFSYKSPSTLRQQSVTERLQVMIHSGSRDGVLEGHIENPPTRQHGAQTTVRAFTLFEKQHDSVPYLDLCCDSRGGVTNVAFDIIEVLKSELLLLSYMRLYPREKWVQDLQARILGVMEEKKSNFCQHVLSDDRMERVEEQEDIYWVFFAMDLKTLEGWLTERLENPNSNIRIRQRLLPRQDSAEGIFYEKSGDDLSSDPPQHRRFVHVARKLYTQLAAVWLYNVFLNVGSFIWQQYFIELAMVNDRRELPHLKKDEMHNLFVYGNCAFLELSFFLVVTAFLVLLFFTSYHLNSSLMTLRELSFLALHVIQIARNEGVLPSTRLTRLKKKKQATALENPTSQAVLLDPVLSFRHVLEDSHVDSLNSVTDTHL…
DPR18	NDETETAREPYHCVRLSWLLDDELAFLLIPLCGVATRALARKRWGQQSDQALSITPVDLSLWMQLSGETIVYLVLFLGELEAQTRYTEGATSKMNIGNELHHDHPTCAVDPEKERKEIMYEKRPDDDNIAAKECDDISKLPENKKEEGACQLDEVLAFRSGAGFVETQAIKIKVVLPFHSLYDASFIDETDTFLDVQLAYPVRSFILEESLRMAVTMITHLEQVTAQKYRAVVSTEQLYEFPDNVAKLFGAVHKKTLLYRVIQKLALIAAMRLRTLVPTSTRGLCGMLLNKGGHVFTSVTSRNQRQETNKLGPDIFSETFEFFPYMCVRVTVFKACTTNQQLIGIFVEREGGRLWPYGPAYHVAATDAKKVLADIKKSLQAVRSDTEAASDVRLPTSPS…
DPR19	QEESIPEVQLSRKGDPKQIGHHRSGQRRAHSIICNLMLTVVSLMQASFSNSRDSTEELAMEGIGSLARDGIGWCHPVLLECWQALALPRLHIGTYVVIVRIEEVHVELPPRSRTFRTLTVDAMMALSPSGECHKAFRHSTELLTKCAPHDMVQSQLHLYEISIAKRVYIKHTLEWVAYIGYDDGDGLTNMQWLDKSAPFHLSLLLQNVMQEGPPTGAVRRISEECVSVPVMSSKDGDICARMERVLTGSAPCQPDRHITAFYWLRSKSSNPTSNVEPQFFSRYYLNTLSSKRGVSLIFTAADSDRLRHIGPNLGAVQALFIRPSEAAECHQGECSMHEWSTVAHLVLALTGFNVRNDGPSPGKYDLNVIPPTPRILSLPARNLESEIIIRSETSWNRKE…
DPR20	GYGELLSAWSGRGAQRAKLAATFVIATLPDTYISATSKKKLSARRGHYLLRRASVELERELFHPKNHSSRLSPDSTPNIGVRAVALLTAGWPPDNTVVALEIGDEAVRPRRHQADVDFVAFTSYILLPGKTRSTNSKKMDAPSRELPLDVSPGICEEIYTNLEDFPDVSFTIVEELTLSTLLDNRLRYCGENLLKRPSQNHSITKKRNRQARRVVEVATDAMSTELQHGGAFAREKEDVGLYGLEQTGAQVLIDYVENYGIVVWAVRHTVHPSLFIMGRYITSHTSPQSKKVYAVAANNPRPSGNDNYVAVLMVNDAESSSEESKQRPSLQDDRPPTGLFTAPGEMVFASLVHLAAVAIHFDVNQKTAWVVAKNKLSQGLAEKVSLETVTKESSRRKIG…
DPR21	ADTQELEGAPPAHDRLSVKHIAPARVLDPAIILDADMGVDIFALLDAIGGTRQLNSLDYAERFLISRTLDRTGGSSCSGTRRVTVPSAAVQAAGVQSANVLAKAEDPPFALRYRGLREEYPQPSRLELEISGMESQGSNELEFLVTQEPIRYVAQRKSRHPSTIVTCLVSDLQTALIDVATHEMYICHLSTGCRQPVYLENELRYLFPNYRCRRRRRRNEVAAVRIIPWINLYYLAVFEIEALSEEGVESSSARDSLAKRLLAVLSNSVNTRATQVVTAVKRDAELPRVAVNIDPQKRSLVAAALYGGLALRPSVRNYVSAVTTLLIASYRSVNVRVYSRAKLAEAHADEHATPDMGLWLVANEIVSSQWTKGGHELHCRENITTIAPIVRLRGANVPE…
DPR22	CVGHDGLNGDGSAVTEVPCPPQSSKSLLLFVTLSLAALKVAPASCTTLPAATFKNTTGVEDWDLRSDKATRYPMLHQIMDGNYSPLGEKQRAPGVRVTFGENGSMLSQRPVGRGEELRQFRTSASLLQEEFWEAFSFLGGEVLWDGVALPSSIPASRVGTNKLAHLHVGWVRAGESSGKILPLICASQRNVNIRRANIPARFKSEYRRKERLVVLDVAFISVYVNVSTAFEHLYQLAAEKRRAVEFGDSLHMKRKDGLVKIGTLSLECLYRPDGIGVHHLQQRAHLSIDELPETTKICFLSYLTAADVCGAAAGGRTEHPYAKKELDVYAAVRRGAPLQPEEIGAAGVALLQEEHRKLMPPQRSLMEVTDVEVQARKAREKDFGLDAPIAVLFSLRVHD…
DPR23	KNGGLSEFFTQRWMHLHASFVIAMQLPQLQVSLIVLGTLQRNQSFVSLRMAALHIINSARTIFLLDDLLSNSRRGDHLLLRGFFLYASGLPPYVTDQLTALWLPVNQSIGMRGEVAEAMAWILWVRADAKETQRLGAQVYDITFITERVGTEKAGIMLRLLINRVAIDFAFSSDGALPWCPRMDSAVGLVLCDVCDEPEPNHDIELCDAPLDAGKSRRVSCQLHVAPQSLTCVARKVVLTVDAEIHHFYAATEKKEREKAHEEEFNGYMETSGETHREIAFRQCLIFRKGIIGSFEDDQQNTSNARHEICPDNEENDEFRPRGDTNEELEAMRVSSRILGVIRLWHKSENLHQKPLSNVRGSGQRTGDETSRPYNGNTGITGYDNVEWIDTPHRSKTYS…
DPR24	GLEEESALRSPLPADTNRRNAESSIRSVHVAGTLCGKTFSVRDHSFADAALGNVASQQNPLEGQREEQDVSEERQAAWGEGKSKLMNSEPSELNMQSEELQWTSCLSLELEQEMFRVSLSEGSLRIMAPTDTINKEQRPLGIVIIIGGRLDADSMALLGEQMPLQTYLPRQVIEMQHLAQPDKGAFGRRSGGCARQQRFKAHEPLNVILHALFCASSPLEEEWKSEEVNIGSITKSDSSERALETAQSAAAKRLLWAVNDDYLVMVELLNSPPKIDIPEKYNSSNEVEKGPQRISRAYSLVTDGLSMPVPSGKIAMLNQLWNMAIRSLRTLGGEQFFQRWSELGINRCKSLLDTRSLDCGESLGAKKPRSVALQPLIIFRLLPVASVFDDVHAIAAVVD…
DPR25	LIAYRLMSSPPEIVTSSGNEINRRTEEVALCTASPTSILVRSGGFGYEPTLWATNLRRQPEPYGRCELSSKAGPRPTVWLWSKCSAGSIRFSIPPNGDSLVLQDRRVAAGYMEERIVEHLLYALAMYLGSSITTTNLFFFRGNTGRTTRSPIKAPVEKYLGDVTGVFPYEALKTTAPSALYTRCERGEPNTSKAAAVALYNSYEGDRGLLAVPATGFISIESLNSSFGHFSLDLSDFLPLAQDGQKYGVRRTGLTVPLLTTYECCALAVGLEYLWNYDAEPLEMRHVVGEDEKDSAATALLRSPHYRDAEWIFVGPHILRQQLQENPTTPVTSKPFLVHISVNEEELLPEREELQNVVTRFFTAMTSIQLELPLALVLLIDASVGPSQQKEESFPQLGG…
DPR26	PKNVSFGLTSPLRKFMERLHDRMKNVDFKQYAQRSSLPLERGSMDFDSHEFLLGLVKSSMHCSLEDYLQEGCRTTSFGVIYTYSLLGTPFEEVLRVATALQLSYHTEESLHHKRTTSLLPTQWWMKTVVSTSGRHPQRGEKFALLRHMEPLRGVNEGTGVLRSAVWLPEHWAAIGLKFVQTRRDDTQLELSDGTIGGLLMGTRTLWCSEVLMLPGSILGTLIREGDVEDENTTIIVPSGIHCPPLVNTPRGATDLDLSHADAAALETTWLKKLTAKKQLAEEEPRPATNNEVPIMGLANILSADLENVIPDVETFVRCNVKNSGAAYEDGREISEAAEVEMYAQRTSGMPQAGLVVIKVYSTVTAGKKGGILLQNGGMLIIAERAATIFVQASGGSAFG…
DPR27	MWLPTHTSSSGDGPYGVPPATEKVVRTTTLEGIAVAQCATARRLSVVEELSNSSQSMPEYSIVTLTEGGFTLVYVVGMCVTAIKNYLKGDAAIENKEAVAAAHDEKMHMAQKTLTNIKERFRLMDTDGSPKEVHGDMWERPPAEARLAAERRVGKEYMREPEDKKPEPPVQPSKAAQLRAADIIAGGEHMNPLLPRQAGDAEELLLAHAGKVQQLKKEFREALLKARWPRHLLFAANMSLADKAMQYQFRIRGSVPEAVPTFLAFVAAALVDEGAVLIKRYLRWASLVCEVSFVCSIFTVASDRAVDDCSEPERLRTKSYSYRAHMKVICLEDINEEEADDVLFTARLAEEAPLRRSNQLRYKDANLRTGRPPVGNLPSHQVEMFQNLDVCNQLDVRGV…
DPR28	VQQDDVEDALLWKELMKEVRVKQCGTSADVVCLIVVAILPVISSSAHVRRFFPNVPSGTLLHLEFTCHENSVTANHLKRADLLVRTTPLLADLEHTNTGDKVDNRMEAVAAILRNVPTAWFRQIRASLVETHHAFLMSALMVCATTIKAGSVCQTAHGSLHDKSFQVDVGITESGVAHSLDRLFSTMTHSAEAAKMGEAAECGKGSGLMVFLLSSGHPGGSISASSQWVKMNTIFSIKLPLPERKALPGILLFPSYVEDELETLQDTNLELVVLGSEAIQKDPAFIKAFDQGAAPDHVCGSAELFSTTGVIGLQGENSSDSPDYLHRESSVYYRGARRCVPSEVTRATALLKRDSSPNLEEHGIPWPQNPTESEATSVVHRDPLPCRAEHINMCRIFVR…
DPR29	AKELQDMSIPAVVDSQNEEAFFIHREDLTEIDMNVTSEAVRFREKSLIDRLQVLLTGALEEFLDLEVLLNSLTAHKIALTEPDSGSEKKHKHCGYMGSPPRRYRAAVLVAASLQALEVGVYLAVGAPPDLLKMTTNECIDRHSFSEEQWGTDSELVCWNAFGHTLLEEPPAQAVKKHKVFFPDLTMLDVMYTTSMLRELDLAAHSSSLHFQRITRAKVVAIAEQRITEFDEADGNESILRSFNVGENIVEALAKEDAMTQVELGSVPAIFNVAQSKKSQKNARSYCREFYFMEFLANLHAAVSDDELSVGEGDPLYSEGASNRDSSEGDWELKELRSQEVHEFWCDHIKSSQESLDVFSITKRLQYGASLYNPSPRFLSMQKPARDVKLLLSECGNRSL…
DPR30	NAYISTRRDAVDLEGYKQGQVLAIPRRVTDKTRHGGANESPSEEHHLFRTACVVPVYLQEIWDGVILPLHICDDGYMDVQLRIVNRTVPLEQYIQYDNEDHSPSLPVGGAREWHVLAMLRYDTIRKQEESQSEAGLRNTNKNFTTQRVENGLDSSQPNPPTSQVPCQSGRNMTQENDYYKTPSCLLQRMLQQSSDEMWGRKAFQYEANFTLWKYGDEDVGAEAEVRGLGYFPKRDPMFVRLMTIALIGVAVLNDETLRKAASSSAEVLQVMAKDLYEREAIDAEPSHVLSGRNTFDPQPSEINERNVRMMAASAQAVVTTVRLGFTEYVKCVGVGYHWCRPNPAGRENFGDVSAQEALLAYRPFASLQPELRLAIKRNLEDALIDRCVDSRAIALSATD…
DPR31	IHNSFDLGEESKCNGKAQHRWVILARVAPMEPFFLRSDDAPFDRQYTPIGGVVGVNANQTAADGGIARKDATIPKMNFYEMHRSDQGIKWRLDVDEEVHIEIFVCAPQTDLLQLHATLSPPESVNQKTTYLAVFNMAVDLCETYTGLFMKDIMNDGSPYPDDIAGEECDQTTDIRGLALRAEDAHSWVQVTAQSLFVALAGNIPSQSSTTFYDIPKEEYASGDVSFSPQSYTSAVNGPFMLAVNGLLAVRVRHWFISFNRPGAQEAESHCSVGTHSSHLGDVGVRDSPRALKIDRKERGMGCAKVKEFGGMFHHALIILPFQMLVVDAELSDGAPLSDGLTREGEENSTAVHTAEDNLVLAPDSFLVVQEKLEQYQWLSVARSFIFHPVVYHRLRSGTG…
DPR32	KLLRTNMKGEDTSGDIPCEEVPIVDGGDVTIDDPRQWPVNNMGNKESATPFYGSLKAKYAQQRCENFDDLLFISVPLLNRKPPFLFLYVVRNFTMDRVILPFCIVKHGAAKPREGASGMANCEQMREAEGRRNTLEKLCYAFFINELVNSPYEMVVDDYLPRSYCMRFLCQSFNIARPSSKTEVVALQDREEMCDAQSSFSFWIESGLPTTYSVLLLLSPALATFQALRFFSNNAVMHGTEHDASLNTLEDFTALRQIVLASPSTEDVLSVNDAELNKFNLVIIILFSEKLKSRILLAETSSSGVLGYALLDGEAGANAAKVPNRRQHLLFLPLAQLILLSKKASEKSANLVELELLQDMCAAHDDTGLRWFIILATPAGLVVDQFLVLEQRGKVKEAH…
DPR33	CVIFTMAVSDTFSMNMDLRRLQSSLYYSIARRCVVEMARQEKELETKEHSYLVKVRPEGGARWRRLRTSGILRETGGGMVEIPVVRGFVPPFASFVPSIRRNGEILITNSAAKREELEWRKAQQAQSKQALDSMIIKQKTKAAEYMSFRRNTASLDQREKEGGLTGAKRKLEERERRLVVKHCSLERSNSDKDLALINSQERRRSSSESLPGVDRMNMNRLLSMANVRLAPSLPFLISAPPVDARNLLLYASEDVDEEPAHSTGMDGPPRELSVQGAVGFNGSSAAVMVDNLTGLIPAESGFHSEWPVVFNSEAGRQLVVRGGVSAYAQPVIPSSRDNKHACLTKKGRIGFTMNWEQSGTLVLSTAENSVFFAELVEGRFGNGKKKRAELVTPPRAIIS…
DPR34	SAAILSLWADITAVFATEVARNVLVMEDRTPDAAIFTVLRLRTGIITNHGELPLLVAPCENAAEVFLVHCHREKNPCLKIIPPVQQHPSLAQPELRADGITASTACAAQVYYREASDLRDLYCDGILTTSKFRGNRRLLLTEIAPFIRLYIVTEEELFVLLDFKENIELLAMRRPYSCDCAVMDSFSMASAEEASASESSQVAIVSASQRAPRNTLDFKSLWRARDSKVMELSVPKEYLVDGGARWISNVIKEKSSASWYCSTIGAPNNVAALLPRKTIFSFSVHSFLSSREYSVYIAAPSKALMSLHDFAASPVVLSEGAVAYTMLESRPAAAECNKCNGDRWRIDAWGVPANCEAGWQNQHHEVERHQPQECITSGLKDVDNPVKEFVFSQMVSSLS…
DPR35	RRYSCDLMTELGGNAIPCWVLRAEEKTLAAEELDEERLNSQETTLQLKTWCFHDNLCRSAVRVDQKIGVSKRLALEPEELSTTHEVFLEPGAGGPLDLSQKNCTMMADAHLGQLRRQDAILSEKVPITDSGDFFLSMVVPMGMTKVPSICSDGLSVDAYQQSIRKLIEDVVAEDNWCASELEAADYIMAASTPEAFFNLDKLAVLENCLETERWWVNSRVPPAVGFMDGKKENHHLRHTMDRQKCTCSTWDRGEKRGDGPLERDLVSSASRPRHPELTLQKVSSLVNIRQRLMACMRRVVRTLETVCIDIPHLAADDNMSLLQEFFRGYYSAQTLESHGTVRVQKKLLHYEDYTLRVNDTPPGIEDANFGLRMRHQLMPPLQLFAAASINDYNGGGKRL…
DPR36	CIGGEDPPTSSFSGIYRFGGNSGGYIARLRSALFFFCGTFPFPTGVRVEVELIAVAIFFQVQLLINIVSSLKTVLRINQSGVGAEMGGTVKNTSWRWNDQEFDAQLDLRSVGRYFFFDGYPVDHGRSGMEKAEVGELLISTARCVGDDGIRIRRLKSFGTALGEGIAAIKNSEDTIEQAATFGYVDLTVNAVQNGSTSANENRQSSAPPLFRATSSVVRSPLEAMPLAADTLRRAKKRKVWNEMATVEYFGGRLRCTRSREGKTFIGMIPSVSNEIFPFLSFEMNGRKSDGSSLNEDLTAVTSSLREEQVNVESLFREGADLPVNKLIWIQLFVNNVLTLLRTPDFTVSSLIDSSKVEFVIYSLLQPNVFKSYQTPEALTISGDSIDIMHMPLFQTQIL…
DPR37	TPLHHGYFRPNSGSLVTWSVVGGEKALTMQGYMKTPPGSCWCRQNIEEWSTISDESDQAFQNTTQTRFANGLPVSNVPLELGDDSSFKPFGSNSRPGAHLTESQLIASEGTHVSLRSAQHNDYCRQHEGFPSGEAEQQVHCSAPNGFLPQRYDISKVDELSSFSRVKGRGAADAPQTHTGTDNKKPVGTEVDSALRLQRWETIETPVDGVVPVIESEKSVEPPFITMGEIAEMTLADEFQYMPKVFPTTMPGRGGYCRCLSDELEMLTVFFLEKGGKRKQRVAKNLQNRNNLAMEDIELVMPQPLYIEILSLPHVETPAQLSRERRSVALIGMTFYLKLNSSHPTAPPLTHPEMDISDEGWVPLHKTGTILLRNDKGGSAQEFIALDGLMAAASPAVAK…
DPR38	VMRSSETIPLVSKELQHVENASPVVSSADVFAVEEKELELAAASVVTPFGVELMDALRGTNTMWNTTDREEHLADILHPPEFCMIGETKYWGRLTVSWSPDLRCRTAKSRATMAEASLIVRIVWHTAVTRAVSAATEPLHKFTTQRQERVEFHYRGAKQSSTVLLEEVLPEEGSLLETLPQKSKKTEHIALVENTNMSSERWRGRGSLRCSFSLSDMIWRPQEKTTRASDEQPYGFATAWYKDCAVNDSLTQLSQEVYMRYVNPLGDAASQLSARLSKANHRVDFINLSSSTCDVIEFVLQHSLPSTFQRFAGPQQVAMEDKRNILKCRSNQLMNGDMYPLNGTRKDTLAKNVTHQNESEDVLACPERGLFEEAIEGHRVAAKWPVQQAIRAHSLEMLY…
DPR39	SQRNLHSEFLCCAYDEYPPPGIAEIRETSNQLELTPALRVGGVALLHISAELFDRLVDMLLPRLHLPWWPPYYLTTVMQQCGPFDRNNTCSRERRKTEERLLLRSNQAYLVPRGHPLSLDNGSSCAWSGLNAVSETSEVEGIAATDDAYNDELSAVLLTRYDTEKLREVLLKENLRFRGRGLKWKRAIVGVKSVFPASPDAPQNTIGEGWQVGCLFCVKTLRYLSDRLKADVKHRLNGDAEALIFKDLDVTPDRIDLIHEELLSSIRDTPNATKSSKRRSSGFDKQPLSATRFLRHKDGSVRYRIHQYFKILLEMSSFEEDLSSQRSKSREELYEELALAMYATVMRALATNVHSRRAAEPFLRTRSFAVFFTFEGRMEAKLPDDSLRNHCSEIRRRIP…
DPR40	VYPLHRVCVYGGDLLSHFEEMYFDWRRNIGYCPQSPSAGDPISSLAPTATRAATSTGRPLQSTSASSAASKAEEGFPDLLSAQIRRMLSSRLVPHLVPLKETSLRCVQFTLMIYIHEIDTLDLESSGARGKNNPPDCSKTLASRSRALSKYGCIGERQIPWVFLNDALSSLILRKLQNDAGKTNQARDAWVGFATTGESAADSDLRQPDFAVTLEGASGEELGRHCLSAKEIALKRGLRHKIQATQYECAPSRQAFYLGTDCAVLPLKKGNGLKKASGKQEGSGKNPRLTPPQHHGLIIAKEQGTNHCLARGDPSYPDGLQLVVLQFLRFVKGLYTTLMLYWEVATSVVQNFPKIQSVADVASCVGVSEVFTDGRSYGAPCDKLVLAECACTFPFEVVR…
DPR41	PRYSVAIISFSAPMLYRWRVPPAVFRGELLCGGGNTFPVSALKLKDCELLMELDVAIFHTHHEFIPDLRPSAQQCESSRNHYFHEAIVRRNIPWFCGMSLSLLDVVIRSVLIVIFVLWPLCCVRIPALGGKKFRSAASAPNARELKTSLMHHVASYCYIFKLGKDNQTHASSFVLSAPLVRRDKHANKRLAAGSGNLATVRCVRHSTSFSLPSIFLYLVSNVGTPRNGTSAAAQQRKCGKDSASVLEKDGHTSRQLLIDELAECFCGKFRIDRQERGDVPPRFLMPFTPQWQPVFIPFCDDEASYDNARENSVCFFIELQGRSLHSRKRSATSGGDVRRSVPQLKPCGQGVHYSVVPKVLLLFRANFEERRLLLIADIIETWSSVTGTSCETRELGYYE…
DPR42	KLDNGILKKLTPVAVSARKSVGMITLLRRNLDVPSPERLKYLGIHSVVTTLDERDATGRLDKTGSRSDMLASLHPHRQMSCHVAPQLVSKAKGVKLLAADRHVSFGKHNINEEHYFPVRAKYEETLTQRIMQSSDEALRDDSMYVAYREGGLVAMIDLTFNMMYTEHPTELYQVRHANVRSSGQLVEAELAEVFPREREDASQPLPNKFFAKVETPPLPAEKHKESVASEVEFRIYKELDHVGQGALDVSPALDPQWSEKELKQKKNMKASEMRRVGWPHLQLQQNRSKIAEKDCGFLMFMSATLALQPKVRTMFTLTKYNDEVVLDEQKVRTDKQSLDIAFAQTGQKMEELLSLESLHELTQHRLQEWDWLALFRTALRAVADRGYVKSRRELNMIVA…
DPR43	KVISSTPKASKSSGVHVRGADSVLLLRISLPVEAVTHFPRAVASVETYYIRDWQGARQREDGVTPVKSEKRVSRRHGLSTYQEPFLLLRMPFAVSRRFLQPQCLSAHRISLESPLTYPFRCGFALTLVFIREGEEEAGLAQLARLQGEEKEVAVKEDGVTEESKSQLQEFSELNTKKLRDVSTKTIVVGAIQEPTNMMGENCKELPILRQVSWELKGSEAKESIEDEETEENGHNDVFADGERGKVIPQERLLMPGLIINTSFTGITVDMATERTFNASSVMVKHELLGVRFFCTATTLEENASNASSLRGCGYTTTASMRTNNMPTFVKSARLEKAEQGSETVRIGGGPSRGLLDVDKGNLLEEKLDVLSQMGAEQALDRRQQSPEESCRIVLSHLDY…
DPR44	VRPFYKIEESSGFFAFSLCCDLHSSGSLTNGMCIAESAEALLLQSRHVQLRHIVLLMLGVTPGHVVARRGVRERADILEKSVILFSDNVTRDRTSFVPAKDAMKKDKFNMRWAAEESEMRISSDTATPTSMVKYSLIDSHTWPQKSHAAVEVKKEGTRFFAINMDSTIHASAACIEDGREAATYYDSGDTEDPLLAGVRNNGWEFKGPINQKKGIRSRLEHPVGFTLMSTRQADNNELANAEAHVNLEEKPNWSWNYHYHQDKLCLSKKDNLRKKTEFVNGWAKRRAPTDHNLDKRAPDNCLPPALWTFLRGYHIQLRIYATLFTGTINVRLAKSFEAFFTRKLTHHSGRGFQVFSPLVRRILVTVSRTAALPEIRMTDVALFLVFEAAVSVFLTFLAF…
DPR45	NFALEVQSISAFQYRMRLAKGFAKVLFRHTLGATGRQKALEGRVGTFATTSTNCRHPEGGHSELPDLWIKTQLSLSAGGKAVGSLNEFTPAGKMSVCSMIFGLSSRLHVEVLTLPYGSGSRFRHAEGADSLTTVCFCYLCENGAGELARQQGAITLIKEHRRINNRLVTQFPPHRCCRRKANGQKKMTIWQPNQVCRKNDDDVTHFFNPLDRRRGQERDIIIFRTIRREVCDRVCAEAYDDLTRSVGCENNAAFVDEQAPFAGGGCASAPKQPDPLIMHKGSAEKSASFQMRKLETLGFQLLGEMIGDALPGLLTSTDALKLLWTEALAPRITEPKGPARVLLRWRGGVTNSNSLKSDTAIYCVYDAAFFDGATFGLALGSEIVEGEAPPNPAADVAGL…
DPR46	LVESDLSWPVGGVDAVAAIGDSSEEEHSSSFRLGLLITAKEGRKHCTSDITDEVVSTANAGVARMYVYRADSSVFGQKQTSYGNVGNVLSIAESDAEESLRMGTFTRLTTHSKCRVRVVLIPCCVSPRKDVTARPPLRNPITRIAKDCPKTFSNNAQLLREDELDTHSSFQTDLLLSNSQTELGFLPLRCGTSTFDAAIRESPLRLGDALDTLLSLKHFLFVAFVADDDAADLCIIASLMSDGIRVGKLQGNDSTSDQYLQNQGEGGGQGATGCARTQAMGGKAKYTRKESSVAILAVHMKTVNVPRTLVSDAVSDRGLRGEALRGGLSNAEFASVYSSGPPPIIHNNLHELQQDEKASTDLQLKLDGLSLMNLQYSSFYLLIEYSATAGGEEDSSSSA…
DPR47	QLVPFFDVRFLITNLRRPFLKISALAELVVFSHSNLHDTRVLDVPMASKQELTPDAEVVKWKTPGKSKQVKEKRLLTFVVNRQARKRGCNSINHVGVIGVVRALVGREADTPSNHVVPFGANENLMASFIWFGRSIPGAGAAASYTGRFDDLREDTVLFEAPEDHPFIPEKIETGSASTMVTAWVGGNIGFPARTVGRLCPMMASTLRLSAEVTRGSDVHLPYSERGFVEDVKQRYERRVKTGANHLGIVAHIQRRGDKEAAPVDREMSIQESNVAWHHVEEVTLLLKSEKHHGTRTSREVPSVAAGNGYGGDGKREHPSRWTFLSYLHLVATMGDGPDKGEAVCREKRHEAAPEKEQTHSELTVRMAMDTELWRLIIKRLSLIQFVEVIREQIVPSDD…
DPR48	FGIPPRLARSRKFASKAVLCCRTFLCREMNKDNTHWAVRYQELDEEKLKKGVCCVEEDGGSKKSGLIGMRLNEMSQIVDSSKEQYMRVTWYQLSDFTSVVRSDMDPDPSMVDDSNPEGAVLRHRRETARFVPMREHVIVQSVVFKEALVNSRLFPETYVFPSDSSFHELQGLEQWLFLNNISVQVLAVYGTVAIANDTWQRQALPGPQVALLRAKGLAATTYSTELYILGTHLKNDNVMYFGTAAFDRSAAQNGPSIVERRLFSCMDNQRLMLGSGEMYCSSSRQLKGLLRPLRCSAMLCEAAEEVDISSGVRARFAATENESLEPSAAVFRSHCFLLLRKTALLYFQKCHSLSSASASYPRNIGQYVLLSELEIMSSLYEARKWGGLLDLHAVPLSPK…
DPR49	VFLRYEMWQYEYLCLDAQMRQFIFSLCCLCLGEKRRQEVRFSQHVTPLIKKVHALTVATMAEERNKDLEPVTLETGNLMISFQAEENEEIGSYVHELLRNKEKAEDIFLELLRACGQEDNSPQWKEMLNKVTLDSADSQRNKERHSFQLPALDMRFSAPPTRKEPTPKLVLKRCGAIPARVQLLRFPEDTGRNEENEGYHLAAEFGICGSSDGLRERLSTVTWSLRHLSHKTLRIDSYIKDSGKTVEAPSEPHCVTIRSLYIRENVWCVLSDEMFSATAREVLKHRGCRSCLPMATGIYRHASPECVRKTLEAAIGTQLEYSDWGTTSSAETCGGLGASVGDPEAIQVGYPYGAPANRECRNAHPDFIGLAMDLAFLIFYEPSSAAPLQVVPLDQACQL…
DPR50	EHPTTGVRTGNMALIPEEEVVDDSPPSICLEIFDTDVKYQLPEALGDARCSCSASTVAEKTHEAADAEEVQRRFFSDADKPHTGAEVEVVSEWLALLSQYLSNRKNCARFDDLLQPHVPVKRWKKGQDADCRITLSHFTLAVRIIDQMPPVRCVFTPYAASRLVEFEKFLGWERNSGLEIAPIPTEALLASCTLLLSLPGVAKMSVSLLGETRENKEERYVVVAIIAEKVCKGNFVVSVAPYLESLLPRRVTIMEFFFPQNSADCVRLQKLYSLLNDGTRSYCLNIPSDRSKKNMYTRSIHWKDALKTIVDYTFYRDIVGEGAAVAKNKLSTITSLIMVFEIRGICVAHLGDGGKGPLQCVVHIHGADLGHWLFLDAAVFFEIFYRVDEGLTWAGFRRW…
DPR51	QFLQTIVPTGSSDRPIAMADTASFDVEAVFSRDCDRLFQQTAESAEEKGNNWSANDVDRDLEHAHSKAEDSRVRFGELPTVVDYKGNLLLFFWAQNNGAIRHISEASVEMRTATGRNYQSRNKPVSSLQLREHRNMLDTPSDELRGPLLKITEMARELRRLKKITRLYFLCSNNVASNILLSCEVMPPLDSGGIIIPQRVLLKIEDTVEHIESKSALCHFYSQGDLDIVPTTFSETKAWQEENKTLGRSLLIKNVKKPVSGLEFLKELTRDGKWMHSLQAWGKVGMNYPRGENEILTAAQSVGGGIPGEEGMHLYDGFFTKAQSSLMLELTRQSLRPMQGGSGRSLACFFVEVPANYGFDEGIVGTTELNKLKTGAVQSVKRPGAKGVCFVPGVVASFP…
DPR52	QGKTFWREVINDGKPPEKNCLRYFGKNLRCVSVTLAFAKMNGCANDVSPNMEQSVPSLQLLSTQLSRNSISITEALNSHDMQANKWPHAEDNSLFGDFPKYSNFEGLLPFLLERRQKNNIYWGGRLLKMALRCASDIALDGQQVNSEGSKSIADMVKEMQNFTRHRALNSTEESQPFYGTEKAIGTSPLASLHWIKKSQHCGEQVNIKLGNKVKFKKFHVTGGKSIPQLRVLLCHRTKDRAPAAKLLSLAQERRPLSCYSESGPQHSHIFRDGSYALPYFDTRHFSHQKYGEFVGTPSVRRSGGETEEAAKVPNEKNDYEHEEDQQMVFKCTVCIPDAVQILTTFKFWENQRHQFAGGIFPNSTRRSSGSPECGGTQSILDSVTNVGSSALYSEMMGLR…
DPR53	STKLSVTQKHKGAAILSTIQTYEECPSEEMIELASTCVSTVMDLRRQHEPLRMRRVTELRQQVEEWLVFRVEALESMYHTHGNLRTPPAGSCLELAYDPRTGIPTKEEVAASVSEALKDQGTALKCEDGQNSVVEVVEKADVTVSSGRTVYSCDLAEQEVPSSTRLRARRSACSTGIMNTDGVLQFEDQEYPQNTLLDVAAVSRCVQLGSRQWLTERELLASPVSRPYCSPRAVKTATLENLSPWKSDAPDSDVLHNPCMMAEKKSVFRIMTHSFFHTSMLSLLQYEGRLAARRHFLLRRQRGGSKVHMTHQEAEAPAMNELEVGTFKMSRLKWEFNPDENALAFGLKMLPCSLNRFQQMATAQQCCFLLYPVYHEIGMYKRGLLVNVHFYKRAICCTK…
DPR54	GGSLEEMAAAVLGSLLPRGYRQGNGYQGSSDGAKAAAEDVVQVQNAKHHKQGVVAAIQSSSAALNADSTYKPIVFIIRQAMRHLRGQLERGNAKRHWWLGVRPLINVSARRRQTSCSIEDLQVGVIYVASENRGYVAHSIIPRTDNPGYNTQKSIKTGKLMGVIPLFSSFCSLEERYDDTKCNRAVFMRELTLPRMRGDTILCYDYMLWPLRGLTEGIDYAEENQMVKRGNSSVERAAAFMASADTQQCGCTTCAARIRLLSICRRDKFAMCGEEKHCKIAVDVCSNWVATSKQYCKARPTEEKLIQLHWMSSGAAEDGLLFHEAMCDAGSSLLCLDLDAAISFCPRLAAEQKPKA
